# Supplementary material for: Transcriptional responses of invasive and indigenous whiteflies to different host plants reveal their disparate capacity of adaptation
Source: Sci Rep. 2015 Jun 4;5:10774. doi: 10.1038/srep10774 (PMC4455138; doi:10.1038/srep10774)
Supplement: Supplementary Table S1 [file srep10774-s2.xls]

## Sheet: Sheet1
Table S1: Differently expressed genes between cotton-feeding and tobacco-feeding MEAM1.
Gene	Raw Intensity-MT	Raw Intensity-MC	TPM-MT	TPM-MC	log2 Ratio(MT/MC)	P-Value	FDR	GO Component	GO Function	GO Process	Blast nr
BT_B_ZJU_Singletons97296	28	0	4.76	0.01	8.89482	5.45e-09	1.36e-07	-	-	-	-
BT_B_ZJU_Singletons7538	26	0	4.42	0.01	8.7879	2.12e-08	4.88e-07	-	-	-	-
BT_B_ZJU_Singletons101972	25	0	4.25	0.01	8.73132	4.19e-08	9.17e-07	-	-	-	-
BT_B_ZJU_Singletons87344	21	0	3.57	0.01	8.47978	6.36e-07	1.14e-05	-	-	-	-
BT_B_ZJU_Singletons22755	20	0	3.4	0.01	8.40939	1.26e-06	2.09e-05	-	-	-	-
BT_B_ZJU_Singletons97082	20	0	3.4	0.01	8.40939	1.26e-06	2.09e-05	-	-	-	-
BT_B_ZJU_Singletons76340	20	0	3.4	0.01	8.40939	1.26e-06	2.09e-05	-	-	-	-
BT_B_ZJU_Singletons24169	20	0	3.4	0.01	8.40939	1.26e-06	2.09e-05	-	-	-	-
BT_B_ZJU_Singletons23989	18	0	3.06	0.01	8.25739	4.89e-06	7.23e-05	-	-	-	-
BT_B_ZJU_Singletons89047	18	0	3.06	0.01	8.25739	4.89e-06	7.22e-05	-	-	-	-
BT_B_ZJU_Singletons7011	17	0	2.89	0.01	8.17493	9.66e-06	0.000136541	-	-	-	-
BT_B_ZJU_Singletons86198	16	0	2.72	0.01	8.08746	1.91e-05	0.000253636	-	-	-	-
BT_B_ZJU_Singletons96583	16	0	2.72	0.01	8.08746	1.91e-05	0.000253473	-	-	-	-
BT_B_ZJU_Singletons100571	16	0	2.72	0.01	8.08746	1.91e-05	0.000253311	-	-	-	-
BT_B_ZJU_Singletons97325	16	0	2.72	0.01	8.08746	1.91e-05	0.000253149	-	-	-	-
BT_B_ZJU_Singletons5710	16	0	2.72	0.01	8.08746	1.91e-05	0.000252987	-	-	-	-
BT_B_ZJU_Singletons97399	15	0	2.55	0.01	7.99435	3.76e-05	0.00046436	GO:0019866//organelle inner membrane;GO:0005758//mitochondrial intermembrane space	GO:0043169//cation binding;GO:0008320//protein transmembrane transporter activity	GO:0006612//protein targeting to membrane	gi|307190525|gb|EFN74522.1|/2.86265e-28/Mitochondrial import inner membrane translocase subunit Tim9 [Camponotus floridanus]
BT_B_ZJU_Singletons24120	15	0	2.55	0.01	7.99435	3.76e-05	0.000465744	-	-	-	-
BT_B_ZJU_Singletons25393	15	0	2.55	0.01	7.99435	3.76e-05	0.000465467	-	-	-	-
BT_B_ZJU_Singletons99656	15	0	2.55	0.01	7.99435	3.76e-05	0.000465189	-	-	-	-
BT_B_ZJU_Singletons69212	15	0	2.55	0.01	7.99435	3.76e-05	0.000464912	-	-	-	-
BT_B_ZJU_Singletons83471	15	0	2.55	0.01	7.99435	3.76e-05	0.000464636	-	-	-	-
BT_B_ZJU_Singletons79228	14	0	2.38	0.01	7.89482	7.43e-05	0.000848073	-	-	-	-
BT_B_ZJU_Singletons3727	14	0	2.38	0.01	7.89482	7.43e-05	0.000847607	-	-	-	-
BT_B_ZJU_Singletons83814	14	0	2.38	0.01	7.89482	7.43e-05	0.000847141	-	-	-	-
BT_B_ZJU_Singletons94097	14	0	2.38	0.01	7.89482	7.43e-05	0.000846676	-	-	-	-
BT_B_ZJU_Singletons77284	14	0	2.38	0.01	7.89482	7.43e-05	0.000846211	-	-	-	-
BT_B_ZJU_Singletons72481	14	0	2.38	0.01	7.89482	7.43e-05	0.000845747	-	-	-	-
BT_B_ZJU_Singletons19781	14	0	2.38	0.01	7.89482	7.43e-05	0.000845283	-	-	-	-
BT_B_ZJU_Singletons92172	14	0	2.38	0.01	7.89482	7.43e-05	0.00084482	-	-	-	-
BT_B_ZJU_Singletons73293	14	0	2.38	0.01	7.89482	7.43e-05	0.000844357	-	-	-	-
BT_B_ZJU_Singletons89369	30	2	5.1	0.35	3.86507	1.92e-07	3.74e-06	-	-	-	-
BT_B_ZJU_Singletons73587	54	4	9.17	0.7	3.71149	3.31e-12	1.28e-10	-	-	-	-
BT_B_ZJU_Singletons84661	25	2	4.25	0.35	3.60204	4.16e-06	6.26e-05	-	-	-	-
BT_B_ZJU_Singletons92800	22	2	3.74	0.35	3.41761	2.56e-05	0.000330996	-	-	-	-
BT_B_ZJU_Singletons97995	21	2	3.57	0.35	3.3505	4.67e-05	0.000566001	-	-	-	-
BT_B_ZJU_Singletons91690	31	3	5.26	0.52	3.33848	6.12e-07	1.09e-05	-	-	-	-
BT_B_ZJU_Singletons73714	50	5	8.49	0.87	3.28668	2.14e-10	6.52e-09	-	-	-	-
BT_B_ZJU_Singletons23622	20	2	3.4	0.35	3.28011	8.49e-05	0.000941466	-	-	-	-
BT_B_ZJU_Singletons75942	20	2	3.4	0.35	3.28011	8.49e-05	0.000940963	-	-	-	-
BT_B_ZJU_Singletons86348	20	2	3.4	0.35	3.28011	8.49e-05	0.00094046	-	-	-	-
BT_B_ZJU_Singletons19555	88	9	14.95	1.57	3.25131	3.14e-17	2.16e-15	-	-	-	-
BT_B_ZJU_Singletons89706	39	4	6.62	0.7	3.2414	2.74e-08	6.18e-07	-	-	-	-
BT_B_ZJU_Singletons96258	36	4	6.11	0.7	3.12575	1.58e-07	3.16e-06	-	-	-	-
BT_B_ZJU_Singletons6440	53	6	9	1.05	3.09954	1.83e-10	5.63e-09	-	-	-	-
BT_B_ZJU_Singletons13242	53	6	9	1.05	3.09954	1.83e-10	5.62e-09	-	-	-	-
BT_B_ZJU_Singletons19821	35	4	5.94	0.7	3.08504	2.83e-07	5.38e-06	-	-	-	-
BT_B_ZJU_Singletons84972	68	8	11.55	1.39	3.05474	6.98e-13	2.98e-11	-	-	-	-
BT_B_ZJU_Singletons93514	50	6	8.49	1.05	3.01538	1.03e-09	2.9e-08	-	-	-	-
BT_B_ZJU_Singletons87557	57	7	9.68	1.22	2.98813	8.34e-11	2.69e-09	-	-	-	-
BT_B_ZJU_Singletons17479	57	7	9.68	1.22	2.98813	8.34e-11	2.69e-09	-	-	-	-
BT_B_ZJU_Singletons79541	49	6	8.32	1.05	2.98619	1.82e-09	4.87e-08	GO:0031672//A band;GO:0031674//I band	GO:0016301//kinase activity	GO:0044237//cellular metabolic process;GO:0007267//cell-cell signaling	gi|307177429|gb|EFN66567.1|/1.00477e-27/Phosphoglycerate kinase [Camponotus floridanus]
BT_B_ZJU_Singletons83808	24	3	4.08	0.52	2.97199	3.67e-05	0.000455551	-	-	-	-
BT_B_ZJU_Singletons101037	39	5	6.62	0.87	2.92774	1.25e-07	2.53e-06	-	-	-	-
BT_B_ZJU_Singletons85969	23	3	3.91	0.52	2.91059	6.5e-05	0.000750698	-	-	-	-
BT_B_ZJU_Singletons97536	23	3	3.91	0.52	2.91059	6.5e-05	0.00075028	-	-	-	-
BT_B_ZJU_Singletons99065	31	4	5.26	0.7	2.90964	2.81e-06	4.37e-05	-	-	-	-
BT_B_ZJU_Singletons93016	30	4	5.1	0.7	2.86507	4.95e-06	7.3e-05	-	-	-	gi|307171903|gb|EFN63545.1|/7.02261e-06/Cold shock domain-containing protein E1 [Camponotus floridanus]
BT_B_ZJU_Singletons98663	152	21	25.81	3.66	2.81801	3.41e-25	4.02e-23	-	-	-	-
BT_B_ZJU_Singletons97029	56	8	9.51	1.39	2.77436	6.02e-10	1.74e-08	GO:0016591//DNA-directed RNA polymerase II, holoenzyme	GO:0003676//nucleic acid binding;GO:0046914//transition metal ion binding;GO:0034062//RNA polymerase activity	GO:0000087//M phase of mitotic cell cycle;GO:0006351//transcription, DNA-dependent;GO:0031572//G2/M transition DNA damage checkpoint	gi|48105783|ref|XP_396002.1|/3.62291e-65/PREDICTED: DNA-directed RNA polymerase II subunit RPB9 [Apis mellifera]
BT_B_ZJU_Singletons21553	28	4	4.76	0.7	2.76553	1.52e-05	0.000206567	-	-	-	-
BT_B_ZJU_Singletons68992	42	6	7.13	1.05	2.76351	9.32e-08	1.94e-06	-	-	-	-
BT_B_ZJU_Singletons83221	54	8	9.17	1.39	2.72184	1.81e-09	4.87e-08	-	-	-	-
BT_B_ZJU_Singletons2198	27	4	4.59	0.7	2.71307	2.65e-05	0.000341149	-	-	-	-
BT_B_ZJU_Singletons102179	40	6	6.79	1.05	2.69302	2.81e-07	5.36e-06	-	-	-	-
BT_B_ZJU_Singletons79788	99	15	16.81	2.62	2.68168	4.12e-16	2.56e-14	-	-	-	-
BT_B_ZJU_Singletons26651	44	7	7.47	1.22	2.61423	1.15e-07	2.34e-06	-	-	-	-
BT_B_ZJU_Singletons89312	44	7	7.47	1.22	2.61423	1.15e-07	2.34e-06	-	-	-	-
BT_B_ZJU_Singletons94934	25	4	4.25	0.7	2.60204	7.96e-05	0.000895095	-	-	-	-
BT_B_ZJU_Singletons93677	25	4	4.25	0.7	2.60204	7.96e-05	0.00089461	-	-	-	-
BT_B_ZJU_Singletons99505	25	4	4.25	0.7	2.60204	7.96e-05	0.000894126	-	-	-	-
BT_B_ZJU_Singletons22391	31	5	5.26	0.87	2.59598	1.06e-05	0.000148454	GO:0016021//integral to membrane	GO:0070011	GO:0007166//cell surface receptor linked signaling pathway	gi|156551235|ref|XP_001605777.1|/4.99752e-37/PREDICTED: similar to gamma-secretase subunit aph-1 [Nasonia vitripennis]
BT_B_ZJU_Singletons23091	31	5	5.26	0.87	2.59598	1.06e-05	0.000148354	-	-	-	-
BT_B_ZJU_Singletons97034	61	10	10.36	1.74	2.57386	5.33e-10	1.55e-08	-	-	-	-
BT_B_ZJU_Singletons87305	48	8	8.15	1.39	2.55172	4.66e-08	1.01e-06	-	-	-	-
BT_B_ZJU_Singletons100230	30	5	5.1	0.87	2.55141	1.82e-05	0.000243935	-	-	-	-
BT_B_ZJU_Singletons101946	30	5	5.1	0.87	2.55141	1.82e-05	0.000243778	-	-	-	-
BT_B_ZJU_Singletons23607	42	7	7.13	1.22	2.54702	3.37e-07	6.33e-06	-	-	-	-
BT_B_ZJU_Singletons91421	36	6	6.11	1.05	2.54078	2.46e-06	3.88e-05	-	-	-	-
BT_B_ZJU_Singletons98681	77	13	13.08	2.27	2.5266	4.34e-12	1.63e-10	-	-	-	-
BT_B_ZJU_Singletons4184	165	28	28.02	4.88	2.5215	2.82e-24	3.16e-22	-	-	-	-
BT_B_ZJU_Singletons19496	311	53	52.82	9.24	2.51512	2.64e-44	5.96e-42	-	-	-	-
BT_B_ZJU_Singletons96485	41	7	6.96	1.22	2.51221	5.75e-07	1.03e-05	-	-	-	-
BT_B_ZJU_Singletons99370	29	5	4.93	0.87	2.5025	3.11e-05	0.000394098	GO:0043231//intracellular membrane-bounded organelle	GO:0046872//metal ion binding;GO:0001071//nucleic acid binding transcription factor activity;GO:0003677//DNA binding;GO:0004879//ligand-dependent nuclear receptor activity	GO:0006629//lipid metabolic process;GO:0009888//tissue development;GO:0055114//oxidation-reduction process;GO:0050794//regulation of cellular process;GO:0006351//transcription, DNA-dependent	gi|242019940|ref|XP_002430416.1|/6.26604e-77/retinoid X receptor, putative [Pediculus humanus corporis]
BT_B_ZJU_Singletons92217	35	6	5.94	1.05	2.50007	4.2e-06	6.32e-05	-	-	-	-
BT_B_ZJU_Singletons17066	74	13	12.57	2.27	2.46922	2.11e-11	7.35e-10	-	-	-	-
BT_B_ZJU_Singletons84668	51	9	8.66	1.57	2.4636	3.18e-08	7.11e-07	-	-	-	-
BT_B_ZJU_Singletons95406	51	9	8.66	1.57	2.4636	3.18e-08	7.11e-07	-	-	-	-
BT_B_ZJU_Singletons103497	45	8	7.64	1.39	2.45849	2.28e-07	4.41e-06	GO:0016020//membrane	-	GO:0007173//epidermal growth factor receptor signaling pathway;GO:0048468//cell development;GO:0048592//eye morphogenesis;GO:0007399//nervous system development	gi|300303952|gb|ADJ97385.1|/7.6109e-33/star [Tribolium castaneum]
BT_B_ZJU_Singletons99824	34	6	5.77	1.05	2.45818	7.15e-06	0.000102943	-	-	-	-
BT_B_ZJU_Singletons25231	107	19	18.17	3.31	2.45666	8.53e-16	5.19e-14	-	-	-	-
BT_B_ZJU_Singletons26688	28	5	4.76	0.87	2.45187	5.3e-05	0.000630819	GO:0043231//intracellular membrane-bounded organelle	GO:0003676//nucleic acid binding;GO:0003678//DNA helicase activity;GO:0032559	GO:0000278//mitotic cell cycle;GO:0006261//DNA-dependent DNA replication	gi|189238875|ref|XP_973671.2|/0/PREDICTED: similar to DNA replication licensing factor MCM4 [Tribolium castaneum]
BT_B_ZJU_Singletons78928	28	5	4.76	0.87	2.45187	5.3e-05	0.000631181	-	GO:0005488//binding	GO:0048793//pronephros development	gi|158299110|ref|XP_319220.3|/3.48108e-09/AGAP010063-PA [Anopheles gambiae str. PEST]
BT_B_ZJU_Singletons103960	39	7	6.62	1.22	2.43995	1.66e-06	2.71e-05	-	-	-	-
BT_B_ZJU_Singletons101293	44	8	7.47	1.39	2.42602	3.86e-07	7.2e-06	-	-	-	-
BT_B_ZJU_Singletons103123	44	8	7.47	1.39	2.42602	3.86e-07	7.2e-06	-	-	-	-
BT_B_ZJU_Singletons103087	55	10	9.34	1.74	2.42434	1.26e-08	3.01e-07	-	-	-	-
BT_B_ZJU_Singletons80789	33	6	5.6	1.05	2.41504	1.21e-05	0.00016834	-	-	-	-
BT_B_ZJU_Singletons102636	273	50	46.36	8.72	2.41048	2.74e-37	5.21e-35	-	-	-	-
BT_B_ZJU_Singletons2794	38	7	6.45	1.22	2.40242	2.8e-06	4.35e-05	-	-	-	gi|307198673|gb|EFN79509.1|/6.0681e-09/Trinucleotide repeat-containing gene 6C protein [Harpegnathos saltator]
BT_B_ZJU_Singletons91638	27	5	4.59	0.87	2.39941	8.98e-05	0.000989522	-	-	-	-
BT_B_ZJU_Singletons22684	27	5	4.59	0.87	2.39941	8.98e-05	0.000988997	-	-	-	-
BT_B_ZJU_Singletons83661	27	5	4.59	0.87	2.39941	8.98e-05	0.000988473	-	-	-	-
BT_B_ZJU_Singletons91392	43	8	7.3	1.39	2.39281	6.5e-07	1.16e-05	-	-	-	-
BT_B_ZJU_Singletons3383	43	8	7.3	1.39	2.39281	6.5e-07	1.15e-05	-	-	-	-
BT_B_ZJU_Singletons3061	32	6	5.43	1.05	2.37056	2.04e-05	0.000269301	-	-	-	-
BT_B_ZJU_Singletons97542	32	6	5.43	1.05	2.37056	2.04e-05	0.00026913	-	-	-	-
BT_B_ZJU_Singletons13801	42	8	7.13	1.39	2.35882	1.09e-06	1.84e-05	-	-	-	-
BT_B_ZJU_Singletons75565	42	8	7.13	1.39	2.35882	1.09e-06	1.84e-05	-	-	-	-
BT_B_ZJU_Singletons88197	42	8	7.13	1.39	2.35882	1.09e-06	1.83e-05	-	-	-	-
BT_B_ZJU_Singletons78146	63	12	10.7	2.09	2.35604	1.99e-09	5.3e-08	-	-	-	-
BT_B_ZJU_Singletons100329	204	39	34.65	6.8	2.34925	1.94e-27	2.53e-25	GO:0030529//ribonucleoprotein complex	GO:0005198//structural molecule activity	GO:0010467//gene expression	gi|156538291|ref|XP_001603481.1|/1.11179e-51/PREDICTED: similar to RE59650p [Nasonia vitripennis]
BT_B_ZJU_Singletons95423	36	7	6.11	1.22	2.32429	7.88e-06	0.000112686	-	-	-	-
BT_B_ZJU_Singletons94187	41	8	6.96	1.39	2.324	1.82e-06	2.96e-05	-	GO:0016705//oxidoreductase activity, acting on paired donors, with incorporation or reduction of molecular oxygen;GO:0016209//antioxidant activity	GO:0019725//cellular homeostasis	gi|241744740|ref|XP_002405466.1|/1.74375e-30/alkyl hydroperoxide reductase, thiol specific antioxidant, putative [Ixodes scapularis]
BT_B_ZJU_Singletons90569	92	18	15.62	3.14	2.31456	6.05e-13	2.63e-11	-	-	-	-
BT_B_ZJU_Singletons89793	56	11	9.51	1.92	2.30834	2.34e-08	5.36e-07	-	-	-	-
BT_B_ZJU_Singletons90264	56	11	9.51	1.92	2.30834	2.34e-08	5.36e-07	-	-	-	-
BT_B_ZJU_Singletons99599	56	11	9.51	1.92	2.30834	2.34e-08	5.35e-07	-	-	-	-
BT_B_ZJU_Singletons72924	50	10	8.49	1.74	2.28668	1.65e-07	3.28e-06	-	-	-	-
BT_B_ZJU_Singletons74765	35	7	5.94	1.22	2.28358	1.32e-05	0.00018115	-	-	-	-
BT_B_ZJU_Singletons101211	45	9	7.64	1.57	2.28281	7.07e-07	1.25e-05	-	-	-	-
BT_B_ZJU_Singletons95080	30	6	5.1	1.05	2.28011	5.75e-05	0.000677661	GO:0043231//intracellular membrane-bounded organelle;GO:0032993//protein-DNA complex	GO:0003678//DNA helicase activity;GO:0005488//binding	GO:0051276//chromosome organization;GO:0007090//regulation of S phase of mitotic cell cycle;GO:0031572//G2/M transition DNA damage checkpoint;GO:0071897//DNA biosynthetic process	gi|193716042|ref|XP_001952289.1|/6.79311e-42/PREDICTED: cell division control protein 45 homolog [Acyrthosiphon pisum]
BT_B_ZJU_Singletons12202	30	6	5.1	1.05	2.28011	5.75e-05	0.000678046	-	-	-	-
BT_B_ZJU_Singletons79244	30	6	5.1	1.05	2.28011	5.75e-05	0.000677276	-	-	-	-
BT_B_ZJU_Singletons71044	30	6	5.1	1.05	2.28011	5.75e-05	0.000676892	-	-	-	-
BT_B_ZJU_Singletons18720	114	23	19.36	4.01	2.2714	2.18e-15	1.28e-13	-	-	-	-
BT_B_ZJU_Singletons95632	167	34	28.36	5.93	2.25775	9.65e-22	9.1e-20	-	-	-	-
BT_B_ZJU_Singletons100180	108	22	18.34	3.84	2.25582	1.5e-14	8.05e-13	-	-	-	-
BT_B_ZJU_Singletons100146	127	26	21.57	4.53	2.25144	8.27e-17	5.59e-15	GO:0005681//spliceosomal complex	GO:0003723//RNA binding	GO:0000377;GO:0022618//ribonucleoprotein complex assembly	gi|156400726|ref|XP_001638943.1|/4.97011e-25/predicted protein [Nematostella vectensis]
BT_B_ZJU_Singletons95479	195	40	33.12	6.97	2.24847	5.3e-25	6.11e-23	GO:0043231//intracellular membrane-bounded organelle;GO:0031332	GO:0004525//ribonuclease III activity;GO:0017111//nucleoside-triphosphatase activity;GO:0032559;GO:0003723//RNA binding	GO:0000278//mitotic cell cycle;GO:0016246//RNA interference;GO:0050658//RNA transport;GO:0048812//neuron projection morphogenesis;GO:0007365//periodic partitioning;GO:0007281//germ cell development;GO:0035196//production of miRNAs involved in gene silencing by miRNA	gi|240247227|emb|CAX68236.1|/1.00055e-22/dicer-1 [Blattella germanica]
BT_B_ZJU_Singletons80887	34	7	5.77	1.22	2.24169	2.19e-05	0.000286037	-	-	-	-
BT_B_ZJU_Singletons23345	97	20	16.47	3.49	2.23854	4.27e-13	1.89e-11	-	-	-	-
BT_B_ZJU_Singletons25723	87	18	14.78	3.14	2.23481	7.45e-12	2.74e-10	-	-	-	-
BT_B_ZJU_Singletons25872	48	10	8.15	1.74	2.22771	4.53e-07	8.33e-06	-	-	-	-
BT_B_ZJU_Singletons16788	96	20	16.3	3.49	2.22357	7.02e-13	2.99e-11	-	-	-	-
BT_B_ZJU_Singletons6479	96	20	16.3	3.49	2.22357	7.02e-13	2.99e-11	-	-	-	-
BT_B_ZJU_Singletons5989	67	14	11.38	2.44	2.22155	2.31e-09	6.07e-08	-	-	-	-
BT_B_ZJU_Singletons83831	43	9	7.3	1.57	2.21713	1.94e-06	3.11e-05	-	-	-	-
BT_B_ZJU_Singletons100354	100	21	16.98	3.66	2.21392	2.77e-13	1.27e-11	-	-	-	-
BT_B_ZJU_Singletons95885	57	12	9.68	2.09	2.2115	4.12e-08	9.05e-07	-	-	-	-
BT_B_ZJU_Singletons90461	56	12	9.51	2.09	2.18594	6.77e-08	1.44e-06	-	-	-	-
BT_B_ZJU_Singletons23583	56	12	9.51	2.09	2.18594	6.77e-08	1.44e-06	-	-	-	-
BT_B_ZJU_Singletons98269	65	14	11.04	2.44	2.17779	6.22e-09	1.54e-07	-	-	-	-
BT_B_ZJU_Singletons12999	51	11	8.66	1.92	2.17326	2.88e-07	5.46e-06	-	-	-	-
BT_B_ZJU_Singletons89348	83	18	14.1	3.14	2.16686	5.37e-11	1.77e-09	-	-	-	-
BT_B_ZJU_Singletons90398	175	38	29.72	6.63	2.16435	1.23e-21	1.15e-19	-	-	-	-
BT_B_ZJU_Singletons78738	339	74	57.57	12.9	2.15795	2.57e-40	5.09e-38	-	-	-	-
BT_B_ZJU_Singletons103728	32	7	5.43	1.22	2.15407	5.97e-05	0.000699157	GO:0043231//intracellular membrane-bounded organelle	GO:0016620//oxidoreductase activity, acting on the aldehyde or oxo group of donors, NAD or NADP as acceptor;GO:0005504//fatty acid binding	GO:0009081//branched chain family amino acid metabolic process;GO:0006206//pyrimidine base metabolic process	gi|157114716|ref|XP_001652386.1|/0/methylmalonate-semialdehyde dehydrogenase [Aedes aegypti]
BT_B_ZJU_Singletons89220	82	18	13.93	3.14	2.14936	8.76e-11	2.81e-09	-	-	-	-
BT_B_ZJU_Singletons100196	41	9	6.96	1.57	2.14832	5.25e-06	7.7e-05	-	-	-	-
BT_B_ZJU_Singletons17668	132	29	22.42	5.06	2.14758	1.59e-16	1.04e-14	-	-	-	-
BT_B_ZJU_Singletons96880	50	11	8.49	1.92	2.14466	4.71e-07	8.63e-06	-	-	-	-
BT_B_ZJU_Singletons90867	154	34	26.15	5.93	2.14071	5.72e-19	4.6e-17	-	-	-	-
BT_B_ZJU_Singletons84912	185	41	31.42	7.15	2.13567	1.99e-22	1.99e-20	-	-	-	-
BT_B_ZJU_Singletons96626	81	18	13.76	3.14	2.13164	1.43e-10	4.47e-09	-	-	-	-
BT_B_ZJU_Singletons3737	157	35	26.66	6.1	2.1278	3.65e-19	2.97e-17	-	-	-	-
BT_B_ZJU_Singletons87650	112	25	19.02	4.36	2.12512	4.65e-14	2.4e-12	-	-	-	-
BT_B_ZJU_Singletons102633	67	15	11.38	2.62	2.11886	6.42e-09	1.59e-07	-	-	-	gi|156538501|ref|XP_001607034.1|/1.5592e-48/PREDICTED: similar to receptor for activated C kinase, putative [Nasonia vitripennis]
BT_B_ZJU_Singletons100697	227	51	38.55	8.89	2.11648	7.02e-27	8.94e-25	-	GO:0016811//hydrolase activity, acting on carbon-nitrogen (but not peptide) bonds, in linear amides;GO:0005488//binding	GO:0006952//defense response;GO:0009617//response to bacterium	gi|309318773|dbj|BAJ23047.1|/3.39394e-30/peptidoglycan-recognition protein-SC2 [Tenebrio molitor]
BT_B_ZJU_Singletons87004	53	12	9	2.09	2.10642	2.95e-07	5.58e-06	-	-	-	-
BT_B_ZJU_Singletons12779	44	10	7.47	1.74	2.10202	3.27e-06	5.02e-05	-	-	-	-
BT_B_ZJU_Singletons95612	44	10	7.47	1.74	2.10202	3.27e-06	5.02e-05	-	-	-	-
BT_B_ZJU_Singletons77772	66	15	11.21	2.62	2.09715	1.04e-08	2.51e-07	-	-	-	-
BT_B_ZJU_Singletons93855	35	8	5.94	1.39	2.09538	3.69e-05	0.000457959	-	-	-	-
BT_B_ZJU_Singletons26740	35	8	5.94	1.39	2.09538	3.69e-05	0.000457685	-	-	-	-
BT_B_ZJU_Singletons88941	35	8	5.94	1.39	2.09538	3.69e-05	0.000457412	-	-	-	-
BT_B_ZJU_Singletons93172	57	13	9.68	2.27	2.09231	1.14e-07	2.32e-06	-	-	-	-
BT_B_ZJU_Singletons10536	61	14	10.36	2.44	2.08607	4.38e-08	9.54e-07	-	-	-	-
BT_B_ZJU_Singletons85752	48	11	8.15	1.92	2.08569	1.25e-06	2.08e-05	-	-	-	-
BT_B_ZJU_Singletons102746	52	12	8.83	2.09	2.07891	4.79e-07	8.77e-06	-	-	-	-
BT_B_ZJU_Singletons84548	39	9	6.62	1.57	2.07607	1.4e-05	0.000191208	-	-	-	-
BT_B_ZJU_Singletons82425	129	30	21.91	5.23	2.06671	1.8e-15	1.07e-13	-	-	-	-
BT_B_ZJU_Singletons99054	128	30	21.74	5.23	2.05547	2.9e-15	1.68e-13	-	-	-	-
BT_B_ZJU_Singletons69930	34	8	5.77	1.39	2.05349	6e-05	0.000700978	GO:0043231//intracellular membrane-bounded organelle;GO:0000229	GO:0043566//structure-specific DNA binding	GO:0007005//mitochondrion organization	gi|239788315|dbj|BAH70846.1|/3.01797e-16/ACYPI38901 [Acyrthosiphon pisum]
BT_B_ZJU_Singletons89688	34	8	5.77	1.39	2.05349	6e-05	0.000700584	-	-	-	-
BT_B_ZJU_Singletons88062	34	8	5.77	1.39	2.05349	6e-05	0.000700191	-	-	-	-
BT_B_ZJU_Singletons99904	34	8	5.77	1.39	2.05349	6e-05	0.000699798	-	-	-	-
BT_B_ZJU_Singletons93173	72	17	12.23	2.96	2.04676	4.07e-09	1.04e-07	-	-	-	-
BT_B_ZJU_Singletons91156	308	73	52.31	12.73	2.03885	2.55e-34	4.52e-32	-	-	-	-
BT_B_ZJU_Singletons102053	59	14	10.02	2.44	2.03793	1.14e-07	2.33e-06	-	-	-	-
BT_B_ZJU_Singletons99683	164	39	27.85	6.8	2.03407	6.33e-19	5.05e-17	-	-	-	-
BT_B_ZJU_Singletons97393	84	20	14.27	3.49	2.03169	2.37e-10	7.18e-09	-	-	-	-
BT_B_ZJU_Singletons98182	109	26	18.51	4.53	2.03072	5.14e-13	2.25e-11	-	-	-	-
BT_B_ZJU_Singletons98015	67	16	11.38	2.79	2.02816	1.7e-08	3.97e-07	-	-	-	-
BT_B_ZJU_Singletons74017	201	48	34.14	8.37	2.02816	8.81e-23	8.97e-21	-	-	-	-
BT_B_ZJU_Singletons72692	92	22	15.62	3.84	2.02422	3.58e-11	1.21e-09	-	-	-	-
BT_B_ZJU_Singletons102696	100	24	16.98	4.18	2.02226	5.42e-12	2.01e-10	-	-	-	-
BT_B_ZJU_Singletons101104	141	34	23.95	5.93	2.01392	2.8e-16	1.78e-14	-	-	-	gi|91078812|ref|XP_970578.1|/4.22365e-50/PREDICTED: similar to AGAP003514-PA [Tribolium castaneum]
BT_B_ZJU_Singletons95750	58	14	9.85	2.44	2.01324	1.84e-07	3.6e-06	-	-	-	-
BT_B_ZJU_Singletons82812	210	51	35.67	8.89	2.00446	2.18e-23	2.29e-21	-	-	-	-
BT_B_ZJU_Singletons68410	74	18	12.57	3.14	2.00115	4.06e-09	1.04e-07	-	-	-	-
BT_B_ZJU_Singletons25434	74	18	12.57	3.14	2.00115	4.06e-09	1.03e-07	-	-	-	-
BT_B_ZJU_Singletons103348	41	10	6.96	1.74	2	1.39e-05	0.000189733	-	-	-	-
BT_B_ZJU_Singletons81672	37	9	6.28	1.57	2	3.66e-05	0.00045507	-	-	-	-
BT_B_ZJU_Singletons14868	49	12	8.32	2.09	1.99308	2.01e-06	3.21e-05	-	-	-	-
BT_B_ZJU_Singletons94727	49	12	8.32	2.09	1.99308	2.01e-06	3.21e-05	-	-	-	-
BT_B_ZJU_Singletons98153	45	11	7.64	1.92	1.99247	5.27e-06	7.72e-05	-	-	-	-
BT_B_ZJU_Singletons85083	200	49	33.97	8.54	1.99195	3.57e-22	3.53e-20	-	GO:0016791//phosphatase activity	-	gi|307213326|gb|EFN88778.1|/1.2317e-62/Serine/threonine-protein phosphatase 2A catalytic subunit alpha isoform [Harpegnathos saltator]
BT_B_ZJU_Singletons26837	57	14	9.68	2.44	1.98813	2.94e-07	5.58e-06	GO:0043231//intracellular membrane-bounded organelle	-	-	gi|156550520|ref|XP_001602291.1|/3.76049e-33/PREDICTED: similar to conserved hypothetical protein [Nasonia vitripennis]
BT_B_ZJU_Singletons81438	126	31	21.4	5.41	1.98391	1.9e-14	1.01e-12	-	-	-	-
BT_B_ZJU_Singletons6449	61	15	10.36	2.62	1.98339	1.13e-07	2.31e-06	-	-	-	-
BT_B_ZJU_Singletons14064	146	36	24.8	6.28	1.9815	1.73e-16	1.13e-14	-	-	-	-
BT_B_ZJU_Singletons103536	729	180	123.81	31.39	1.97975	4.75e-76	1.93e-73	-	-	-	-
BT_B_ZJU_Singletons25427	344	85	58.42	14.82	1.97892	9.59e-37	1.79e-34	-	-	-	gi|195037186|ref|XP_001990045.1|/0/GH18453 [Drosophila grimshawi]
BT_B_ZJU_Singletons84616	566	140	96.13	24.41	1.97751	2.46e-59	7.86e-57	-	-	-	-
BT_B_ZJU_Singletons99843	401	100	68.1	17.44	1.96525	3.34e-42	6.93e-40	-	-	-	-
BT_B_ZJU_Singletons99152	40	10	6.79	1.74	1.96432	2.22e-05	0.000290218	-	-	-	-
BT_B_ZJU_Singletons91263	64	16	10.87	2.79	1.96201	6.95e-08	1.48e-06	-	-	-	-
BT_B_ZJU_Singletons26893	316	79	53.67	13.78	1.96154	1.61e-33	2.71e-31	-	-	-	-
BT_B_ZJU_Singletons98997	100	25	16.98	4.36	1.96144	1.36e-11	4.89e-10	-	-	-	-
BT_B_ZJU_Singletons98977	60	15	10.19	2.62	1.95952	1.81e-07	3.55e-06	-	GO:0019787//small conjugating protein ligase activity	GO:0032446//protein modification by small protein conjugation	gi|48138568|ref|XP_393411.1|/4.046e-70/PREDICTED: ubiquitin-conjugating enzyme E2 variant 2-like isoform 1 [Apis mellifera]
BT_B_ZJU_Singletons90718	643	162	109.2	28.25	1.95065	5.18e-66	1.85e-63	-	-	-	-
BT_B_ZJU_Singletons79715	316	80	53.67	13.95	1.94385	3.95e-33	6.62e-31	-	-	-	-
BT_B_ZJU_Singletons24913	71	18	12.06	3.14	1.94139	1.64e-08	3.85e-07	-	-	-	-
BT_B_ZJU_Singletons21922	94	24	15.96	4.18	1.93289	8.83e-11	2.82e-09	-	-	-	-
BT_B_ZJU_Singletons87687	47	12	7.98	2.09	1.93289	5.13e-06	7.55e-05	-	-	-	-
BT_B_ZJU_Singletons93038	51	13	8.66	2.27	1.93167	1.96e-06	3.14e-05	-	-	-	-
BT_B_ZJU_Singletons95568	90	23	15.29	4.01	1.93091	2.27e-10	6.9e-09	-	-	-	-
BT_B_ZJU_Singletons5514	172	44	29.21	7.67	1.92916	1.52e-18	1.17e-16	-	-	-	-
BT_B_ZJU_Singletons21266	39	10	6.62	1.74	1.92774	3.56e-05	0.000443525	-	-	-	-
BT_B_ZJU_Singletons26853	78	20	13.25	3.49	1.92469	3.9e-09	1e-07	-	-	-	-
BT_B_ZJU_Singletons91084	209	54	35.5	9.42	1.91402	5.18e-22	5.08e-20	-	-	-	-
BT_B_ZJU_Singletons15911	227	59	38.55	10.29	1.90549	1.21e-23	1.29e-21	-	-	-	-
BT_B_ZJU_Singletons99809	73	19	12.4	3.31	1.90544	1.59e-08	3.75e-07	-	-	-	-
BT_B_ZJU_Singletons88767	226	59	38.38	10.29	1.89911	1.89e-23	2.01e-21	-	-	-	-
BT_B_ZJU_Singletons101488	42	11	7.13	1.92	1.8928	2.14e-05	0.000280737	-	-	-	-
BT_B_ZJU_Singletons68763	42	11	7.13	1.92	1.8928	2.14e-05	0.00028056	-	-	-	-
BT_B_ZJU_Singletons5531	38	10	6.45	1.74	1.89021	5.66e-05	0.000668377	-	-	-	-
BT_B_ZJU_Singletons16245	57	15	9.68	2.62	1.88544	7.23e-07	1.27e-05	-	-	-	-
BT_B_ZJU_Singletons95204	57	15	9.68	2.62	1.88544	7.23e-07	1.27e-05	-	-	-	-
BT_B_ZJU_Singletons101179	125	33	21.23	5.75	1.88447	1.78e-13	8.34e-12	GO:0016020//membrane	-	-	gi|157112765|ref|XP_001651861.1|/1.87541e-45/hypothetical protein AaeL_AAEL006270 [Aedes aegypti]
BT_B_ZJU_Singletons24814	144	38	24.46	6.63	1.88334	2.57e-15	1.5e-13	-	-	-	-
BT_B_ZJU_Singletons93825	87	23	14.78	4.01	1.88197	8.93e-10	2.54e-08	-	-	-	-
BT_B_ZJU_Singletons73242	49	13	8.32	2.27	1.87389	4.93e-06	7.27e-05	-	-	-	-
BT_B_ZJU_Singletons89575	681	181	115.66	31.56	1.87372	3.19e-66	1.16e-63	-	-	-	-
BT_B_ZJU_Singletons99039	101	27	17.15	4.71	1.86441	5.04e-11	1.68e-09	-	-	-	-
BT_B_ZJU_Singletons19181	149	40	25.31	6.97	1.86048	1.52e-15	9.07e-14	-	-	-	-
BT_B_ZJU_Singletons89731	529	142	89.84	24.76	1.85935	2.63e-51	7.08e-49	-	-	-	-
BT_B_ZJU_Singletons94762	41	11	6.96	1.92	1.85798	3.39e-05	0.000425721	-	-	-	-
BT_B_ZJU_Singletons92923	78	21	13.25	3.66	1.85608	9.32e-09	2.27e-07	GO:0043231//intracellular membrane-bounded organelle	GO:0003676//nucleic acid binding;GO:0034062//RNA polymerase activity	GO:0006351//transcription, DNA-dependent;GO:0031572//G2/M transition DNA damage checkpoint	gi|289740815|gb|ADD19155.1|/1.53928e-61/RNA polymerase 25-kDa subunit [Glossina morsitans morsitans]
BT_B_ZJU_Singletons104130	52	14	8.83	2.44	1.85553	2.97e-06	4.6e-05	GO:0031981//nuclear lumen;GO:0032991//macromolecular complex;GO:0042175//nuclear membrane-endoplasmic reticulum network;GO:0000775//chromosome, centromeric region;GO:0044444//cytoplasmic part	GO:0005515//protein binding;GO:0022892	GO:0006357//regulation of transcription from RNA polymerase II promoter;GO:0006605//protein targeting;GO:0009894;GO:0033157//regulation of intracellular protein transport;GO:0033365//protein localization to organelle;GO:0046605//regulation of centrosome cycle	gi|307195822|gb|EFN77629.1|/2.25664e-81/Exportin-1 [Harpegnathos saltator]
BT_B_ZJU_Singletons20159	52	14	8.83	2.44	1.85553	2.97e-06	4.6e-05	GO:0005681//spliceosomal complex	GO:0003676//nucleic acid binding;GO:0003824//catalytic activity;GO:0032559	GO:0000377	gi|242017285|ref|XP_002429122.1|/0/conserved hypothetical protein [Pediculus humanus corporis]
BT_B_ZJU_Singletons99093	37	10	6.28	1.74	1.85168	8.96e-05	0.000988226	-	-	-	-
BT_B_ZJU_Singletons84746	37	10	6.28	1.74	1.85168	8.96e-05	0.000987702	-	-	-	-
BT_B_ZJU_Singletons87622	74	20	12.57	3.49	1.84869	2.4e-08	5.48e-07	-	-	-	-
BT_B_ZJU_Singletons81160	70	19	11.89	3.31	1.84485	6.21e-08	1.33e-06	-	GO:0046914//transition metal ion binding;GO:0003824//catalytic activity	GO:0006399//tRNA metabolic process	gi|308322883|gb|ADO28579.1|/1.25571e-22/tRNA-specific adenosine deaminase-like protein 3 [Ictalurus punctatus]
BT_B_ZJU_Singletons94915	70	19	11.89	3.31	1.84485	6.21e-08	1.33e-06	-	-	-	-
BT_B_ZJU_Singletons22367	225	61	38.21	10.64	1.84445	1.64e-22	1.66e-20	-	-	-	-
BT_B_ZJU_Singletons6314	48	13	8.15	2.27	1.84411	7.77e-06	0.000111342	-	-	-	-
BT_B_ZJU_Singletons102981	313	85	53.16	14.82	1.8428	1.16e-30	1.76e-28	-	-	-	-
BT_B_ZJU_Singletons94759	173	47	29.38	8.2	1.84114	1.3e-17	9.25e-16	-	-	-	-
BT_B_ZJU_Singletons26819	110	30	18.68	5.23	1.83661	1.15e-11	4.15e-10	-	-	-	gi|170029480|ref|XP_001842620.1|/4.49933e-145/structural maintenance of chromosomes smc4 [Culex quinquefasciatus]
BT_B_ZJU_Singletons99418	117	32	19.87	5.58	1.83225	2.73e-12	1.07e-10	-	-	-	-
BT_B_ZJU_Singletons96220	135	37	22.93	6.45	1.82987	6.12e-14	3.15e-12	-	-	-	-
BT_B_ZJU_Singletons103509	73	20	12.4	3.49	1.82904	3.76e-08	8.33e-07	-	-	-	-
BT_B_ZJU_Singletons104133	379	104	64.37	18.13	1.82801	2.12e-36	3.93e-34	GO:0012505//endomembrane system;GO:0043231//intracellular membrane-bounded organelle	GO:0005488//binding;GO:0022892	GO:0015031//protein transport	gi|307202414|gb|EFN81834.1|/0/Importin subunit beta-1 [Harpegnathos saltator]
BT_B_ZJU_Cluster380	204	56	34.65	9.76	1.8279	2.69e-20	2.37e-18	GO:0043231//intracellular membrane-bounded organelle;GO:0043234//protein complex	GO:0005488//binding;GO:0004857//enzyme inhibitor activity	GO:0000165//MAPKKK cascade	gi|91078490|ref|XP_968588.1|/0/PREDICTED: similar to G protein pathway suppressor 1 [Tribolium castaneum]
BT_B_ZJU_Singletons21727	51	14	8.66	2.44	1.82749	4.67e-06	6.94e-05	-	-	-	-
BT_B_ZJU_Singletons103850	51	14	8.66	2.44	1.82749	4.67e-06	6.94e-05	-	-	-	-
BT_B_ZJU_Singletons22976	51	14	8.66	2.44	1.82749	4.67e-06	6.93e-05	-	-	-	-
BT_B_ZJU_Singletons102284	211	58	35.84	10.11	1.82579	6.49e-21	5.96e-19	GO:0044429//mitochondrial part	GO:0004175//endopeptidase activity;GO:0046914//transition metal ion binding	GO:0051604//protein maturation	gi|242020148|ref|XP_002430518.1|/1.51391e-111/mitochondrial-processing peptidase alpha subunit, mitochondrial precursor, putative [Pediculus humanus corporis]
BT_B_ZJU_Singletons10162	69	19	11.72	3.31	1.82407	9.72e-08	2.02e-06	-	-	-	-
BT_B_ZJU_Singletons3953	80	22	13.59	3.84	1.82337	8.85e-09	2.16e-07	-	-	-	-
BT_B_ZJU_Singletons103667	40	11	6.79	1.92	1.82231	5.35e-05	0.000636482	-	-	-	-
BT_B_ZJU_Singletons82680	40	11	6.79	1.92	1.82231	5.35e-05	0.000636117	-	-	-	-
BT_B_ZJU_Singletons75338	87	24	14.78	4.18	1.82207	2.09e-09	5.56e-08	-	-	-	-
BT_B_ZJU_Singletons82527	98	27	16.64	4.71	1.82086	1.93e-10	5.91e-09	-	-	-	-
BT_B_ZJU_Singletons24550	58	16	9.85	2.79	1.81986	1.08e-06	1.82e-05	-	-	-	-
BT_B_ZJU_Singletons100472	58	16	9.85	2.79	1.81986	1.08e-06	1.82e-05	-	-	-	-
BT_B_ZJU_Singletons93747	3339	922	567.08	160.77	1.81855	8e-305	4.88e-302	-	-	-	-
BT_B_ZJU_Singletons87322	257	71	43.65	12.38	1.81797	5.13e-25	5.95e-23	-	-	-	-
BT_B_ZJU_Singletons26529	94	26	15.96	4.53	1.81688	4.94e-10	1.44e-08	-	-	-	-
BT_B_ZJU_Singletons90812	47	13	7.98	2.27	1.8137	1.22e-05	0.000169279	-	-	-	-
BT_B_ZJU_Singletons24565	101	28	17.15	4.88	1.81326	1.17e-10	3.69e-09	-	-	-	-
BT_B_ZJU_Singletons13778	61	17	10.36	2.96	1.80735	6.51e-07	1.16e-05	-	-	-	-
BT_B_ZJU_Singletons101884	122	34	20.72	5.93	1.80492	1.58e-12	6.32e-11	-	-	-	gi|242010642|ref|XP_002426071.1|/1.31856e-13/conserved hypothetical protein [Pediculus humanus corporis]
BT_B_ZJU_Singletons98075	43	12	7.3	2.09	1.80439	3.2e-05	0.000402718	-	-	-	-
BT_B_ZJU_Singletons93380	68	19	11.55	3.31	1.80299	1.52e-07	3.04e-06	GO:0043231//intracellular membrane-bounded organelle;GO:0015630//microtubule cytoskeleton;GO:0030529//ribonucleoprotein complex	GO:0042623//ATPase activity, coupled;GO:0003724//RNA helicase activity;GO:0032559	GO:0000278//mitotic cell cycle;GO:0000380//alternative nuclear mRNA splicing, via spliceosome;GO:0006405//RNA export from nucleus	gi|194856731|ref|XP_001968815.1|/6.70254e-71/GG24297 [Drosophila erecta]
BT_B_ZJU_Singletons103840	75	21	12.74	3.66	1.79945	3.55e-08	7.9e-07	-	-	-	-
BT_B_ZJU_Singletons23720	100	28	16.98	4.88	1.79888	1.82e-10	5.62e-09	-	-	-	-
BT_B_ZJU_Singletons98261	189	53	32.1	9.24	1.79661	1.63e-18	1.25e-16	-	-	-	-
BT_B_ZJU_Singletons93434	64	18	10.87	3.14	1.79152	3.92e-07	7.28e-06	-	-	GO:0008033//tRNA processing	gi|221126291|ref|XP_002164847.1|/2.78727e-56/PREDICTED: similar to predicted protein, partial [Hydra magnipapillata]
BT_B_ZJU_Singletons99766	192	54	32.61	9.42	1.79152	9.98e-19	7.76e-17	-	-	-	-
BT_B_ZJU_Singletons103041	149	42	25.31	7.32	1.78979	8.01e-15	4.42e-13	GO:0043231//intracellular membrane-bounded organelle	-	-	gi|307201743|gb|EFN81422.1|/0/WD40 repeat-containing protein SMU1 [Harpegnathos saltator]
BT_B_ZJU_Singletons86931	117	33	19.87	5.75	1.78896	6.25e-12	2.3e-10	-	-	-	-
BT_B_ZJU_Singletons74772	241	68	40.93	11.86	1.78705	4.76e-23	4.89e-21	-	-	-	-
BT_B_ZJU_Singletons86073	46	13	7.81	2.27	1.78263	1.91e-05	0.000252984	-	-	-	-
BT_B_ZJU_Singletons10802	67	19	11.38	3.31	1.7816	2.36e-07	4.55e-06	-	-	-	-
BT_B_ZJU_Singletons103590	229	65	38.89	11.33	1.77925	7.68e-22	7.35e-20	-	-	-	-
BT_B_ZJU_Singletons97019	236	67	40.08	11.68	1.77884	1.86e-22	1.86e-20	-	-	-	-
BT_B_ZJU_Singletons94674	460	131	78.12	22.84	1.77413	3.87e-42	7.96e-40	-	-	-	-
BT_B_ZJU_Singletons2293	42	12	7.13	2.09	1.7704	4.99e-05	0.000599631	-	-	-	-
BT_B_ZJU_Singletons15307	42	12	7.13	2.09	1.7704	4.99e-05	0.000599285	-	-	-	-
BT_B_ZJU_Singletons95459	98	28	16.64	4.88	1.7697	4.37e-10	1.28e-08	-	-	-	-
BT_B_ZJU_Singletons103135	546	156	92.73	27.2	1.76943	1.58e-49	4e-47	-	-	-	-
BT_B_ZJU_Singletons96366	367	105	62.33	18.31	1.76729	8.85e-34	1.53e-31	-	-	-	-
BT_B_ZJU_Singletons77947	594	170	100.88	29.64	1.76702	1.24e-53	3.38e-51	-	-	-	-
BT_B_ZJU_Singletons97792	3363	966	571.15	168.44	1.76163	7.49e-294	4.44e-291	-	-	-	-
BT_B_ZJU_Singletons89355	188	54	31.93	9.42	1.76111	5.66e-18	4.21e-16	-	-	-	-
BT_B_ZJU_Singletons22712	80	23	13.59	4.01	1.76087	2.01e-08	4.64e-07	-	-	-	-
BT_B_ZJU_Singletons99394	320	92	54.35	16.04	1.76061	1.68e-29	2.43e-27	-	-	-	-
BT_B_ZJU_Singletons102143	59	17	10.02	2.96	1.75921	1.57e-06	2.59e-05	-	-	-	-
BT_B_ZJU_Singletons96532	52	15	8.83	2.62	1.75285	6.82e-06	9.84e-05	-	-	-	-
BT_B_ZJU_Singletons17927	45	13	7.64	2.27	1.75088	2.97e-05	0.000377948	-	-	-	-
BT_B_ZJU_Singletons86473	45	13	7.64	2.27	1.75088	2.97e-05	0.000377717	-	-	-	-
BT_B_ZJU_Singletons25104	45	13	7.64	2.27	1.75088	2.97e-05	0.000377486	-	-	-	-
BT_B_ZJU_Singletons89810	62	18	10.53	3.14	1.74567	9.44e-07	1.63e-05	-	-	-	-
BT_B_ZJU_Singletons18285	93	27	15.79	4.71	1.74521	1.72e-09	4.65e-08	GO:0043231//intracellular membrane-bounded organelle	GO:0004553//hydrolase activity, hydrolyzing O-glycosyl compounds;GO:0005488//binding	-	gi|242007042|ref|XP_002424351.1|/1.18159e-96/protein gar2, putative [Pediculus humanus corporis]
BT_B_ZJU_Singletons76008	227	66	38.55	11.51	1.74384	4.03e-21	3.72e-19	-	-	-	-
BT_B_ZJU_Singletons95550	55	16	9.34	2.79	1.74316	4.07e-06	6.14e-05	-	-	-	-
BT_B_ZJU_Singletons102623	158	46	26.83	8.02	1.74217	4.01e-15	2.27e-13	-	GO:0005488//binding	-	gi|242012161|ref|XP_002426805.1|/3.99719e-12/conserved hypothetical protein [Pediculus humanus corporis]
BT_B_ZJU_Singletons78799	96	28	16.3	4.88	1.73992	1.04e-09	2.94e-08	-	-	-	-
BT_B_ZJU_Singletons101603	65	19	11.04	3.31	1.73784	5.66e-07	1.02e-05	-	-	-	-
BT_B_ZJU_Singletons26108	41	12	6.96	2.09	1.73558	7.77e-05	0.000878153	GO:0031981//nuclear lumen;GO:0005886//plasma membrane	GO:0005488//binding	GO:0009987//cellular process;GO:0044238//primary metabolic process	gi|242015077|ref|XP_002428201.1|/5.63406e-55/Symplekin, putative [Pediculus humanus corporis]
BT_B_ZJU_Singletons26932	106	31	18	5.41	1.7343	1.49e-10	4.66e-09	-	-	-	gi|242018884|ref|XP_002429899.1|/2.52929e-152/Polymerase delta-interacting protein, putative [Pediculus humanus corporis]
BT_B_ZJU_Singletons7284	170	50	28.87	8.72	1.72717	5.44e-16	3.37e-14	-	-	-	-
BT_B_ZJU_Singletons97949	61	18	10.36	3.14	1.72219	1.46e-06	2.41e-05	-	-	-	-
BT_B_ZJU_Singletons101255	132	39	22.42	6.8	1.72118	1.13e-12	4.66e-11	-	-	-	-
BT_B_ZJU_Singletons89515	71	21	12.06	3.66	1.72031	2.04e-07	3.96e-06	-	-	-	-
BT_B_ZJU_Singletons102132	115	34	19.53	5.93	1.71959	3.29e-11	1.12e-09	-	-	-	-
BT_B_ZJU_Singletons96578	321	95	54.52	16.57	1.71821	1.15e-28	1.65e-26	-	-	-	-
BT_B_ZJU_Singletons100552	179	53	30.4	9.24	1.71811	1.22e-16	8.09e-15	-	-	-	-
BT_B_ZJU_Singletons101839	118	35	20.04	6.1	1.716	1.99e-11	6.97e-10	-	-	-	-
BT_B_ZJU_Singletons103126	138	41	23.44	7.15	1.71296	4.15e-13	1.85e-11	-	GO:0004871//signal transducer activity;GO:0004112//cyclic-nucleotide phosphodiesterase activity	GO:0006351//transcription, DNA-dependent;GO:0007165//signal transduction	gi|242016566|ref|XP_002428857.1|/7.05767e-40/High-affinity cAMP-specific and IBMX-insensitive 3',5'-cyclic phosphodiesterase, putative [Pediculus humanus corporis]
BT_B_ZJU_Singletons83886	1373	408	233.18	71.14	1.71271	1.62e-116	7.64e-114	-	-	-	-
BT_B_ZJU_Singletons99995	74	22	12.57	3.84	1.71081	1.22e-07	2.48e-06	-	-	-	-
BT_B_ZJU_Singletons103839	131	39	22.25	6.8	1.7102	1.73e-12	6.9e-11	-	-	-	gi|195036838|ref|XP_001989875.1|/1.71873e-34/GH19034 [Drosophila grimshawi]
BT_B_ZJU_Singletons21325	188	56	31.93	9.76	1.70996	2.71e-17	1.88e-15	-	-	-	-
BT_B_ZJU_Singletons77965	191	57	32.44	9.94	1.70646	1.65e-17	1.17e-15	-	-	-	-
BT_B_ZJU_Singletons19863	67	20	11.38	3.49	1.7052	5.23e-07	9.49e-06	-	-	-	-
BT_B_ZJU_Singletons87884	127	38	21.57	6.63	1.70195	4.39e-12	1.65e-10	-	-	-	-
BT_B_ZJU_Singletons77650	140	42	23.78	7.32	1.69983	3.84e-13	1.72e-11	-	-	-	-
BT_B_ZJU_Singletons101796	60	18	10.19	3.14	1.69832	2.24e-06	3.56e-05	-	-	-	-
BT_B_ZJU_Singletons21519	50	15	8.49	2.62	1.6962	1.63e-05	0.000220324	-	-	-	-
BT_B_ZJU_Singletons24128	113	34	19.19	5.93	1.69425	7.71e-11	2.49e-09	-	-	-	-
BT_B_ZJU_Singletons80632	2149	648	364.97	112.99	1.69158	3.61e-178	2.02e-175	-	-	-	-
BT_B_ZJU_Singletons23743	116	35	19.7	6.1	1.69131	4.65e-11	1.55e-09	-	-	-	-
BT_B_ZJU_Singletons88192	53	16	9	2.79	1.68966	9.7e-06	0.000137026	-	-	-	-
BT_B_ZJU_Singletons100492	86	26	14.61	4.53	1.68937	1.59e-08	3.74e-07	-	-	-	gi|156543856|ref|XP_001606820.1|/4.54581e-08/PREDICTED: similar to CG33715-PD [Nasonia vitripennis]
BT_B_ZJU_Singletons20368	43	13	7.3	2.27	1.6852	7.12e-05	0.000815392	-	-	-	-
BT_B_ZJU_Singletons20726	43	13	7.3	2.27	1.6852	7.12e-05	0.000814943	-	-	-	-
BT_B_ZJU_Singletons23128	56	17	9.51	2.96	1.68385	5.78e-06	8.43e-05	-	-	-	-
BT_B_ZJU_Singletons97680	56	17	9.51	2.96	1.68385	5.78e-06	8.42e-05	-	-	-	-
BT_B_ZJU_Singletons82967	66	20	11.21	3.49	1.68349	8.02e-07	1.4e-05	-	-	-	-
BT_B_ZJU_Singletons15318	46	14	7.81	2.44	1.67844	4.22e-05	0.00051561	-	-	-	-
BT_B_ZJU_Singletons99956	174	53	29.55	9.24	1.67719	1e-15	6.06e-14	-	-	-	-
BT_B_ZJU_Singletons2089	82	25	13.93	4.36	1.6758	4.05e-08	8.91e-07	-	-	-	-
BT_B_ZJU_Singletons101302	1523	465	258.66	81.08	1.67364	5.95e-125	2.87e-122	-	-	-	gi|193713722|ref|XP_001942734.1|/3.76412e-33/PREDICTED: hypothetical protein LOC100160904 [Acyrthosiphon pisum]
BT_B_ZJU_Singletons80629	229	70	38.89	12.21	1.67134	3.75e-20	3.26e-18	-	-	-	-
BT_B_ZJU_Singletons87442	183	56	31.08	9.76	1.67103	2.22e-16	1.42e-14	-	-	-	-
BT_B_ZJU_Singletons90103	49	15	8.32	2.62	1.66702	2.5e-05	0.000324045	-	-	-	-
BT_B_ZJU_Singletons92894	49	15	8.32	2.62	1.66702	2.5e-05	0.000323843	-	-	-	-
BT_B_ZJU_Singletons98891	49	15	8.32	2.62	1.66702	2.5e-05	0.000323641	-	-	-	-
BT_B_ZJU_Singletons23048	88	27	14.95	4.71	1.66635	1.46e-08	3.45e-07	-	-	-	-
BT_B_ZJU_Singletons89764	202	62	34.31	10.81	1.66626	7.2e-18	5.28e-16	-	-	-	-
BT_B_ZJU_Singletons103883	101	31	17.15	5.41	1.66451	1.25e-09	3.47e-08	-	-	-	gi|156372724|ref|XP_001629186.1|/2.58842e-41/predicted protein [Nematostella vectensis]
BT_B_ZJU_Singletons79449	690	212	117.19	36.97	1.66442	3.63e-57	1.06e-54	-	-	-	-
BT_B_ZJU_Singletons80479	78	24	13.25	4.18	1.66442	1.03e-07	2.13e-06	-	-	-	-
BT_B_ZJU_Singletons96978	78	24	13.25	4.18	1.66442	1.03e-07	2.12e-06	-	-	-	-
BT_B_ZJU_Singletons82446	52	16	8.83	2.79	1.66215	1.49e-05	0.000202323	-	-	-	-
BT_B_ZJU_Singletons101919	185	57	31.42	9.94	1.66037	2.04e-16	1.32e-14	-	-	-	-
BT_B_ZJU_Singletons11878	81	25	13.76	4.36	1.65808	6.17e-08	1.32e-06	-	-	-	-
BT_B_ZJU_Singletons13126	55	17	9.34	2.96	1.65783	8.84e-06	0.000125574	-	-	-	-
BT_B_ZJU_Singletons103971	901	279	153.02	48.65	1.65321	2.06e-73	8.07e-71	-	-	-	-
BT_B_ZJU_Singletons99254	171	53	29.04	9.24	1.65208	3.5e-15	2e-13	-	-	-	-
BT_B_ZJU_Singletons96951	116	36	19.7	6.28	1.64936	9.87e-11	3.14e-09	-	-	-	-
BT_B_ZJU_Singletons93652	116	36	19.7	6.28	1.64936	9.87e-11	3.13e-09	-	-	-	-
BT_B_ZJU_Singletons104046	177	55	30.06	9.59	1.64824	1.28e-15	7.68e-14	-	-	-	gi|270016051|gb|EFA12499.1|/2.91137e-138/hypothetical protein TcasGA2_TC012900 [Tribolium castaneum]
BT_B_ZJU_Singletons103012	724	225	122.96	39.23	1.64816	4.45e-59	1.38e-56	-	-	-	-
BT_B_ZJU_Singletons6407	119	37	20.21	6.45	1.6477	5.94e-11	1.95e-09	-	-	-	-
BT_B_ZJU_Singletons9404	45	14	7.64	2.44	1.64669	6.47e-05	0.000748405	-	-	-	-
BT_B_ZJU_Singletons8352	93	29	15.79	5.06	1.6418	7.99e-09	1.96e-07	-	-	-	-
BT_B_ZJU_Singletons92878	160	50	27.17	8.72	1.63961	3.63e-14	1.89e-12	-	-	-	-
BT_B_ZJU_Singletons99144	64	20	10.87	3.49	1.63905	1.87e-06	3.01e-05	-	-	-	-
BT_B_ZJU_Singletons25775	67	21	11.38	3.66	1.63659	1.12e-06	1.87e-05	-	-	-	-
BT_B_ZJU_Singletons21454	51	16	8.66	2.79	1.6341	2.27e-05	0.000296093	-	-	-	-
BT_B_ZJU_Singletons26609	102	32	17.32	5.58	1.6341	1.73e-09	4.67e-08	-	-	-	-
BT_B_ZJU_Singletons79478	325	102	55.2	17.79	1.6336	4.16e-27	5.33e-25	-	-	-	-
BT_B_ZJU_Singletons93880	981	308	166.61	53.71	1.63321	1.98e-78	8.41e-76	-	-	-	-
BT_B_ZJU_Singletons10897	54	17	9.17	2.96	1.63132	1.35e-05	0.0001852	-	-	-	-
BT_B_ZJU_Singletons100820	241	76	40.93	13.25	1.62717	2.21e-20	1.96e-18	-	-	-	-
BT_B_ZJU_Singletons103283	92	29	15.62	5.06	1.62619	1.21e-08	2.89e-07	GO:0044444//cytoplasmic part	GO:0005515//protein binding	GO:0044248//cellular catabolic process;GO:0007033//vacuole organization	gi|307184615|gb|EFN70953.1|/1.77021e-105/UPF0453 protein C12orf44-like protein [Camponotus floridanus]
BT_B_ZJU_Singletons102976	104	33	17.66	5.75	1.61885	1.57e-09	4.31e-08	GO:0044444//cytoplasmic part	GO:0043169//cation binding;GO:0051536//iron-sulfur cluster binding;GO:0016462//pyrophosphatase activity;GO:0032559	GO:0031163;GO:0040007//growth;GO:0006875//cellular metal ion homeostasis	gi|257096598|sp|Q6P298.2|NUBP1_DANRE/5.34638e-122/RecName: Full=Cytosolic Fe-S cluster assembly factor nubp1; AltName: Full=Nucleotide-binding protein 1; Short=NBP 1
BT_B_ZJU_Singletons92911	309	98	52.48	17.09	1.61862	1.58e-25	1.88e-23	-	-	-	-
BT_B_ZJU_Singletons97090	454	144	77.1	25.11	1.61847	9.35e-37	1.76e-34	-	-	-	-
BT_B_ZJU_Singletons86438	211	67	35.84	11.68	1.61753	6.93e-18	5.1e-16	-	-	-	-
BT_B_ZJU_Singletons90171	179	57	30.4	9.94	1.61275	2.41e-15	1.41e-13	-	-	-	-
BT_B_ZJU_Singletons103650	138	44	23.44	7.67	1.61167	3.9e-12	1.48e-10	GO:0048500//signal recognition particle	GO:0003723//RNA binding	GO:0042221//response to chemical stimulus;GO:0006613//cotranslational protein targeting to membrane	gi|242022739|ref|XP_002431796.1|/6.79836e-27/Signal recognition particle 14 kDa protein, putative [Pediculus humanus corporis]
BT_B_ZJU_Singletons9112	1433	457	243.37	79.69	1.61068	1.68e-111	7.75e-109	-	-	-	-
BT_B_ZJU_Singletons26062	141	45	23.95	7.85	1.60926	2.35e-12	9.24e-11	-	-	-	-
BT_B_ZJU_Singletons88346	191	61	32.44	10.64	1.60828	3.21e-16	2.01e-14	-	-	-	-
BT_B_ZJU_Singletons85578	244	78	41.44	13.6	1.60742	2.75e-20	2.42e-18	GO:0031981//nuclear lumen	GO:0003676//nucleic acid binding;GO:0046914//transition metal ion binding;GO:0034062//RNA polymerase activity	GO:0006289//nucleotide-excision repair;GO:0000377;GO:0006355//regulation of transcription, DNA-dependent;GO:0006352//transcription initiation, DNA-dependent;GO:0006397//mRNA processing;GO:0006353//transcription termination, DNA-dependent;GO:0045935;GO:0006354//transcription elongation, DNA-dependent	gi|156540278|ref|XP_001599352.1|/1.62223e-22/PREDICTED: similar to ENSANGP00000014480 [Nasonia vitripennis]
BT_B_ZJU_Singletons89320	47	15	7.98	2.62	1.60682	5.84e-05	0.000686776	-	-	-	-
BT_B_ZJU_Singletons95782	347	111	58.93	19.35	1.60667	3.52e-28	4.81e-26	-	-	-	-
BT_B_ZJU_Singletons94300	50	16	8.49	2.79	1.6055	3.46e-05	0.000433343	-	-	-	-
BT_B_ZJU_Singletons92393	50	16	8.49	2.79	1.6055	3.46e-05	0.000433082	-	-	-	-
BT_B_ZJU_Singletons73097	50	16	8.49	2.79	1.6055	3.46e-05	0.000432821	-	-	-	-
BT_B_ZJU_Singletons83896	53	17	9	2.96	1.60433	2.05e-05	0.000269604	-	-	-	-
BT_B_ZJU_Singletons95906	81	26	13.76	4.53	1.6029	1.29e-07	2.6e-06	-	-	-	-
BT_B_ZJU_Singletons97982	159	51	27	8.89	1.6027	1.13e-13	5.54e-12	-	-	-	-
BT_B_ZJU_Singletons101216	84	27	14.27	4.71	1.59919	7.7e-08	1.62e-06	GO:0044424//intracellular part	GO:0016645//oxidoreductase activity, acting on the CH-NH group of donors;GO:0008168//methyltransferase activity	GO:0006544//glycine metabolic process	gi|307179395|gb|EFN67725.1|/1.49637e-151/Pyruvate dehydrogenase phosphatase regulatory subunit, mitochondrial [Camponotus floridanus]
BT_B_ZJU_Singletons103302	87	28	14.78	4.88	1.59869	4.61e-08	1e-06	-	-	-	gi|307170835|gb|EFN62946.1|/2.12792e-74/F-box/WD repeat-containing protein 5 [Camponotus floridanus]
BT_B_ZJU_Singletons101030	177	57	30.06	9.94	1.59653	5.45e-15	3.05e-13	GO:0043231//intracellular membrane-bounded organelle	GO:0016724;GO:0005506//iron ion binding	GO:0008152//metabolic process;GO:0000302//response to reactive oxygen species;GO:0006875//cellular metal ion homeostasis	gi|307177345|gb|EFN66518.1|/1.37931e-37/Frataxin-like protein, mitochondrial [Camponotus floridanus]
BT_B_ZJU_Singletons101357	177	57	30.06	9.94	1.59653	5.45e-15	3.04e-13	-	-	-	gi|215598721|ref|NP_001135929.1|/4.08133e-19/FAST kinase domains 5-like [Nasonia vitripennis]
BT_B_ZJU_Singletons98825	118	38	20.04	6.63	1.5958	1.86e-10	5.71e-09	-	-	-	gi|242006672|ref|XP_002424171.1|/8.68372e-09/conserved hypothetical protein [Pediculus humanus corporis]
BT_B_ZJU_Singletons92244	158	51	26.83	8.89	1.59359	1.69e-13	7.98e-12	-	-	-	-
BT_B_ZJU_Singletons103478	68	22	11.55	3.84	1.58871	1.53e-06	2.51e-05	-	-	-	gi|66513683|ref|XP_394878.2|/4.32597e-97/PREDICTED: nucleolar complex protein 4 homolog B-like [Apis mellifera]
BT_B_ZJU_Singletons76879	71	23	12.06	4.01	1.58856	9.1e-07	1.57e-05	-	-	-	-
BT_B_ZJU_Singletons23405	71	23	12.06	4.01	1.58856	9.1e-07	1.57e-05	-	-	-	-
BT_B_ZJU_Singletons103727	108	35	18.34	6.1	1.58811	1.29e-09	3.57e-08	-	-	-	gi|307181442|gb|EFN69037.1|/3.22286e-35/Transmembrane protein 32 [Camponotus floridanus]
BT_B_ZJU_Singletons10450	108	35	18.34	6.1	1.58811	1.29e-09	3.57e-08	-	-	-	-
BT_B_ZJU_Singletons10147	77	25	13.08	4.36	1.58496	3.25e-07	6.11e-06	GO:0030529//ribonucleoprotein complex	GO:0003723//RNA binding	GO:0000377	gi|307213736|gb|EFN89074.1|/1.03143e-44/Calcium homeostasis endoplasmic reticulum protein [Harpegnathos saltator]
BT_B_ZJU_Singletons83565	160	52	27.17	9.07	1.58284	1.53e-13	7.26e-12	-	-	-	-
BT_B_ZJU_Singletons69116	129	42	21.91	7.32	1.58167	3.65e-11	1.23e-09	-	-	-	-
BT_B_ZJU_Singletons78302	479	156	81.35	27.2	1.58054	1.96e-37	3.8e-35	-	-	-	-
BT_B_ZJU_Singletons101182	215	70	36.51	12.21	1.58023	1.16e-17	8.36e-16	-	-	-	-
BT_B_ZJU_Singletons104094	362	118	61.48	20.58	1.57887	1.18e-28	1.68e-26	-	-	-	-
BT_B_ZJU_Singletons99973	325	106	55.2	18.48	1.5787	7.24e-26	8.74e-24	-	-	-	-
BT_B_ZJU_Singletons83577	92	30	15.62	5.23	1.57851	2.49e-08	5.66e-07	-	-	-	-
BT_B_ZJU_Singletons93030	138	45	23.44	7.85	1.57821	7.95e-12	2.9e-10	-	-	-	-
BT_B_ZJU_Singletons7399	101	33	17.15	5.75	1.57657	5.36e-09	1.34e-07	-	-	-	-
BT_B_ZJU_Singletons26599	49	16	8.32	2.79	1.57632	5.24e-05	0.000624094	-	-	-	-
BT_B_ZJU_Singletons78034	95	31	16.13	5.41	1.57605	1.49e-08	3.52e-07	-	-	-	-
BT_B_ZJU_Singletons10731	58	19	9.85	3.31	1.57329	1.09e-05	0.000152295	-	-	-	-
BT_B_ZJU_Singletons81684	113	37	19.19	6.45	1.57298	6.96e-10	2e-08	-	-	-	-
BT_B_ZJU_Singletons84948	165	54	28.02	9.42	1.57266	8.33e-14	4.24e-12	-	-	-	-
BT_B_ZJU_Singletons96538	55	18	9.34	3.14	1.57266	1.84e-05	0.000245631	-	-	-	-
BT_B_ZJU_Singletons26235	415	136	70.48	23.71	1.57172	2.14e-32	3.48e-30	-	-	-	-
BT_B_ZJU_Singletons26047	119	39	20.21	6.8	1.57146	2.51e-10	7.6e-09	-	-	-	-
BT_B_ZJU_Singletons103598	64	21	10.87	3.66	1.57044	3.86e-06	5.84e-05	-	-	-	gi|307171024|gb|EFN63084.1|/1.18787e-68/Nucleoporin Nup37 [Camponotus floridanus]
BT_B_ZJU_Singletons100887	64	21	10.87	3.66	1.57044	3.86e-06	5.85e-05	-	GO:0005488//binding	-	gi|242007657|ref|XP_002424647.1|/6.00407e-62/conserved hypothetical protein [Pediculus humanus corporis]
BT_B_ZJU_Singletons24464	73	24	12.4	4.18	1.56877	8.17e-07	1.43e-05	-	-	-	gi|239792525|dbj|BAH72596.1|/4.8612e-40/ACYPI004614 [Acyrthosiphon pisum]
BT_B_ZJU_Singletons88115	143	47	24.29	8.2	1.56667	4.31e-12	1.63e-10	-	-	-	-
BT_B_ZJU_Singletons96409	76	25	12.91	4.36	1.56609	4.88e-07	8.91e-06	GO:0044424//intracellular part	-	GO:0007033//vacuole organization	gi|242010636|ref|XP_002426068.1|/1.57159e-35/conserved hypothetical protein [Pediculus humanus corporis]
BT_B_ZJU_Singletons26917	85	28	14.44	4.88	1.56512	1.04e-07	2.15e-06	GO:0043231//intracellular membrane-bounded organelle;GO:0044444//cytoplasmic part	-	GO:0006259//DNA metabolic process	gi|115754819|ref|XP_790563.2|/1.89802e-52/PREDICTED: hypothetical protein [Strongylocentrotus purpuratus]
BT_B_ZJU_Singletons102333	82	27	13.93	4.71	1.5644	1.74e-07	3.44e-06	-	-	-	-
BT_B_ZJU_Singletons100404	206	68	34.99	11.86	1.56084	1.06e-16	7.05e-15	-	-	-	gi|193661951|ref|XP_001942931.1|/5.23443e-33/PREDICTED: ABC transporter G family member 23-like isoform 1 [Acyrthosiphon pisum]
BT_B_ZJU_Singletons93095	103	34	17.49	5.93	1.56043	4.82e-09	1.22e-07	-	GO:0016742//hydroxymethyl-, formyl- and related transferase activity;GO:0048037//cofactor binding	GO:0006730//one-carbon metabolic process;GO:0009069//serine family amino acid metabolic process	gi|91093467|ref|XP_975934.1|/5.12279e-28/PREDICTED: similar to serine hydroxymethyltransferase isoform 3 [Tribolium castaneum]
BT_B_ZJU_Singletons94842	133	44	22.59	7.67	1.55839	2.95e-11	1.01e-09	-	-	-	-
BT_B_ZJU_Singletons103237	136	45	23.1	7.85	1.55713	1.78e-11	6.26e-10	-	-	-	-
BT_B_ZJU_Singletons98845	178	59	30.23	10.29	1.55474	1.48e-14	7.98e-13	-	-	-	-
BT_B_ZJU_Singletons100014	190	63	32.27	10.99	1.554	1.96e-15	1.16e-13	-	-	-	-
BT_B_ZJU_Singletons77976	238	79	40.42	13.78	1.55249	6.17e-19	4.94e-17	-	-	-	-
BT_B_ZJU_Singletons94472	334	111	56.72	19.35	1.55152	6.42e-26	7.79e-24	-	-	-	-
BT_B_ZJU_Singletons101336	361	120	61.31	20.92	1.55124	7.04e-28	9.43e-26	-	-	-	-
BT_B_ZJU_Singletons69639	72	24	12.23	4.18	1.54885	1.23e-06	2.05e-05	-	-	-	-
BT_B_ZJU_Singletons100566	51	17	8.66	2.96	1.54877	4.67e-05	0.000565952	-	-	-	-
BT_B_ZJU_Singletons26113	51	17	8.66	2.96	1.54877	4.67e-05	0.000565622	-	-	-	-
BT_B_ZJU_Singletons75520	51	17	8.66	2.96	1.54877	4.67e-05	0.000565293	-	-	-	-
BT_B_ZJU_Singletons99050	57	19	9.68	3.31	1.54818	1.64e-05	0.0002218	-	-	-	-
BT_B_ZJU_Singletons19444	147	49	24.97	8.54	1.54789	3.48e-12	1.33e-10	-	-	-	-
BT_B_ZJU_Singletons25862	117	39	19.87	6.8	1.54699	5.61e-10	1.63e-08	-	-	-	-
BT_B_ZJU_Singletons103049	150	50	25.48	8.72	1.54697	2.1e-12	8.31e-11	-	-	GO:0006974//response to DNA damage stimulus	gi|72065305|ref|XP_793273.1|/1.21478e-20/PREDICTED: similar to MGC84305 protein [Strongylocentrotus purpuratus]
BT_B_ZJU_Singletons14496	123	41	20.89	7.15	1.5468	2.03e-10	6.19e-09	-	-	-	-
BT_B_ZJU_Singletons91375	48	16	8.15	2.79	1.54653	7.9e-05	0.000889275	-	-	-	-
BT_B_ZJU_Singletons78855	96	32	16.3	5.58	1.54653	2e-08	4.64e-07	-	-	-	-
BT_B_ZJU_Singletons100974	66	22	11.21	3.84	1.54561	3.45e-06	5.28e-05	-	-	-	-
BT_B_ZJU_Singletons103202	656	220	111.41	38.36	1.5382	9.47e-49	2.34e-46	-	-	-	gi|110760854|ref|XP_001120472.1|/1.78216e-62/PREDICTED: probable palmitoyltransferase ZDHHC24-like [Apis mellifera]
BT_B_ZJU_Singletons87002	902	303	153.19	52.83	1.53589	3.12e-66	1.16e-63	-	-	-	-
BT_B_ZJU_Singletons103768	122	41	20.72	7.15	1.53501	3.02e-10	9.07e-09	GO:0005643//nuclear pore;GO:0000776//kinetochore;GO:0044444//cytoplasmic part	-	GO:0008608//attachment of spindle microtubules to kinetochore;GO:0044238//primary metabolic process;GO:0000070//mitotic sister chromatid segregation;GO:0050658//RNA transport;GO:0015758//glucose transport;GO:0006997//nucleus organization	gi|242009287|ref|XP_002425421.1|/5.44363e-163/nucleoporin seh1, putative [Pediculus humanus corporis]
BT_B_ZJU_Singletons88079	116	39	19.7	6.8	1.53459	8.36e-10	2.39e-08	-	-	-	-
BT_B_ZJU_Singletons95668	113	38	19.19	6.63	1.53327	1.39e-09	3.84e-08	-	-	-	-
BT_B_ZJU_Singletons97775	686	231	116.51	40.28	1.53232	1.26e-50	3.23e-48	-	-	GO:0006950//response to stress;GO:0006468//protein phosphorylation;GO:0006914//autophagy	gi|198250388|gb|ACH85196.1|/4.78872e-90/heat shock protein 20 [Bemisia tabaci]
BT_B_ZJU_Singletons84606	347	117	58.93	20.4	1.53043	2.27e-26	2.84e-24	-	-	-	-
BT_B_ZJU_Singletons11924	86	29	14.61	5.06	1.52975	1.39e-07	2.8e-06	-	-	-	-
BT_B_ZJU_Singletons90871	71	24	12.06	4.18	1.52866	1.83e-06	2.97e-05	-	-	-	-
BT_B_ZJU_Singletons101103	68	23	11.55	4.01	1.52622	3.08e-06	4.75e-05	GO:0030130//clathrin coat of trans-Golgi network vesicle;GO:0030128//clathrin coat of endocytic vesicle	GO:0005515//protein binding;GO:0022892	GO:0009653//anatomical structure morphogenesis;GO:0006901//vesicle coating;GO:0002164//larval development;GO:0015031//protein transport;GO:0007173//epidermal growth factor receptor signaling pathway;GO:0009790//embryo development;GO:0050688//regulation of defense response to virus;GO:0006897//endocytosis;GO:0006935//chemotaxis;GO:0001505//regulation of neurotransmitter levels	gi|270010572|gb|EFA07020.1|/3.9258e-72/hypothetical protein TcasGA2_TC009991 [Tribolium castaneum]
BT_B_ZJU_Singletons103743	139	47	23.61	8.2	1.5257	2.12e-11	7.38e-10	-	-	-	gi|91094163|ref|XP_970089.1|/4.18635e-83/PREDICTED: similar to CG3894 CG3894-PA [Tribolium castaneum]
BT_B_ZJU_Singletons26841	62	21	10.53	3.66	1.52459	8.68e-06	0.000123513	-	-	-	-
BT_B_ZJU_Singletons22862	62	21	10.53	3.66	1.52459	8.68e-06	0.000123428	-	-	-	-
BT_B_ZJU_Singletons97582	118	40	20.04	6.97	1.52365	7.47e-10	2.14e-08	-	-	-	-
BT_B_ZJU_Singletons91104	242	82	41.1	14.3	1.52312	9.79e-19	7.64e-17	-	-	-	-
BT_B_ZJU_Singletons9201	56	19	9.51	3.31	1.52261	2.46e-05	0.00032028	-	-	-	-
BT_B_ZJU_Singletons93826	165	56	28.02	9.76	1.5215	3.29e-13	1.49e-11	-	-	-	-
BT_B_ZJU_Singletons99605	772	262	131.11	45.68	1.52114	3.67e-56	1.03e-53	-	-	-	-
BT_B_ZJU_Singletons103714	53	18	9	3.14	1.51916	4.15e-05	0.000507762	GO:0000793//condensed chromosome;GO:0043231//intracellular membrane-bounded organelle	GO:0046983//protein dimerization activity	GO:0000070//mitotic sister chromatid segregation;GO:0044419//interspecies interaction between organisms	gi|66531869|ref|XP_396284.2|/6.90605e-147/PREDICTED: structural maintenance of chromosomes protein 2 [Apis mellifera]
BT_B_ZJU_Singletons99369	88	30	14.95	5.23	1.51526	1.24e-07	2.52e-06	-	-	-	-
BT_B_ZJU_Singletons98309	331	113	56.22	19.7	1.51289	8.05e-25	9.13e-23	-	-	-	-
BT_B_ZJU_Singletons87196	401	137	68.1	23.89	1.51125	1.05e-29	1.55e-27	-	-	-	gi|307191603|gb|EFN75100.1|/6.65597e-08/GrpE protein-like protein 1, mitochondrial [Harpegnathos saltator]
BT_B_ZJU_Singletons92278	199	68	33.8	11.86	1.51092	1.68e-15	9.97e-14	-	-	-	-
BT_B_ZJU_Singletons98553	70	24	11.89	4.18	1.50817	2.73e-06	4.26e-05	-	-	-	-
BT_B_ZJU_Singletons87843	73	25	12.4	4.36	1.50794	1.63e-06	2.67e-05	-	-	-	-
BT_B_ZJU_Singletons102960	105	36	17.83	6.28	1.50547	8.52e-09	2.08e-07	-	GO:0016765//transferase activity, transferring alkyl or aryl (other than methyl) groups;GO:0005488//binding	-	gi|91088189|ref|XP_972722.1|/1.28039e-91/PREDICTED: similar to dehydrodolichyl diphosphate synthase [Tribolium castaneum]
BT_B_ZJU_Singletons98012	201	69	34.14	12.03	1.50483	1.49e-15	8.97e-14	-	-	-	-
BT_B_ZJU_Singletons68687	160	55	27.17	9.59	1.50241	1.19e-12	4.88e-11	-	-	-	-
BT_B_ZJU_Singletons99749	64	22	10.87	3.84	1.50117	7.7e-06	0.000110539	-	-	-	-
BT_B_ZJU_Singletons94993	952	328	161.68	57.19	1.49931	1.96e-67	7.42e-65	-	-	-	-
BT_B_ZJU_Singletons99291	90	31	15.29	5.41	1.49889	1.1e-07	2.26e-06	-	-	-	-
BT_B_ZJU_Singletons85372	87	30	14.78	5.23	1.49876	1.84e-07	3.6e-06	-	-	-	-
BT_B_ZJU_Singletons96784	470	162	79.82	28.25	1.4985	3.94e-34	6.87e-32	-	-	-	-
BT_B_ZJU_Singletons25056	391	135	66.41	23.54	1.49629	1.34e-28	1.89e-26	-	-	-	-
BT_B_ZJU_Singletons101944	139	48	23.61	8.37	1.4961	4.15e-11	1.4e-09	GO:0031090//organelle membrane	GO:0016740//transferase activity	GO:0006506//GPI anchor biosynthetic process	gi|240849615|ref|NP_001155421.1|/8.93652e-34/phosphatidylinositol glycan, class P-like [Acyrthosiphon pisum]
BT_B_ZJU_Singletons26939	275	95	46.7	16.57	1.49485	1.47e-20	1.32e-18	-	-	-	-
BT_B_ZJU_Singletons96187	78	27	13.25	4.71	1.49219	8.62e-07	1.5e-05	-	GO:0016787//hydrolase activity	-	gi|194900794|ref|XP_001979940.1|/2.42554e-09/GG21229 [Drosophila erecta]
BT_B_ZJU_Singletons96588	130	45	22.08	7.85	1.49198	1.9e-10	5.84e-09	-	-	-	-
BT_B_ZJU_Singletons100766	147	51	24.97	8.89	1.48994	1.34e-11	4.79e-10	-	-	-	-
BT_B_ZJU_Singletons91562	98	34	16.64	5.93	1.48855	3.51e-08	7.81e-07	-	-	-	-
BT_B_ZJU_Singletons94411	72	25	12.23	4.36	1.48802	2.42e-06	3.81e-05	-	-	-	-
BT_B_ZJU_Singletons100236	187	65	31.76	11.33	1.48706	2.44e-14	1.3e-12	-	-	-	-
BT_B_ZJU_Singletons69286	161	56	27.34	9.76	1.48606	1.57e-12	6.28e-11	-	-	-	-
BT_B_ZJU_Singletons97364	132	46	22.42	8.02	1.48311	1.69e-10	5.26e-09	-	-	-	-
BT_B_ZJU_Singletons18472	132	46	22.42	8.02	1.48311	1.69e-10	5.25e-09	-	-	-	-
BT_B_ZJU_Singletons93213	89	31	15.12	5.41	1.48276	1.63e-07	3.25e-06	-	-	-	-
BT_B_ZJU_Singletons97959	86	30	14.61	5.23	1.48207	2.73e-07	5.21e-06	-	-	-	-
BT_B_ZJU_Singletons86896	1396	487	237.09	84.92	1.48126	2.49e-96	1.1e-93	-	-	-	-
BT_B_ZJU_Singletons88437	140	49	23.78	8.54	1.47744	5.43e-11	1.79e-09	-	-	-	-
BT_B_ZJU_Singletons102090	60	21	10.19	3.66	1.47724	1.92e-05	0.000254859	-	GO:0016620//oxidoreductase activity, acting on the aldehyde or oxo group of donors, NAD or NADP as acceptor	GO:0008152//metabolic process	gi|242010164|ref|XP_002425846.1|/6.15404e-70/restnal dehydrogenase, putative [Pediculus humanus corporis]
BT_B_ZJU_Singletons91686	2042	715	346.8	124.67	1.47599	2.75e-139	1.42e-136	-	-	-	-
BT_B_ZJU_Singletons101068	491	172	83.39	29.99	1.47539	8.4e-35	1.52e-32	-	-	-	gi|215422331|ref|NP_001135855.1|/3.54571e-41/adenosine deaminase, tRNA-specific 2, TAD2 homolog [Nasonia vitripennis]
BT_B_ZJU_Singletons79213	117	41	19.87	7.15	1.47458	2.15e-09	5.7e-08	-	-	-	-
BT_B_ZJU_Singletons97421	57	20	9.68	3.49	1.47178	3.24e-05	0.00040798	GO:0043234//protein complex	-	GO:0007090//regulation of S phase of mitotic cell cycle	gi|239788744|dbj|BAH71038.1|/3.99449e-30/ACYPI004660 [Acyrthosiphon pisum]
BT_B_ZJU_Singletons71420	111	39	18.85	6.8	1.47096	5.94e-09	1.48e-07	-	-	-	-
BT_B_ZJU_Singletons21537	71	25	12.06	4.36	1.46783	3.58e-06	5.45e-05	-	-	GO:0006810//transport;GO:0042221//response to chemical stimulus	gi|156545563|ref|XP_001606962.1|/2.51964e-15/PREDICTED: similar to high affinity copper transporter, putative [Nasonia vitripennis]
BT_B_ZJU_Singletons90151	88	31	14.95	5.41	1.46644	2.41e-07	4.63e-06	-	-	-	-
BT_B_ZJU_Singletons100973	173	61	29.38	10.64	1.46534	3.98e-13	1.78e-11	-	-	-	-
BT_B_ZJU_Singletons98715	340	120	57.74	20.92	1.46469	2.44e-24	2.75e-22	-	-	-	-
BT_B_ZJU_Singletons24554	150	53	25.48	9.24	1.4634	1.55e-11	5.49e-10	-	-	-	-
BT_B_ZJU_Singletons96834	116	41	19.7	7.15	1.46218	3.16e-09	8.16e-08	-	-	-	gi|240849579|ref|NP_001155792.1|/2.49577e-31/CDGSH iron-sulfur domain-containing protein 3, mitochondrial-like [Acyrthosiphon pisum]
BT_B_ZJU_Singletons95442	82	29	13.93	5.06	1.46099	6.73e-07	1.19e-05	-	-	-	-
BT_B_ZJU_Singletons94068	178	63	30.23	10.99	1.45979	2.12e-13	9.87e-12	-	-	-	-
BT_B_ZJU_Singletons91185	296	105	50.27	18.31	1.45707	3.05e-21	2.83e-19	-	-	-	-
BT_B_ZJU_Singletons100	842	299	143	52.14	1.45555	2.37e-57	7.04e-55	-	-	-	-
BT_B_ZJU_Singletons3448	59	21	10.02	3.66	1.45297	2.85e-05	0.000363554	-	-	-	-
BT_B_ZJU_Singletons70735	143	51	24.29	8.89	1.45011	6.23e-11	2.04e-09	-	-	-	-
BT_B_ZJU_Singletons16507	488	174	82.88	30.34	1.4498	9.41e-34	1.61e-31	-	-	-	gi|307205502|gb|EFN83819.1|/6.70966e-72/Mitochondrial carrier-like protein 2 [Harpegnathos saltator]
BT_B_ZJU_Singletons93495	244	87	41.44	15.17	1.4498	1.19e-17	8.54e-16	-	-	-	-
BT_B_ZJU_Singletons104115	84	30	14.27	5.23	1.4481	5.92e-07	1.06e-05	GO:0005681//spliceosomal complex	-	GO:0070918;GO:0000377;GO:0045069//regulation of viral genome replication;GO:0035195//gene silencing by miRNA	gi|156552384|ref|XP_001602726.1|/0/PREDICTED: similar to arsenite-resistance protein [Nasonia vitripennis]
BT_B_ZJU_Singletons92931	84	30	14.27	5.23	1.4481	5.92e-07	1.06e-05	GO:0000781//chromosome, telomeric region;GO:0042598//vesicular fraction	GO:0046914//transition metal ion binding;GO:0004091//carboxylesterase activity;GO:0016628//oxidoreductase activity, acting on the CH-CH group of donors, NAD or NADP as acceptor;GO:0016763//transferase activity, transferring pentosyl groups	GO:0051100//negative regulation of binding;GO:0034502//protein localization to chromosome;GO:0006468//protein phosphorylation;GO:0007004//telomere maintenance via telomerase;GO:0006471//protein ADP-ribosylation	gi|156538745|ref|XP_001607870.1|/2.16213e-68/PREDICTED: similar to tankyrase [Nasonia vitripennis]
BT_B_ZJU_Singletons93263	207	74	35.16	12.9	1.44656	3.82e-15	2.17e-13	-	-	-	-
BT_B_ZJU_Singletons102236	81	29	13.76	5.06	1.44327	9.9e-07	1.7e-05	GO:0005667//transcription factor complex	GO:0003712//transcription cofactor activity;GO:0008135//translation factor activity, nucleic acid binding;GO:0008134//transcription factor binding;GO:0003702//RNA polymerase II transcription factor activity	GO:0006412//translation;GO:0006352//transcription initiation, DNA-dependent;GO:0043921;GO:0006354//transcription elongation, DNA-dependent	gi|91079913|ref|XP_966985.1|/1.13025e-42/PREDICTED: similar to Transcription initiation factor TFIID subunit 11 (Transcription initiation factor TFIID 28 kDa subunit beta) (p28-beta) (TAFII30 beta) [Tribolium castaneum]
BT_B_ZJU_Singletons103791	424	152	72.01	26.5	1.4422	2.59e-29	3.73e-27	-	-	-	-
BT_B_ZJU_Singletons96982	64	23	10.87	4.01	1.43868	1.49e-05	0.000202359	-	-	-	-
BT_B_ZJU_Singletons91448	242	87	41.1	15.17	1.43792	2.53e-17	1.76e-15	-	-	-	-
BT_B_ZJU_Singletons75551	178	64	30.23	11.16	1.43764	4.01e-13	1.8e-11	-	-	-	-
BT_B_ZJU_Singletons72237	264	95	44.84	16.57	1.43621	9.75e-19	7.64e-17	-	-	-	-
BT_B_ZJU_Singletons100001	111	40	18.85	6.97	1.43533	1.13e-08	2.71e-07	-	-	-	-
BT_B_ZJU_Singletons100778	72	26	12.23	4.53	1.43284	4.64e-06	6.9e-05	-	-	-	gi|242018417|ref|XP_002429673.1|/1.77778e-18/hypothetical protein Phum_PHUM447260 [Pediculus humanus corporis]
BT_B_ZJU_Singletons23688	61	22	10.36	3.84	1.43185	2.5e-05	0.000323573	-	-	-	-
BT_B_ZJU_Singletons99327	61	22	10.36	3.84	1.43185	2.5e-05	0.000323372	-	-	-	-
BT_B_ZJU_Singletons96776	155	56	26.32	9.76	1.43121	1.55e-11	5.51e-10	-	-	-	-
BT_B_ZJU_Singletons89610	94	34	15.96	5.93	1.42836	1.64e-07	3.27e-06	-	-	-	-
BT_B_ZJU_Singletons99020	105	38	17.83	6.63	1.42723	3.13e-08	7.01e-07	-	-	-	-
BT_B_ZJU_Singletons101817	69	25	11.72	4.36	1.42657	7.77e-06	0.000111275	-	-	-	gi|118151240|ref|NP_001071548.1|/9.543e-17/melanoma-associated antigen G1 [Bos taurus]
BT_B_ZJU_Singletons101157	66	24	11.21	4.18	1.42321	1.3e-05	0.000179602	-	-	-	-
BT_B_ZJU_Singletons101828	88	32	14.95	5.58	1.42181	4.57e-07	8.4e-06	-	GO:0032561	GO:0006810//transport;GO:0035556//intracellular signal transduction	gi|237820631|ref|NP_001153783.1|/3.70796e-85/Rab-protein 14 [Tribolium castaneum]
BT_B_ZJU_Singletons101648	96	35	16.3	6.1	1.41799	1.44e-07	2.89e-06	-	-	-	-
BT_B_ZJU_Singletons73642	74	27	12.57	4.71	1.41619	4.06e-06	6.13e-05	-	-	-	-
BT_B_ZJU_Singletons89029	74	27	12.57	4.71	1.41619	4.06e-06	6.12e-05	-	-	-	-
BT_B_ZJU_Singletons24395	263	96	44.67	16.74	1.41601	2.64e-18	1.99e-16	-	-	-	-
BT_B_ZJU_Singletons23153	189	69	32.1	12.03	1.41594	1.46e-13	6.98e-12	-	-	-	-
BT_B_ZJU_Singletons26687	356	130	60.46	22.67	1.4152	3.19e-24	3.54e-22	-	-	-	-
BT_B_ZJU_Singletons74957	167	61	28.36	10.64	1.41436	3.86e-12	1.47e-10	-	-	-	-
BT_B_ZJU_Singletons76823	167	61	28.36	10.64	1.41436	3.86e-12	1.46e-10	-	-	-	-
BT_B_ZJU_Singletons82277	93	34	15.79	5.93	1.41291	2.4e-07	4.62e-06	-	-	-	-
BT_B_ZJU_Singletons103816	265	97	45.01	16.91	1.41237	2.33e-18	1.77e-16	GO:0044424//intracellular part	GO:0016842	GO:0006164//purine nucleotide biosynthetic process	gi|66524379|ref|XP_393961.2|/0/PREDICTED: adenylosuccinate lyase-like [Apis mellifera]
BT_B_ZJU_Singletons94764	420	154	71.33	26.85	1.40959	3.98e-28	5.4e-26	-	-	-	-
BT_B_ZJU_Singletons102086	60	22	10.19	3.84	1.40798	3.67e-05	0.000455695	-	-	-	-
BT_B_ZJU_Singletons99513	324	119	55.03	20.75	1.40711	5.3e-22	5.17e-20	-	-	-	-
BT_B_ZJU_Singletons69582	128	47	21.74	8.2	1.40666	1.47e-09	4.04e-08	-	-	-	-
BT_B_ZJU_Singletons96755	117	43	19.87	7.5	1.40563	7.65e-09	1.87e-07	-	-	-	-
BT_B_ZJU_Singletons14079	106	39	18	6.8	1.40439	4e-08	8.83e-07	-	-	-	-
BT_B_ZJU_Singletons15009	239	88	40.59	15.34	1.40383	1.44e-16	9.52e-15	-	-	-	-
BT_B_ZJU_Singletons82218	57	21	9.68	3.66	1.40316	6.17e-05	0.000716964	-	-	-	-
BT_B_ZJU_Singletons99386	95	35	16.13	6.1	1.40287	2.1e-07	4.09e-06	-	-	-	-
BT_B_ZJU_Singletons97261	301	111	51.12	19.35	1.40155	1.98e-20	1.76e-18	-	-	-	-
BT_B_ZJU_Singletons100388	282	104	47.89	18.13	1.40135	3.1e-19	2.54e-17	GO:0005840//ribosome;GO:0044446//intracellular organelle part	-	-	gi|157116602|ref|XP_001658571.1|/1.22951e-58/mitochondrial ribosomal protein, S29, putative [Aedes aegypti]
BT_B_ZJU_Singletons94265	65	24	11.04	4.18	1.40117	1.91e-05	0.000252974	-	-	-	-
BT_B_ZJU_Singletons94950	130	48	22.08	8.37	1.39944	1.29e-09	3.56e-08	-	-	-	-
BT_B_ZJU_Singletons94908	100	37	16.98	6.45	1.39647	1.11e-07	2.27e-06	-	-	-	-
BT_B_ZJU_Singletons91350	108	40	18.34	6.97	1.39576	3.5e-08	7.8e-07	-	-	-	-
BT_B_ZJU_Singletons82453	888	329	150.81	57.37	1.39436	1.02e-56	2.94e-54	-	-	-	-
BT_B_ZJU_Singletons103465	70	26	11.89	4.53	1.39217	9.93e-06	0.000139947	GO:0044444//cytoplasmic part	GO:0004672//protein kinase activity;GO:0032559	GO:0007472//wing disc morphogenesis;GO:0016055//Wnt receptor signaling pathway;GO:0003006//developmental process involved in reproduction;GO:0007292//female gamete generation;GO:0002682//regulation of immune system process;GO:0006351//transcription, DNA-dependent;GO:0009880//embryonic pattern specification;GO:0008306//associative learning;GO:0006508//proteolysis;GO:0008582//regulation of synaptic…	gi|270006440|gb|EFA02888.1|/0/shaggy [Tribolium castaneum]
BT_B_ZJU_Singletons102803	121	45	20.55	7.85	1.38837	5.86e-09	1.46e-07	-	-	-	-
BT_B_ZJU_Singletons102443	67	25	11.38	4.36	1.3841	1.66e-05	0.00022402	-	-	-	-
BT_B_ZJU_Singletons94931	126	47	21.4	8.2	1.38391	3.09e-09	8.03e-08	-	-	-	-
BT_B_ZJU_Singletons84664	59	22	10.02	3.84	1.3837	5.37e-05	0.000637752	-	-	-	-
BT_B_ZJU_Singletons100084	190	71	32.27	12.38	1.38218	3.42e-13	1.55e-11	-	-	-	-
BT_B_ZJU_Singletons101539	91	34	15.45	5.93	1.3815	5.1e-07	9.26e-06	-	-	-	-
BT_B_ZJU_Singletons3579	131	49	22.25	8.54	1.3815	1.63e-09	4.44e-08	-	-	-	-
BT_B_ZJU_Singletons26212	123	46	20.89	8.02	1.38114	5.13e-09	1.29e-07	-	-	-	gi|157132768|ref|XP_001662635.1|/6.95114e-93/Nop2p, putative [Aedes aegypti]
BT_B_ZJU_Singletons97039	1187	444	201.59	77.42	1.38065	4.08e-74	1.63e-71	-	-	-	-
BT_B_ZJU_Singletons88564	294	110	49.93	19.18	1.3803	1.42e-19	1.19e-17	-	-	-	-
BT_B_ZJU_Singletons94378	203	76	34.48	13.25	1.37977	5.84e-14	3.01e-12	-	-	-	-
BT_B_ZJU_Singletons102555	56	21	9.51	3.66	1.3776	9.02e-05	0.000991742	-	-	-	-
BT_B_ZJU_Singletons94084	56	21	9.51	3.66	1.3776	9.02e-05	0.000991216	-	-	-	-
BT_B_ZJU_Singletons89948	157	59	26.66	10.29	1.37343	4.65e-11	1.55e-09	-	-	-	-
BT_B_ZJU_Singletons6261	654	246	111.07	42.89	1.37276	2.9e-41	5.91e-39	-	-	-	-
BT_B_ZJU_Singletons85072	404	152	68.61	26.5	1.37243	4.21e-26	5.17e-24	-	-	-	-
BT_B_ZJU_Singletons94911	109	41	18.51	7.15	1.37229	4.44e-08	9.67e-07	-	-	-	gi|270005608|gb|EFA02056.1|/4.53767e-06/hypothetical protein TcasGA2_TC007685 [Tribolium castaneum]
BT_B_ZJU_Singletons98811	109	41	18.51	7.15	1.37229	4.44e-08	9.66e-07	-	-	-	-
BT_B_ZJU_Singletons84103	69	26	11.72	4.53	1.37139	1.45e-05	0.000197318	GO:0016591//DNA-directed RNA polymerase II, holoenzyme	GO:0003676//nucleic acid binding;GO:0034062//RNA polymerase activity	GO:0006351//transcription, DNA-dependent;GO:0031572//G2/M transition DNA damage checkpoint	gi|91084023|ref|XP_975355.1|/7.88578e-33/PREDICTED: similar to AGAP005873-PA [Tribolium castaneum]
BT_B_ZJU_Singletons18180	101	38	17.15	6.63	1.37113	1.4e-07	2.82e-06	-	-	-	-
BT_B_ZJU_Singletons22126	101	38	17.15	6.63	1.37113	1.4e-07	2.81e-06	-	-	-	-
BT_B_ZJU_Singletons87894	215	81	36.51	14.12	1.37055	1.44e-14	7.78e-13	-	-	-	-
BT_B_ZJU_Singletons26150	138	52	23.44	9.07	1.3698	7.53e-10	2.16e-08	-	-	-	-
BT_B_ZJU_Singletons88848	199	75	33.8	13.08	1.36966	1.39e-13	6.69e-12	-	GO:0005488//binding	GO:0009987//cellular process;GO:0008152//metabolic process	gi|307187146|gb|EFN72390.1|/1.59631e-09/Probable JmjC domain-containing histone demethylation protein 3B [Camponotus floridanus]
BT_B_ZJU_Singletons101741	61	23	10.36	4.01	1.36935	4.66e-05	0.000565503	-	-	-	gi|225709716|gb|ACO10704.1|/2.08333e-08/Dynactin subunit 3 [Caligus rogercresseyi]
BT_B_ZJU_Singletons98951	286	108	48.57	18.83	1.36703	7.94e-19	6.27e-17	-	-	-	-
BT_B_ZJU_Singletons26908	135	51	22.93	8.89	1.36698	1.25e-09	3.46e-08	-	-	-	gi|157127464|ref|XP_001654993.1|/5.76431e-24/hypothetical protein AaeL_AAEL002179 [Aedes aegypti]
BT_B_ZJU_Singletons103882	900	340	152.85	59.29	1.36626	9.19e-56	2.54e-53	-	-	-	-
BT_B_ZJU_Singletons1847	127	48	21.57	8.37	1.36573	3.91e-09	1e-07	-	-	-	-
BT_B_ZJU_Singletons92414	74	28	12.57	4.88	1.36503	7.52e-06	0.000108071	-	-	-	-
BT_B_ZJU_Singletons97787	156	59	26.49	10.29	1.3642	6.71e-11	2.19e-09	-	-	-	-
BT_B_ZJU_Singletons24126	272	103	46.19	17.96	1.36279	6.63e-18	4.9e-16	-	-	-	-
BT_B_ZJU_Singletons99452	689	261	117.02	45.51	1.3625	6.53e-43	1.4e-40	-	-	-	-
BT_B_ZJU_Singletons96586	211	80	35.84	13.95	1.36131	3.41e-14	1.79e-12	-	-	-	-
BT_B_ZJU_Singletons97160	723	275	122.79	47.95	1.35659	1.17e-44	2.66e-42	GO:0043231//intracellular membrane-bounded organelle;GO:0000502//proteasome complex	GO:0004175//endopeptidase activity	GO:0006508//proteolysis	gi|156541240|ref|XP_001600736.1|/6.02881e-76/PREDICTED: similar to proteasome beta 2 subunit-like protein [Nasonia vitripennis]
BT_B_ZJU_Singletons97063	71	27	12.06	4.71	1.35643	1.26e-05	0.000173796	-	-	-	-
BT_B_ZJU_Singletons81022	84	32	14.27	5.58	1.35465	2.05e-06	3.27e-05	-	-	-	-
BT_B_ZJU_Singletons26856	118	45	20.04	7.85	1.35212	1.77e-08	4.14e-07	-	-	-	-
BT_B_ZJU_Singletons5942	178	68	30.23	11.86	1.34988	4.58e-12	1.71e-10	-	-	-	-
BT_B_ZJU_Singletons12306	102	39	17.32	6.8	1.34883	1.76e-07	3.48e-06	-	-	-	-
BT_B_ZJU_Singletons68951	94	36	15.96	6.28	1.34562	5.59e-07	1.01e-05	-	-	-	-
BT_B_ZJU_Singletons95338	193	74	32.78	12.9	1.34544	6.79e-13	2.91e-11	-	-	-	-
BT_B_ZJU_Singletons100520	73	28	12.4	4.88	1.34539	1.09e-05	0.000152078	-	-	-	-
BT_B_ZJU_Singletons98181	185	71	31.42	12.38	1.34367	2.11e-12	8.35e-11	-	-	-	-
BT_B_ZJU_Singletons100701	172	66	29.21	11.51	1.34357	1.24e-11	4.48e-10	-	-	-	-
BT_B_ZJU_Singletons16119	172	66	29.21	11.51	1.34357	1.24e-11	4.48e-10	-	-	-	-
BT_B_ZJU_Singletons90495	125	48	21.23	8.37	1.3428	8.11e-09	1.98e-07	-	-	-	-
BT_B_ZJU_Singletons83743	112	43	19.02	7.5	1.34255	4.86e-08	1.05e-06	-	-	-	-
BT_B_ZJU_Singletons20480	570	219	96.81	38.19	1.34196	5.22e-35	9.5e-33	-	-	-	-
BT_B_ZJU_Singletons99679	255	98	43.31	17.09	1.34155	1.63e-16	1.07e-14	-	-	-	-
BT_B_ZJU_Singletons95392	91	35	15.45	6.1	1.34073	9.28e-07	1.6e-05	-	-	-	-
BT_B_ZJU_Singletons92909	91	35	15.45	6.1	1.34073	9.28e-07	1.6e-05	-	-	-	-
BT_B_ZJU_Singletons102406	109	42	18.51	7.32	1.33839	8.04e-08	1.69e-06	-	-	-	-
BT_B_ZJU_Singletons100935	462	178	78.46	31.04	1.33783	1.47e-28	2.06e-26	-	-	-	gi|193681083|ref|XP_001944922.1|/6.25358e-75/PREDICTED: proton-coupled amino acid transporter 4-like isoform 1 [Acyrthosiphon pisum]
BT_B_ZJU_Singletons75846	127	49	21.57	8.54	1.33672	7.05e-09	1.73e-07	-	-	-	-
BT_B_ZJU_Singletons93233	70	27	11.89	4.71	1.33595	1.82e-05	0.000243499	-	-	-	-
BT_B_ZJU_Singletons77800	404	156	68.61	27.2	1.33481	4.36e-25	5.08e-23	-	-	-	-
BT_B_ZJU_Singletons102218	88	34	14.95	5.93	1.33404	1.54e-06	2.54e-05	-	-	-	-
BT_B_ZJU_Singletons215	150	58	25.48	10.11	1.33358	3.29e-10	9.86e-09	-	-	-	-
BT_B_ZJU_Singletons90684	119	46	20.21	8.02	1.3334	2.22e-08	5.09e-07	-	-	-	-
BT_B_ZJU_Singletons86317	62	24	10.53	4.18	1.33293	5.86e-05	0.000688667	-	-	-	-
BT_B_ZJU_Singletons78886	142	55	24.12	9.59	1.33063	1.03e-09	2.91e-08	-	-	-	-
BT_B_ZJU_Singletons98991	710	275	120.58	47.95	1.33039	1.2e-42	2.55e-40	GO:0005737//cytoplasm;GO:0005681//spliceosomal complex	-	GO:0007010//cytoskeleton organization;GO:0007017//microtubule-based process;GO:0007154//cell communication;GO:0007169//transmembrane receptor protein tyrosine kinase signaling pathway;GO:0044087;GO:0019094//pole plasm mRNA localization;GO:0000377;GO:0051237//maintenance of RNA location;GO:0006405//RNA export from nucleus	gi|157126173|ref|XP_001660832.1|/3.89523e-57/mago nashi, putative [Aedes aegypti]
BT_B_ZJU_Singletons90124	93	36	15.79	6.28	1.33017	8.05e-07	1.41e-05	-	-	-	-
BT_B_ZJU_Singletons103599	93	36	15.79	6.28	1.33017	8.05e-07	1.41e-05	-	-	-	-
BT_B_ZJU_Singletons91950	3279	1271	556.89	221.62	1.3293	3.85e-190	2.22e-187	-	-	-	-
BT_B_ZJU_Singletons101158	85	33	14.44	5.75	1.32844	2.56e-06	4.02e-05	-	-	-	-
BT_B_ZJU_Singletons99763	98	38	16.64	6.63	1.32757	4.21e-07	7.77e-06	-	-	-	gi|292618978|ref|XP_694490.4|/3.00074e-08/PREDICTED: eukaryotic translation initiation factor 4 gamma 3-like [Danio rerio]
BT_B_ZJU_Singletons100022	103	40	17.49	6.97	1.3273	2.2e-07	4.27e-06	-	-	-	-
BT_B_ZJU_Singletons103381	255	99	43.31	17.26	1.32727	2.91e-16	1.83e-14	-	-	-	gi|218083864|ref|NP_001136159.1|/3.05432e-76/mitochondrial ribosomal protein L37 [Nasonia vitripennis]
BT_B_ZJU_Singletons77059	188	73	31.93	12.73	1.32668	2.29e-12	9.03e-11	-	-	-	-
BT_B_ZJU_Singletons73914	324	126	55.03	21.97	1.32468	3.33e-20	2.9e-18	-	-	-	-
BT_B_ZJU_Singletons99962	370	144	62.84	25.11	1.32342	7.94e-23	8.12e-21	-	-	-	gi|270016275|gb|EFA12721.1|/5.51101e-13/hypothetical protein TcasGA2_TC002356 [Tribolium castaneum]
BT_B_ZJU_Singletons97041	465	181	78.97	31.56	1.32321	2.82e-28	3.9e-26	-	-	-	-
BT_B_ZJU_Singletons73183	95	37	16.13	6.45	1.32238	6.98e-07	1.23e-05	-	-	-	-
BT_B_ZJU_Singletons15002	395	154	67.08	26.85	1.32096	3.39e-24	3.74e-22	-	-	-	-
BT_B_ZJU_Singletons92704	64	25	10.87	4.36	1.31795	5.06e-05	0.000604414	-	-	-	-
BT_B_ZJU_Singletons97479	64	25	10.87	4.36	1.31795	5.06e-05	0.000604066	-	-	-	-
BT_B_ZJU_Singletons101061	458	179	77.78	31.21	1.31739	1.07e-27	1.42e-25	-	-	-	gi|242021714|ref|XP_002431288.1|/1.21582e-49/Augmenter of liver regeneration, putative [Pediculus humanus corporis]
BT_B_ZJU_Singletons24171	156	61	26.49	10.64	1.31595	2.16e-10	6.56e-09	-	GO:0016740//transferase activity	-	gi|189236459|ref|XP_973989.2|/3.49115e-69/PREDICTED: similar to predicted protein [Tribolium castaneum]
BT_B_ZJU_Singletons98629	189	74	32.1	12.9	1.3152	2.84e-12	1.11e-10	-	-	-	-
BT_B_ZJU_Singletons70140	69	27	11.72	4.71	1.31517	2.62e-05	0.000337747	-	-	-	-
BT_B_ZJU_Singletons24827	74	29	12.57	5.06	1.31278	1.36e-05	0.000186431	-	-	-	-
BT_B_ZJU_Singletons24996	97	38	16.47	6.63	1.31276	6.04e-07	1.08e-05	-	-	-	-
BT_B_ZJU_Singletons4691	181	71	30.74	12.38	1.31211	8.84e-12	3.21e-10	-	-	-	gi|193690647|ref|XP_001947756.1|/2.61771e-71/PREDICTED: protein HIRA homolog isoform 1 [Acyrthosiphon pisum]
BT_B_ZJU_Singletons93400	181	71	30.74	12.38	1.31211	8.84e-12	3.22e-10	-	-	-	-
BT_B_ZJU_Singletons26653	89	35	15.12	6.1	1.30958	1.92e-06	3.08e-05	GO:0032991//macromolecular complex;GO:0043231//intracellular membrane-bounded organelle	GO:0005488//binding;GO:0016274//protein-arginine N-methyltransferase activity	GO:0006357//regulation of transcription from RNA polymerase II promoter;GO:0035247//peptidyl-arginine omega-N-methylation;GO:0016571//histone methylation	gi|242014042|ref|XP_002427707.1|/3.44476e-94/protein arginine N-methyltransferase, putative [Pediculus humanus corporis]
BT_B_ZJU_Singletons101110	89	35	15.12	6.1	1.30958	1.92e-06	3.08e-05	-	-	-	-
BT_B_ZJU_Singletons92485	89	35	15.12	6.1	1.30958	1.92e-06	3.08e-05	-	-	-	-
BT_B_ZJU_Singletons103924	61	24	10.36	4.18	1.30945	8.45e-05	0.000939037	GO:0044444//cytoplasmic part	GO:0046872//metal ion binding;GO:0016868//intramolecular transferase activity, phosphotransferases	GO:0006006//glucose metabolic process;GO:0005977//glycogen metabolic process	gi|242016398|ref|XP_002428808.1|/0/Phosphoglucomutase, putative [Pediculus humanus corporis]
BT_B_ZJU_Singletons87989	440	173	74.73	30.17	1.30857	2.04e-26	2.58e-24	-	-	-	-
BT_B_ZJU_Singletons103620	142	56	24.12	9.76	1.30528	1.83e-09	4.89e-08	GO:0043231//intracellular membrane-bounded organelle	-	-	gi|193596517|ref|XP_001947178.1|/4.07639e-93/PREDICTED: u3 small nucleolar RNA-associated protein 18 homolog [Acyrthosiphon pisum]
BT_B_ZJU_Singletons92295	137	54	23.27	9.42	1.30467	3.47e-09	8.92e-08	-	-	-	-
BT_B_ZJU_Singletons103332	190	75	32.27	13.08	1.30283	3.52e-12	1.34e-10	-	-	-	-
BT_B_ZJU_Singletons86297	402	159	68.27	27.72	1.30032	4.83e-24	5.28e-22	-	GO:0016740//transferase activity	-	gi|147902014|ref|NP_001084875.1|/5.1797e-08/spermidine synthase [Xenopus laevis]
BT_B_ZJU_Singletons102942	528	209	89.67	36.44	1.2991	4.88e-31	7.5e-29	-	-	-	-
BT_B_ZJU_Singletons95745	101	40	17.15	6.97	1.29898	4.52e-07	8.32e-06	-	-	-	-
BT_B_ZJU_Singletons96509	91	36	15.45	6.28	1.29877	1.66e-06	2.7e-05	-	-	-	-
BT_B_ZJU_Singletons71013	96	38	16.3	6.63	1.29779	8.65e-07	1.5e-05	-	-	-	-
BT_B_ZJU_Singletons80089	479	190	81.35	33.13	1.296	3.27e-28	4.49e-26	-	-	-	-
BT_B_ZJU_Singletons69355	63	25	10.7	4.36	1.29521	7.28e-05	0.000832463	-	-	-	-
BT_B_ZJU_Singletons100450	63	25	10.7	4.36	1.29521	7.28e-05	0.000832005	-	-	-	-
BT_B_ZJU_Singletons101466	131	52	22.25	9.07	1.29463	9.4e-09	2.28e-07	-	-	-	-
BT_B_ZJU_Singletons6858	68	27	11.55	4.71	1.29409	3.76e-05	0.000464103	-	-	-	-
BT_B_ZJU_Singletons102470	68	27	11.55	4.71	1.29409	3.76e-05	0.000463828	-	-	-	-
BT_B_ZJU_Singletons83561	73	29	12.4	5.06	1.29313	1.95e-05	0.000257608	-	-	-	gi|189238796|ref|XP_974873.2|/6.51641e-11/PREDICTED: similar to transcriptional co-repressor Sin3A [Tribolium castaneum]
BT_B_ZJU_Singletons26915	73	29	12.4	5.06	1.29313	1.95e-05	0.000257772	-	-	-	-
BT_B_ZJU_Singletons88479	161	64	27.34	11.16	1.29268	2e-10	6.13e-09	-	-	-	-
BT_B_ZJU_Singletons83726	181	72	30.74	12.55	1.29243	1.55e-11	5.51e-10	-	-	-	-
BT_B_ZJU_Singletons103447	166	66	28.19	11.51	1.2923	1.06e-10	3.35e-09	GO:0031981//nuclear lumen	GO:0005488//binding	GO:0045444//fat cell differentiation	gi|193634299|ref|XP_001944859.1|/8.10329e-165/PREDICTED: selenium-binding protein 1-B-like [Acyrthosiphon pisum]
BT_B_ZJU_Singletons103652	78	31	13.25	5.41	1.29229	1.01e-05	0.00014225	-	-	-	-
BT_B_ZJU_Singletons103512	329	131	55.88	22.84	1.29077	9.56e-20	8.13e-18	-	-	-	-
BT_B_ZJU_Singletons102912	103	41	17.49	7.15	1.29052	3.91e-07	7.28e-06	GO:0015630//microtubule cytoskeleton	GO:0016790//thiolester hydrolase activity;GO:0070011	GO:0019941//modification-dependent protein catabolic process	gi|91086685|ref|XP_969056.1|/5.165e-154/PREDICTED: similar to ubiquitin specific peptidase 14 [Tribolium castaneum]
BT_B_ZJU_Singletons92218	193	77	32.78	13.43	1.28736	3.75e-12	1.43e-10	-	-	-	-
BT_B_ZJU_Singletons70266	110	44	18.68	7.67	1.2842	1.77e-07	3.47e-06	GO:0043231//intracellular membrane-bounded organelle	-	GO:0006351//transcription, DNA-dependent	gi|156547731|ref|XP_001605429.1|/1.95066e-15/PREDICTED: similar to ENSANGP00000022234, partial [Nasonia vitripennis]
BT_B_ZJU_Singletons100916	607	243	103.09	42.37	1.28279	8.79e-35	1.57e-32	GO:0005741//mitochondrial outer membrane	GO:0008320//protein transmembrane transporter activity	-	gi|91090252|ref|XP_969934.1|/4.99669e-24/PREDICTED: similar to maggie CG14981-PA [Tribolium castaneum]
BT_B_ZJU_Singletons96748	95	38	16.13	6.63	1.28267	1.23e-06	2.06e-05	-	-	-	-
BT_B_ZJU_Singletons78544	95	38	16.13	6.63	1.28267	1.23e-06	2.06e-05	-	-	-	-
BT_B_ZJU_Singletons72595	903	362	153.36	63.12	1.28075	8.44e-51	2.22e-48	-	-	-	-
BT_B_ZJU_Singletons25957	212	85	36	14.82	1.28045	4.16e-13	1.85e-11	-	-	-	-
BT_B_ZJU_Singletons69956	177	71	30.06	12.38	1.27983	3.61e-11	1.22e-09	-	-	-	-
BT_B_ZJU_Singletons96043	87	35	14.78	6.1	1.27677	3.91e-06	5.92e-05	-	-	-	-
BT_B_ZJU_Singletons12017	87	35	14.78	6.1	1.27677	3.91e-06	5.91e-05	-	-	-	-
BT_B_ZJU_Singletons69763	112	45	19.02	7.85	1.27675	1.52e-07	3.05e-06	-	-	-	-
BT_B_ZJU_Singletons93238	107	43	18.17	7.5	1.2766	2.91e-07	5.52e-06	-	-	-	-
BT_B_ZJU_Singletons101719	92	37	15.62	6.45	1.27602	2.04e-06	3.26e-05	-	-	-	gi|157129460|ref|XP_001655397.1|/1.20456e-40/hypothetical protein AaeL_AAEL011476 [Aedes aegypti]
BT_B_ZJU_Singletons102438	169	68	28.7	11.86	1.27495	1.12e-10	3.54e-09	-	-	-	-
BT_B_ZJU_Singletons25384	77	31	13.08	5.41	1.27366	1.45e-05	0.000197207	-	-	-	-
BT_B_ZJU_Singletons89719	67	27	11.38	4.71	1.2727	5.38e-05	0.000639102	-	-	-	-
BT_B_ZJU_Singletons98262	191	77	32.44	13.43	1.27231	7.54e-12	2.76e-10	-	-	-	-
BT_B_ZJU_Singletons23175	124	50	21.06	8.72	1.27211	3.62e-08	8.03e-07	-	-	-	-
BT_B_ZJU_Singletons79453	228	92	38.72	16.04	1.2714	7.55e-14	3.85e-12	-	-	-	-
BT_B_ZJU_Singletons100856	337	136	57.23	23.71	1.27128	9.34e-20	7.98e-18	-	-	-	-
BT_B_ZJU_Singletons22613	104	42	17.66	7.32	1.27057	4.8e-07	8.77e-06	-	-	-	-
BT_B_ZJU_Singletons97071	270	109	45.86	19.01	1.27048	4.06e-16	2.53e-14	-	-	-	-
BT_B_ZJU_Singletons102634	354	143	60.12	24.93	1.26996	1.21e-20	1.1e-18	-	-	-	-
BT_B_ZJU_Singletons91882	79	32	13.42	5.58	1.26605	1.24e-05	0.000172363	-	-	-	-
BT_B_ZJU_Singletons21933	333	135	56.55	23.54	1.26441	2.15e-19	1.79e-17	GO:0044424//intracellular part	GO:0034212//peptide N-acetyltransferase activity	-	gi|307178479|gb|EFN67168.1|/7.19369e-62/N-acetyltransferase MAK3-like protein [Camponotus floridanus]
BT_B_ZJU_Singletons91085	64	26	10.87	4.53	1.26277	8.95e-05	0.000987719	GO:0005815//microtubule organizing center;GO:0000775//chromosome, centromeric region	-	GO:0043161//proteasomal ubiquitin-dependent protein catabolic process;GO:0007135//meiosis II;GO:0006909//phagocytosis;GO:0000087//M phase of mitotic cell cycle;GO:0007127//meiosis I;GO:0019827//stem cell maintenance;GO:0007346//regulation of mitotic cell cycle	gi|238814357|ref|NP_001154940.1|/7.18947e-63/fizzy [Nasonia vitripennis]
BT_B_ZJU_Singletons94459	288	117	48.91	20.4	1.26156	6.4e-17	4.34e-15	-	-	-	-
BT_B_ZJU_Singletons95190	118	48	20.04	8.37	1.25958	9.77e-08	2.03e-06	-	-	-	-
BT_B_ZJU_Singletons89272	285	116	48.4	20.23	1.25851	1.04e-16	6.98e-15	-	-	-	-
BT_B_ZJU_Singletons98528	140	57	23.78	9.94	1.25843	6.41e-09	1.59e-07	-	-	-	-
BT_B_ZJU_Singletons84936	487	199	82.71	34.7	1.25313	2.81e-27	3.62e-25	-	-	-	-
BT_B_ZJU_Singletons98662	159	65	27	11.33	1.25281	6.96e-10	2e-08	-	-	-	-
BT_B_ZJU_Singletons87553	93	38	15.79	6.63	1.25193	2.49e-06	3.92e-05	-	-	-	-
BT_B_ZJU_Singletons82751	93	38	15.79	6.63	1.25193	2.49e-06	3.92e-05	-	-	-	-
BT_B_ZJU_Singletons71571	215	88	36.51	15.34	1.25099	7.57e-13	3.19e-11	-	-	-	-
BT_B_ZJU_Singletons5520	127	52	21.57	9.07	1.24985	3.81e-08	8.41e-07	-	-	-	-
BT_B_ZJU_Singletons103467	83	34	14.1	5.93	1.24959	9.19e-06	0.000130086	-	-	-	gi|291415853|ref|XP_002724163.1|/2.72071e-59/PREDICTED: Carbohydrate kinase domain-containing protein-like [Oryctolagus cuniculus]
BT_B_ZJU_Singletons101652	261	107	44.33	18.66	1.24833	3.02e-15	1.75e-13	-	-	-	gi|91089465|ref|XP_968623.1|/7.98686e-13/PREDICTED: similar to CG9246 CG9246-PA [Tribolium castaneum]
BT_B_ZJU_Singletons103021	217	89	36.85	15.52	1.24754	6.53e-13	2.81e-11	-	-	-	gi|91091920|ref|XP_967150.1|/1.27621e-38/PREDICTED: similar to nonsense-mediated mrna decay protein [Tribolium castaneum]
BT_B_ZJU_Singletons94482	234	96	39.74	16.74	1.24729	8.36e-14	4.25e-12	-	-	-	-
BT_B_ZJU_Singletons100947	156	64	26.49	11.16	1.24711	1.14e-09	3.2e-08	-	-	-	gi|195119973|ref|XP_002004503.1|/9.40999e-47/GI19579 [Drosophila mojavensis]
BT_B_ZJU_Singletons23598	95	39	16.13	6.8	1.24614	2.14e-06	3.41e-05	-	-	-	-
BT_B_ZJU_Singletons85633	95	39	16.13	6.8	1.24614	2.14e-06	3.41e-05	-	-	-	-
BT_B_ZJU_Singletons5081	224	92	38.04	16.04	1.24584	2.98e-13	1.36e-11	-	-	-	-
BT_B_ZJU_Singletons99097	282	116	47.89	20.23	1.24323	2.9e-16	1.83e-14	-	-	-	-
BT_B_ZJU_Singletons98350	68	28	11.55	4.88	1.24294	6.58e-05	0.000758408	-	-	-	-
BT_B_ZJU_Singletons72329	97	40	16.47	6.97	1.24061	1.84e-06	2.98e-05	-	-	-	-
BT_B_ZJU_Singletons83148	97	40	16.47	6.97	1.24061	1.84e-06	2.97e-05	-	-	-	-
BT_B_ZJU_Singletons13448	131	54	22.25	9.42	1.24001	2.82e-08	6.37e-07	-	-	-	-
BT_B_ZJU_Singletons9649	555	229	94.26	39.93	1.23917	2.37e-30	3.57e-28	-	-	-	-
BT_B_ZJU_Singletons13823	235	97	39.91	16.91	1.23887	1.01e-13	5.04e-12	-	-	-	-
BT_B_ZJU_Singletons84864	368	152	62.5	26.5	1.23786	1.28e-20	1.15e-18	-	-	-	-
BT_B_ZJU_Singletons73442	138	57	23.44	9.94	1.23765	1.28e-08	3.03e-07	-	-	-	-
BT_B_ZJU_Singletons73236	92	38	15.62	6.63	1.23631	3.53e-06	5.38e-05	-	-	-	-
BT_B_ZJU_Singletons104071	520	215	88.31	37.49	1.23607	1.94e-28	2.71e-26	GO:0005815//microtubule organizing center;GO:0000777//condensed chromosome kinetochore;GO:0005819//spindle;GO:0012505//endomembrane system	GO:0004672//protein kinase activity	GO:0033036;GO:0006909//phagocytosis;GO:0007097//nuclear migration;GO:0000741//karyogamy;GO:0007135//meiosis II;GO:0007405//neuroblast proliferation;GO:0007056//spindle assembly involved in female meiosis;GO:0006464//protein modification process;GO:0007140//male meiosis;GO:0000087//M phase of mitotic cell cycle	gi|193624934|ref|XP_001949406.1|/6.72143e-77/PREDICTED: serine/threonine-protein kinase polo-like [Acyrthosiphon pisum]
BT_B_ZJU_Singletons99261	104	43	17.66	7.5	1.23552	8.27e-07	1.44e-05	-	-	-	gi|157123415|ref|XP_001653822.1|/5.4242e-33/p15-2a protein, putative [Aedes aegypti]
BT_B_ZJU_Singletons4280	338	140	57.4	24.41	1.23358	5.65e-19	4.57e-17	-	-	-	-
BT_B_ZJU_Singletons101339	169	70	28.7	12.21	1.23299	3.31e-10	9.9e-09	-	-	-	-
BT_B_ZJU_Singletons95528	123	51	20.89	8.89	1.23256	8.8e-08	1.84e-06	-	-	-	-
BT_B_ZJU_Singletons103940	70	29	11.89	5.06	1.23254	5.64e-05	0.000667477	-	GO:0004683//calmodulin-dependent protein kinase activity	-	gi|242006952|ref|XP_002424306.1|/1.23049e-142/WD-repeat protein, putative [Pediculus humanus corporis]
BT_B_ZJU_Singletons24836	70	29	11.89	5.06	1.23254	5.64e-05	0.000667096	-	-	-	-
BT_B_ZJU_Singletons96864	70	29	11.89	5.06	1.23254	5.64e-05	0.000666716	-	-	-	-
BT_B_ZJU_Singletons14591	70	29	11.89	5.06	1.23254	5.64e-05	0.000666337	-	-	-	-
BT_B_ZJU_Singletons102951	236	98	40.08	17.09	1.22973	1.23e-13	6e-12	-	-	-	gi|156546819|ref|XP_001606137.1|/3.58037e-102/PREDICTED: similar to conserved hypothetical protein [Nasonia vitripennis]
BT_B_ZJU_Singletons100570	89	37	15.12	6.45	1.22909	5.81e-06	8.46e-05	-	-	-	-
BT_B_ZJU_Singletons92494	580	241	98.5	42.02	1.22905	2.92e-31	4.52e-29	-	-	-	-
BT_B_ZJU_Singletons94270	125	52	21.23	9.07	1.22693	7.56e-08	1.59e-06	-	-	-	-
BT_B_ZJU_Singletons90214	72	30	12.23	5.23	1.22554	4.83e-05	0.000582117	-	-	-	-
BT_B_ZJU_Singletons102670	132	55	22.42	9.59	1.22518	3.41e-08	7.62e-07	-	-	-	gi|157120082|ref|XP_001659581.1|/1.76029e-23/hypothetical protein AaeL_AAEL008899 [Aedes aegypti]
BT_B_ZJU_Singletons96101	240	100	40.76	17.44	1.22475	9.11e-14	4.55e-12	-	-	-	-
BT_B_ZJU_Singletons85999	235	98	39.91	17.09	1.2236	1.72e-13	8.05e-12	-	-	-	-
BT_B_ZJU_Singletons102759	115	48	19.53	8.37	1.22239	2.75e-07	5.24e-06	GO:0015630//microtubule cytoskeleton;GO:0043189//H4/H2A histone acetyltransferase complex;GO:0000790//nuclear chromatin;GO:0031519//PcG protein complex	GO:0003712//transcription cofactor activity;GO:0004468//lysine N-acetyltransferase activity;GO:0004386//helicase activity;GO:0032559	GO:0031572//G2/M transition DNA damage checkpoint;GO:0016458//gene silencing;GO:0016055//Wnt receptor signaling pathway;GO:0016570//histone modification;GO:0008283//cell proliferation;GO:0034728	gi|307191547|gb|EFN75050.1|/3.48054e-160/RuvB-like 2 [Camponotus floridanus]
BT_B_ZJU_Singletons15788	134	56	22.76	9.76	1.22155	2.93e-08	6.6e-07	-	-	-	-
BT_B_ZJU_Singletons81141	342	143	58.08	24.93	1.22016	7.09e-19	5.64e-17	-	-	-	-
BT_B_ZJU_Singletons93535	607	254	103.09	44.29	1.21885	3.08e-32	4.84e-30	-	-	-	-
BT_B_ZJU_Singletons102929	86	36	14.61	6.28	1.21812	9.56e-06	0.000135213	-	-	-	-
BT_B_ZJU_Singletons25978	105	44	17.83	7.67	1.21701	1e-06	1.71e-05	-	-	GO:0009987//cellular process	gi|156549324|ref|XP_001600970.1|/7.4572e-83/PREDICTED: similar to cyclin a [Nasonia vitripennis]
BT_B_ZJU_Singletons94719	74	31	12.57	5.41	1.21628	4.13e-05	0.000505817	-	-	-	-
BT_B_ZJU_Singletons100350	93	39	15.79	6.8	1.2154	4.27e-06	6.4e-05	-	GO:0016874//ligase activity	GO:0006412//translation	gi|307211858|gb|EFN87805.1|/6.91551e-78/Probable arginyl-tRNA synthetase, mitochondrial [Harpegnathos saltator]
BT_B_ZJU_Singletons95952	193	81	32.78	14.12	1.21508	3.23e-11	1.1e-09	-	-	-	-
BT_B_ZJU_Singletons8683	81	34	13.76	5.93	1.21438	1.84e-05	0.000245399	-	-	-	gi|91077872|ref|XP_972662.1|/8.67261e-08/PREDICTED: similar to synaptic vesicle protein [Tribolium castaneum]
BT_B_ZJU_Singletons76702	81	34	13.76	5.93	1.21438	1.84e-05	0.000245557	-	-	-	-
BT_B_ZJU_Singletons99704	162	68	27.51	11.86	1.21385	1.23e-09	3.44e-08	GO:0043234//protein complex	GO:0005488//binding	-	gi|242005518|ref|XP_002423612.1|/1.15241e-36/COP9 signalosome complex subunit, putative [Pediculus humanus corporis]
BT_B_ZJU_Singletons101699	69	29	11.72	5.06	1.21176	7.97e-05	0.000894421	-	-	-	-
BT_B_ZJU_Singletons78628	126	53	21.4	9.24	1.21165	9.12e-08	1.9e-06	-	-	-	-
BT_B_ZJU_Singletons95901	240	101	40.76	17.61	1.21076	1.53e-13	7.25e-12	-	-	-	-
BT_B_ZJU_Singletons72384	133	56	22.59	9.76	1.21073	4.12e-08	9.04e-07	-	-	-	-
BT_B_ZJU_Singletons96108	95	40	16.13	6.97	1.21052	3.66e-06	5.57e-05	-	-	-	-
BT_B_ZJU_Singletons99409	221	93	37.53	16.22	1.21027	1.39e-12	5.59e-11	-	-	-	-
BT_B_ZJU_Singletons101475	76	32	12.91	5.58	1.21015	3.53e-05	0.000441549	-	-	-	-
BT_B_ZJU_Singletons14942	76	32	12.91	5.58	1.21015	3.53e-05	0.000441284	-	-	-	-
BT_B_ZJU_Singletons5222	76	32	12.91	5.58	1.21015	3.53e-05	0.000441018	-	-	-	-
BT_B_ZJU_Singletons102370	235	99	39.91	17.26	1.20932	2.89e-13	1.32e-11	GO:0031410//cytoplasmic vesicle	GO:0016788//hydrolase activity, acting on ester bonds	-	gi|307200223|gb|EFN80517.1|/1.31692e-110/S-formylglutathione hydrolase [Harpegnathos saltator]
BT_B_ZJU_Singletons101422	375	158	63.69	27.55	1.20901	2.8e-20	2.45e-18	-	-	-	-
BT_B_ZJU_Singletons100723	223	94	37.87	16.39	1.20824	1.2e-12	4.87e-11	GO:0070461//SAGA-type complex;GO:0005667//transcription factor complex;GO:0016020//membrane	GO:0003712//transcription cofactor activity;GO:0004468//lysine N-acetyltransferase activity;GO:0001071//nucleic acid binding transcription factor activity;GO:0008135//translation factor activity, nucleic acid binding;GO:0003702//RNA polymerase II transcription factor activity	GO:0006412//translation;GO:0006352//transcription initiation, DNA-dependent;GO:0016573//histone acetylation;GO:0006354//transcription elongation, DNA-dependent	gi|307173607|gb|EFN64464.1|/1.81225e-47/Transcription initiation factor TFIID subunit 12 [Camponotus floridanus]
BT_B_ZJU_Singletons100692	192	81	32.61	14.12	1.20757	4.51e-11	1.51e-09	-	-	-	-
BT_B_ZJU_Singletons80777	275	116	46.7	20.23	1.20693	3.05e-15	1.76e-13	-	-	-	-
BT_B_ZJU_Singletons97137	789	333	134	58.06	1.20662	9.01e-41	1.8e-38	-	-	-	-
BT_B_ZJU_Singletons69660	116	49	19.7	8.54	1.20589	3.31e-07	6.21e-06	-	-	-	-
BT_B_ZJU_Singletons16063	284	120	48.23	20.92	1.20505	1.2e-15	7.23e-14	-	-	-	-
BT_B_ZJU_Singletons15312	78	33	13.25	5.75	1.20436	3.02e-05	0.000383345	-	-	-	-
BT_B_ZJU_Singletons103298	97	41	16.47	7.15	1.20383	3.13e-06	4.83e-05	-	-	-	gi|270006862|gb|EFA03310.1|/0/hypothetical protein TcasGA2_TC013252 [Tribolium castaneum]
BT_B_ZJU_Singletons83254	234	99	39.74	17.26	1.20316	4.03e-13	1.8e-11	-	-	-	-
BT_B_ZJU_Singletons81519	125	53	21.23	9.24	1.20014	1.28e-07	2.59e-06	-	-	-	-
BT_B_ZJU_Singletons102641	637	271	108.18	47.25	1.19505	9.18e-33	1.51e-30	-	-	-	-
BT_B_ZJU_Singletons74255	195	83	33.12	14.47	1.19464	4.65e-11	1.56e-09	-	-	-	-
BT_B_ZJU_Singletons69015	667	284	113.28	49.52	1.19381	3.54e-34	6.23e-32	-	-	-	-
BT_B_ZJU_Singletons103236	108	46	18.34	8.02	1.19332	1.03e-06	1.75e-05	GO:0005681//spliceosomal complex;GO:0044444//cytoplasmic part	GO:0004683//calmodulin-dependent protein kinase activity	GO:0000377	gi|91077474|ref|XP_968267.1|/0/PREDICTED: similar to Transport and Golgi organization 4 CG1796-PA [Tribolium castaneum]
BT_B_ZJU_Singletons21948	108	46	18.34	8.02	1.19332	1.03e-06	1.75e-05	-	-	-	-
BT_B_ZJU_Singletons26927	82	35	13.93	6.1	1.19131	2.21e-05	0.000288131	-	-	-	-
BT_B_ZJU_Singletons85547	75	32	12.74	5.58	1.19103	4.97e-05	0.000596946	-	-	-	-
BT_B_ZJU_Singletons99302	417	178	70.82	31.04	1.19003	7.2e-22	6.92e-20	-	-	-	-
BT_B_ZJU_Singletons100924	138	59	23.44	10.29	1.18773	3.63e-08	8.05e-07	-	-	-	-
BT_B_ZJU_Singletons103871	194	83	32.95	14.47	1.18721	6.47e-11	2.11e-09	GO:0030532//small nuclear ribonucleoprotein complex;GO:0005681//spliceosomal complex	GO:0017069//snRNA binding	GO:0007542;GO:0000380//alternative nuclear mRNA splicing, via spliceosome;GO:0007292//female gamete generation	gi|307195443|gb|EFN77329.1|/1.29369e-85/U2 small nuclear ribonucleoprotein B'' [Harpegnathos saltator]
BT_B_ZJU_Singletons82725	2571	1100	436.64	191.81	1.18677	1.53e-125	7.56e-123	-	-	-	-
BT_B_ZJU_Singletons98449	229	98	38.89	17.09	1.18625	1.26e-12	5.14e-11	-	-	-	gi|189235480|ref|XP_967613.2|/3.82646e-27/PREDICTED: similar to CG11563 CG11563-PA [Tribolium castaneum]
BT_B_ZJU_Singletons76569	392	168	66.58	29.29	1.18468	1.67e-20	1.49e-18	-	-	-	-
BT_B_ZJU_Singletons18707	196	84	33.29	14.65	1.18419	5.55e-11	1.83e-09	-	-	-	-
BT_B_ZJU_Singletons96803	984	422	167.12	73.58	1.1835	5.88e-49	1.47e-46	-	-	-	-
BT_B_ZJU_Singletons99939	114	49	19.36	8.54	1.18077	6.46e-07	1.15e-05	-	-	-	-
BT_B_ZJU_Singletons90385	121	52	20.55	9.07	1.17996	2.91e-07	5.51e-06	-	-	-	-
BT_B_ZJU_Singletons73625	300	129	50.95	22.49	1.1798	5.94e-16	3.67e-14	-	-	-	-
BT_B_ZJU_Singletons81310	307	132	52.14	23.02	1.1795	2.72e-16	1.73e-14	-	-	-	-
BT_B_ZJU_Singletons23744	100	43	16.98	7.5	1.17887	3.21e-06	4.95e-05	-	-	-	-
BT_B_ZJU_Singletons97606	251	108	42.63	18.83	1.17884	1.43e-13	6.87e-12	-	-	-	-
BT_B_ZJU_Singletons87537	179	77	30.4	13.43	1.17861	4.36e-10	1.28e-08	-	-	-	-
BT_B_ZJU_Singletons91430	165	71	28.02	12.38	1.17845	2.12e-09	5.64e-08	-	-	-	-
BT_B_ZJU_Singletons104140	123	53	20.89	9.24	1.17685	2.49e-07	4.76e-06	-	-	-	-
BT_B_ZJU_Singletons102562	72	31	12.23	5.41	1.17672	8.17e-05	0.000912117	-	-	-	gi|157133437|ref|XP_001656249.1|/1.47874e-43/glycerol-3-phosphate acyltransferase [Aedes aegypti]
BT_B_ZJU_Singletons86565	297	128	50.44	22.32	1.17623	9.58e-16	5.81e-14	-	-	-	-
BT_B_ZJU_Singletons88251	167	72	28.36	12.55	1.17617	1.82e-09	4.87e-08	-	-	-	-
BT_B_ZJU_Singletons94967	139	60	23.61	10.46	1.17452	4.33e-08	9.45e-07	-	-	-	-
BT_B_ZJU_Singletons102118	521	225	88.48	39.23	1.17339	2.3e-26	2.86e-24	-	-	-	-
BT_B_ZJU_Singletons93460	88	38	14.95	6.63	1.17306	1.38e-05	0.000188417	-	-	-	-
BT_B_ZJU_Singletons101051	206	89	34.99	15.52	1.17281	2.58e-11	8.88e-10	-	-	-	-
BT_B_ZJU_Singletons68602	391	169	66.41	29.47	1.17215	3.81e-20	3.29e-18	-	-	-	-
BT_B_ZJU_Singletons17802	391	169	66.41	29.47	1.17215	3.81e-20	3.28e-18	-	-	-	-
BT_B_ZJU_Singletons95825	1515	655	257.3	114.21	1.17176	2.78e-73	1.07e-70	-	-	-	-
BT_B_ZJU_Singletons100055	1222	529	207.54	92.24	1.16993	2.59e-59	8.15e-57	-	-	-	-
BT_B_ZJU_Singletons103734	522	226	88.65	39.41	1.16956	2.73e-26	3.38e-24	GO:0043231//intracellular membrane-bounded organelle;GO:0043232;GO:0005924//cell-substrate adherens junction	GO:0008092//cytoskeletal protein binding;GO:0034062//RNA polymerase activity	GO:0030041//actin filament polymerization;GO:0008064//regulation of actin polymerization or depolymerization;GO:0010467//gene expression	gi|242022049|ref|XP_002431454.1|/1.27231e-140/arp2/3, putative [Pediculus humanus corporis]
BT_B_ZJU_Singletons75562	127	55	21.57	9.59	1.16942	1.82e-07	3.57e-06	-	-	-	-
BT_B_ZJU_Singletons99034	277	120	47.04	20.92	1.16901	1.19e-14	6.48e-13	GO:0044427;GO:0031981//nuclear lumen	GO:0046914//transition metal ion binding	-	gi|91080663|ref|XP_974713.1|/1.08111e-46/PREDICTED: similar to Noa36 CG10009-PA [Tribolium castaneum]
BT_B_ZJU_Singletons85512	877	380	148.94	66.26	1.16852	5.53e-43	1.19e-40	-	-	-	-
BT_B_ZJU_Singletons102407	196	85	33.29	14.82	1.16754	9.17e-11	2.92e-09	-	-	-	-
BT_B_ZJU_Singletons70252	355	154	60.29	26.85	1.167	2.6e-18	1.97e-16	-	-	-	-
BT_B_ZJU_Singletons102739	76	33	12.91	5.75	1.16686	5.94e-05	0.000696964	-	-	-	gi|123477467|ref|XP_001321901.1|/4.26228e-25/ankyrin repeat protein [Trichomonas vaginalis G3]
BT_B_ZJU_Singletons98881	106	46	18	8.02	1.16632	2.01e-06	3.21e-05	-	-	-	gi|156554152|ref|XP_001599414.1|/1.98652e-61/PREDICTED: similar to conserved hypothetical protein [Nasonia vitripennis]
BT_B_ZJU_Singletons96627	239	104	40.59	18.13	1.16275	9.7e-13	4.02e-11	-	-	-	-
BT_B_ZJU_Singletons89675	795	346	135.02	60.33	1.16223	8.49e-39	1.66e-36	GO:0043234//protein complex;GO:0031224//intrinsic to membrane	GO:0016787//hydrolase activity	GO:0051605//protein maturation by peptide bond cleavage	gi|148298671|ref|NP_001091763.1|/1.45889e-31/signal peptidase complex subunit 3 [Bombyx mori]
BT_B_ZJU_Singletons26911	209	91	35.5	15.87	1.16152	2.63e-11	9.02e-10	-	-	-	-
BT_B_ZJU_Singletons87609	900	392	152.85	68.35	1.1611	1.24e-43	2.73e-41	-	-	-	-
BT_B_ZJU_Singletons69402	234	102	39.74	17.79	1.15953	1.82e-12	7.24e-11	-	-	-	-
BT_B_ZJU_Singletons101546	486	212	82.54	36.97	1.15874	3.01e-24	3.36e-22	-	-	-	-
BT_B_ZJU_Singletons70496	387	169	65.73	29.47	1.1573	1.38e-19	1.17e-17	-	-	-	-
BT_B_ZJU_Singletons101976	135	59	22.93	10.29	1.15599	9.75e-08	2.02e-06	-	-	-	-
BT_B_ZJU_Singletons86574	119	52	20.21	9.07	1.15589	5.62e-07	1.02e-05	-	-	-	-
BT_B_ZJU_Singletons26511	96	42	16.3	7.32	1.15496	7.3e-06	0.000104904	-	-	-	-
BT_B_ZJU_Singletons103424	178	78	30.23	13.6	1.15237	9.93e-10	2.82e-08	-	-	-	-
BT_B_ZJU_Singletons25583	114	50	19.36	8.72	1.15068	1.07e-06	1.81e-05	-	-	-	-
BT_B_ZJU_Singletons103699	1718	754	291.78	131.47	1.15015	1.77e-80	7.66e-78	GO:0043231//intracellular membrane-bounded organelle	GO:0032561	GO:0035556//intracellular signal transduction;GO:0006810//transport	gi|307182735|gb|EFN69859.1|/8.22166e-84/Ras-related protein Rab-32 [Camponotus floridanus]
BT_B_ZJU_Singletons24904	164	72	27.85	12.55	1.14999	4.83e-09	1.22e-07	-	-	-	-
BT_B_ZJU_Singletons103477	139	61	23.61	10.64	1.1499	7.13e-08	1.51e-06	-	-	-	gi|240849003|ref|NP_001155537.1|/5.32505e-71/protein YIPF1 [Acyrthosiphon pisum]
BT_B_ZJU_Singletons22905	123	54	20.89	9.42	1.14901	4.1e-07	7.6e-06	-	-	-	-
BT_B_ZJU_Singletons100069	455	200	77.27	34.87	1.14792	1.76e-22	1.78e-20	-	-	-	-
BT_B_ZJU_Singletons103700	75	33	12.74	5.75	1.14773	8.28e-05	0.000921221	GO:0043231//intracellular membrane-bounded organelle	GO:0016787//hydrolase activity	-	gi|241695278|ref|XP_002413036.1|/1.40566e-75/metalloendopeptidase OMA1, putative [Ixodes scapularis]
BT_B_ZJU_Singletons87361	75	33	12.74	5.75	1.14773	8.28e-05	0.00092221	-	-	-	-
BT_B_ZJU_Singletons102116	75	33	12.74	5.75	1.14773	8.28e-05	0.000921715	-	-	-	-
BT_B_ZJU_Singletons97679	150	66	25.48	11.51	1.14648	2.35e-08	5.38e-07	GO:0043231//intracellular membrane-bounded organelle	GO:0005488//binding	GO:0006810//transport	gi|218083874|ref|NP_001136160.1|/2.53817e-19/vesicle transport through interaction with t-SNAREs homolog 1A-like [Nasonia vitripennis]
BT_B_ZJU_Singletons88641	175	77	29.72	13.43	1.14597	1.6e-09	4.38e-08	-	-	-	-
BT_B_ZJU_Singletons2792	84	37	14.27	6.45	1.14561	3.13e-05	0.000395502	-	-	-	gi|294872911|ref|XP_002766440.1|/1.22259e-10/Pyrrolidone-carboxylate peptidase, putative [Perkinsus marinus ATCC 50983]
BT_B_ZJU_Singletons76015	84	37	14.27	6.45	1.14561	3.13e-05	0.000395743	-	-	-	-
BT_B_ZJU_Singletons88319	236	104	40.08	18.13	1.1445	2.55e-12	1e-10	-	-	-	-
BT_B_ZJU_Singletons26954	143	63	24.29	10.99	1.14417	5.21e-08	1.12e-06	GO:0012507//ER to Golgi transport vesicle membrane;GO:0044431//Golgi apparatus part	GO:0046914//transition metal ion binding;GO:0008047//enzyme activator activity	GO:0048079;GO:0034613//cellular protein localization;GO:0007163//establishment or maintenance of cell polarity;GO:0065008;GO:0016337//cell-cell adhesion;GO:0008363//larval chitin-based cuticle development;GO:0015031//protein transport;GO:0006996//organelle organization;GO:0048193//Golgi vesicle transport;GO:0035148//tube formation;GO:0031345//negative regulation of cell projection organization;GO…	gi|91086195|ref|XP_971475.1|/0/PREDICTED: similar to protein transport protein sec23 [Tribolium castaneum]
BT_B_ZJU_Singletons93985	422	186	71.67	32.43	1.14404	7.42e-21	6.78e-19	-	-	-	-
BT_B_ZJU_Singletons91452	179	79	30.4	13.78	1.1415	1.17e-09	3.29e-08	-	-	-	gi|118790431|ref|XP_318578.3|/8.17722e-43/AGAP009567-PA [Anopheles gambiae str. PEST]
BT_B_ZJU_Singletons97842	326	144	55.37	25.11	1.14084	2.16e-16	1.39e-14	-	-	-	-
BT_B_ZJU_Singletons17370	86	38	14.61	6.63	1.13988	2.66e-05	0.000342718	-	-	-	-
BT_B_ZJU_Singletons100948	79	35	13.42	6.1	1.1375	5.99e-05	0.000700561	-	-	-	-
BT_B_ZJU_Singletons100457	210	93	35.67	16.22	1.13694	5.06e-11	1.68e-09	-	-	-	-
BT_B_ZJU_Singletons85570	2197	976	373.13	170.18	1.13262	5.95e-100	2.68e-97	-	-	-	gi|241781184|ref|XP_002400257.1|/1.98131e-12/ribosomal protein L39, putative [Ixodes scapularis]
BT_B_ZJU_Singletons24526	117	52	19.87	9.07	1.13142	1.08e-06	1.82e-05	-	-	-	-
BT_B_ZJU_Singletons94663	344	153	58.42	26.68	1.1307	5.38e-17	3.67e-15	-	-	-	-
BT_B_ZJU_Singletons86294	175	78	29.72	13.6	1.12783	2.6e-09	6.79e-08	-	-	-	-
BT_B_ZJU_Singletons19447	195	87	33.12	15.17	1.12648	3.36e-10	1e-08	-	-	-	-
BT_B_ZJU_Singletons97189	354	158	60.12	27.55	1.12579	2.48e-17	1.73e-15	-	-	-	-
BT_B_ZJU_Singletons76807	206	92	34.99	16.04	1.12527	1.12e-10	3.53e-09	-	-	-	-
BT_B_ZJU_Singletons85535	582	260	98.84	45.34	1.12431	1.91e-27	2.51e-25	-	-	-	-
BT_B_ZJU_Singletons83915	358	160	60.8	27.9	1.12381	1.82e-17	1.28e-15	-	-	-	-
BT_B_ZJU_Singletons80525	170	76	28.87	13.25	1.12358	4.9e-09	1.24e-07	-	-	-	-
BT_B_ZJU_Singletons100605	170	76	28.87	13.25	1.12358	4.9e-09	1.23e-07	-	-	-	-
BT_B_ZJU_Singletons97946	161	72	27.34	12.55	1.12333	1.26e-08	3.01e-07	-	-	-	-
BT_B_ZJU_Singletons87842	85	38	14.44	6.63	1.12299	3.69e-05	0.000457228	-	-	-	-
BT_B_ZJU_Singletons101965	181	81	30.74	14.12	1.12238	1.62e-09	4.42e-08	-	-	-	-
BT_B_ZJU_Singletons95942	134	60	22.76	10.46	1.12162	2.19e-07	4.25e-06	-	-	-	-
BT_B_ZJU_Singletons80034	315	141	53.5	24.59	1.12147	1.67e-15	9.97e-14	-	-	-	-
BT_B_ZJU_Singletons22313	355	159	60.29	27.72	1.12099	2.91e-17	2.01e-15	-	-	-	-
BT_B_ZJU_Singletons8787	87	39	14.78	6.8	1.12004	3.14e-05	0.000396792	-	-	-	-
BT_B_ZJU_Singletons88632	87	39	14.78	6.8	1.12004	3.14e-05	0.000396551	-	-	-	-
BT_B_ZJU_Singletons72614	506	227	85.94	39.58	1.11856	7.1e-24	7.64e-22	-	GO:0005488//binding;GO:0022892	GO:0006631//fatty acid metabolic process	gi|282721116|ref|NP_001164230.1|/4.56644e-25/mitochondrial acyl carrier protein 1 isoform B [Tribolium castaneum]
BT_B_ZJU_Singletons102525	403	181	68.44	31.56	1.11674	2.74e-19	2.25e-17	-	-	-	gi|156542969|ref|XP_001602580.1|/2.33538e-41/PREDICTED: similar to conserved hypothetical protein [Nasonia vitripennis]
BT_B_ZJU_Singletons1566	138	62	23.44	10.81	1.11661	1.6e-07	3.19e-06	-	-	-	-
BT_B_ZJU_Singletons99522	385	173	65.39	30.17	1.11596	1.77e-18	1.35e-16	-	-	-	-
BT_B_ZJU_Singletons86017	129	58	21.91	10.11	1.11581	4.14e-07	7.65e-06	-	-	-	-
BT_B_ZJU_Singletons96678	169	76	28.7	13.25	1.11506	6.72e-09	1.66e-07	GO:0000314//organellar small ribosomal subunit	GO:0005198//structural molecule activity	GO:0050954//sensory perception of mechanical stimulus;GO:0010467//gene expression;GO:0007619//courtship behavior;GO:0006950//response to stress;GO:0009612//response to mechanical stimulus	gi|242246942|ref|NP_001156235.1|/1.22801e-43/mitochondrial ribosomal protein S12-like [Acyrthosiphon pisum]
BT_B_ZJU_Singletons88766	1292	581	219.43	101.31	1.11498	4.25e-58	1.28e-55	-	GO:0016772//transferase activity, transferring phosphorus-containing groups;GO:0004551//nucleotide diphosphatase activity	GO:0006796//phosphate metabolic process	gi|307190597|gb|EFN74579.1|/1.09781e-34/Histidine triad nucleotide-binding protein 1 [Camponotus floridanus]
BT_B_ZJU_Singletons103436	80	36	13.59	6.28	1.11371	7.06e-05	0.000809012	GO:0044424//intracellular part	-	-	gi|156544470|ref|XP_001600860.1|/2.3946e-84/PREDICTED: similar to HSP90 cochaperone CDC37 homologue [Nasonia vitripennis]
BT_B_ZJU_Singletons90088	80	36	13.59	6.28	1.11371	7.06e-05	0.000808565	-	-	-	-
BT_B_ZJU_Singletons96421	140	63	23.78	10.99	1.11356	1.36e-07	2.74e-06	-	-	-	-
BT_B_ZJU_Singletons102379	304	137	51.63	23.89	1.1118	7.98e-15	4.42e-13	GO:0044424//intracellular part	GO:0003723//RNA binding	-	gi|307186087|gb|EFN71819.1|/6.47897e-25/U7 snRNA-associated Sm-like protein LSm10 [Camponotus floridanus]
BT_B_ZJU_Singletons84309	122	55	20.72	9.59	1.11142	9.19e-07	1.59e-05	-	-	-	-
BT_B_ZJU_Singletons79842	82	37	13.93	6.45	1.11082	6e-05	0.000700688	-	-	-	-
BT_B_ZJU_Singletons99045	153	69	25.98	12.03	1.11076	3.83e-08	8.46e-07	-	-	-	-
BT_B_ZJU_Singletons101295	343	155	58.25	27.03	1.1077	1.89e-16	1.23e-14	-	-	-	-
BT_B_ZJU_Singletons103082	462	209	78.46	36.44	1.10643	1.39e-21	1.3e-19	-	-	-	-
BT_B_ZJU_Singletons84677	351	159	59.61	27.72	1.10463	1.01e-16	6.8e-15	-	-	-	-
BT_B_ZJU_Singletons91648	1370	621	232.67	108.28	1.10352	1.65e-60	5.44e-58	-	-	-	-
BT_B_ZJU_Singletons19540	86	39	14.61	6.8	1.10335	4.33e-05	0.000528045	-	-	-	-
BT_B_ZJU_Singletons9047	183	83	31.08	14.47	1.10292	2.22e-09	5.87e-08	-	-	-	gi|307206210|gb|EFN84290.1|/7.62009e-26/Prefoldin subunit 6 [Harpegnathos saltator]
BT_B_ZJU_Singletons93531	218	99	37.02	17.26	1.10087	6.97e-11	2.26e-09	-	-	-	-
BT_B_ZJU_Singletons26027	112	51	19.02	8.89	1.09726	3.29e-06	5.05e-05	-	-	-	-
BT_B_ZJU_Singletons100200	428	195	72.69	34	1.09622	7.85e-20	6.73e-18	-	GO:0005488//binding	-	gi|91083101|ref|XP_969476.1|/1.28602e-36/PREDICTED: similar to MGC88883 protein [Tribolium castaneum]
BT_B_ZJU_Singletons73920	283	129	48.06	22.49	1.09555	1.32e-13	6.38e-12	-	-	-	-
BT_B_ZJU_Singletons88267	127	58	21.57	10.11	1.09324	7.8e-07	1.37e-05	-	-	-	-
BT_B_ZJU_Singletons95355	81	37	13.76	6.45	1.09311	8.26e-05	0.000921236	-	-	-	-
BT_B_ZJU_Singletons74916	162	74	27.51	12.9	1.09259	2.37e-08	5.4e-07	-	-	-	-
BT_B_ZJU_Singletons92586	186	85	31.59	14.82	1.09192	2.21e-09	5.85e-08	-	-	-	-
BT_B_ZJU_Singletons104040	212	97	36	16.91	1.09012	1.78e-10	5.51e-09	-	-	-	-
BT_B_ZJU_Singletons97081	94	43	15.96	7.5	1.0895	2.26e-05	0.000294678	-	-	-	-
BT_B_ZJU_Singletons100249	131	60	22.25	10.46	1.08892	5.66e-07	1.02e-05	GO:0000790//nuclear chromatin	GO:0005488//binding	GO:0000725//recombinational repair	gi|126297721|ref|XP_001367068.1|/4.79731e-07/PREDICTED: similar to hCG18570, [Monodelphis domestica]
BT_B_ZJU_Singletons97197	83	38	14.1	6.63	1.08861	7.02e-05	0.000804566	-	-	-	-
BT_B_ZJU_Singletons100172	155	71	26.32	12.38	1.08815	5.21e-08	1.12e-06	-	-	-	-
BT_B_ZJU_Singletons83755	120	55	20.38	9.59	1.08755	1.73e-06	2.81e-05	-	-	-	-
BT_B_ZJU_Singletons104002	386	177	65.56	30.86	1.08708	8.25e-18	6.01e-16	-	-	-	gi|242022924|ref|XP_002431887.1|/1.1517e-40/DNA double-strand break repair Rad50 ATPase, putative [Pediculus humanus corporis]
BT_B_ZJU_Singletons26144	181	83	30.74	14.47	1.08705	4.14e-09	1.05e-07	-	-	-	-
BT_B_ZJU_Singletons16097	85	39	14.44	6.8	1.08646	5.96e-05	0.000698517	-	-	-	-
BT_B_ZJU_Singletons94752	85	39	14.44	6.8	1.08646	5.96e-05	0.000698123	-	-	-	-
BT_B_ZJU_Singletons77293	85	39	14.44	6.8	1.08646	5.96e-05	0.000697729	-	-	-	-
BT_B_ZJU_Singletons889	122	56	20.72	9.76	1.08607	1.47e-06	2.43e-05	-	-	-	-
BT_B_ZJU_Singletons102663	1437	660	244.05	115.08	1.08454	1.13e-61	3.91e-59	-	GO:0019787//small conjugating protein ligase activity;GO:0032559	GO:0007049//cell cycle;GO:0006464//protein modification process	gi|307172978|gb|EFN64120.1|/5.05089e-71/Ubiquitin-conjugating enzyme E2 C [Camponotus floridanus]
BT_B_ZJU_Singletons88855	272	125	46.19	21.8	1.08325	6.24e-13	2.69e-11	-	-	-	-
BT_B_ZJU_Singletons26476	315	145	53.5	25.28	1.08154	1.07e-14	5.84e-13	-	-	-	-
BT_B_ZJU_Singletons102157	228	105	38.72	18.31	1.08045	5.01e-11	1.67e-09	-	-	-	-
BT_B_ZJU_Singletons21104	4010	1848	681.04	322.23	1.07965	1.64e-167	8.97e-165	-	-	-	-
BT_B_ZJU_Singletons96053	128	59	21.74	10.29	1.07911	9.07e-07	1.57e-05	-	-	-	-
BT_B_ZJU_Singletons98113	154	71	26.15	12.38	1.0788	7.11e-08	1.51e-06	-	-	-	gi|242020770|ref|XP_002430824.1|/5.06153e-29/Ral guanine nucleotide exchange factor, putative [Pediculus humanus corporis]
BT_B_ZJU_Singletons1275	154	71	26.15	12.38	1.0788	7.11e-08	1.51e-06	-	-	-	-
BT_B_ZJU_Singletons87272	327	151	55.54	26.33	1.07682	4.15e-15	2.34e-13	GO:0005737//cytoplasm;GO:0042598//vesicular fraction;GO:0031981//nuclear lumen	-	GO:0043623//cellular protein complex assembly	gi|307168594|gb|EFN61652.1|/2.5258e-23/Proteasome maturation protein [Camponotus floridanus]
BT_B_ZJU_Singletons103935	249	115	42.29	20.05	1.07671	7.58e-12	2.78e-10	GO:0032991//macromolecular complex;GO:0031981//nuclear lumen	GO:0030528//transcription regulator activity;GO:0003723//RNA binding	GO:0006355//regulation of transcription, DNA-dependent	gi|91076380|ref|XP_968185.1|/1.42323e-82/PREDICTED: similar to GA19024-PA [Tribolium castaneum]
BT_B_ZJU_Singletons93185	262	121	44.5	21.1	1.07656	2.16e-12	8.53e-11	-	-	-	-
BT_B_ZJU_Singletons93485	145	67	24.63	11.68	1.07638	1.84e-07	3.6e-06	-	-	-	-
BT_B_ZJU_Singletons94198	158	73	26.83	12.73	1.07561	5.16e-08	1.12e-06	-	-	-	-
BT_B_ZJU_Singletons14813	119	55	20.21	9.59	1.07547	2.36e-06	3.72e-05	-	-	-	-
BT_B_ZJU_Singletons100699	413	191	70.14	33.3	1.07472	1.25e-18	9.65e-17	GO:0000314//organellar small ribosomal subunit	GO:0005488//binding;GO:0005198//structural molecule activity	GO:0010467//gene expression;GO:0040007//growth;GO:0006996//organelle organization	gi|170065535|ref|XP_001867980.1|/1.16378e-38/39S ribosomal protein L12, mitochondrial [Culex quinquefasciatus]
BT_B_ZJU_Singletons102461	268	124	45.52	21.62	1.07413	1.35e-12	5.45e-11	-	GO:0016861//intramolecular oxidoreductase activity, interconverting aldoses and ketoses	GO:0006098//pentose-phosphate shunt	gi|157129892|ref|XP_001661804.1|/2.18207e-84/ribose-5-phosphate isomerase [Aedes aegypti]
BT_B_ZJU_Singletons86165	227	105	38.55	18.31	1.0741	6.81e-11	2.22e-09	GO:0044444//cytoplasmic part;GO:0015630//microtubule cytoskeleton	GO:0005515//protein binding;GO:0032559	GO:0000278//mitotic cell cycle;GO:0000226//microtubule cytoskeleton organization;GO:0044267//cellular protein metabolic process	gi|289740483|gb|ADD18989.1|/1.31133e-32/chaperonin complex component TcP-1 beta subunit CCT2 [Glossina morsitans morsitans]
BT_B_ZJU_Singletons101916	149	69	25.31	12.03	1.07307	1.33e-07	2.69e-06	-	-	-	-
BT_B_ZJU_Singletons21345	192	89	32.61	15.52	1.07119	2.17e-09	5.76e-08	-	-	-	-
BT_B_ZJU_Singletons19696	138	64	23.44	11.16	1.07064	4.06e-07	7.52e-06	-	-	-	-
BT_B_ZJU_Singletons97677	427	198	72.52	34.53	1.07053	4.15e-19	3.36e-17	-	GO:0005198//structural molecule activity	-	gi|307185191|gb|EFN71328.1|/4.62564e-21/39S ribosomal protein L54, mitochondrial [Camponotus floridanus]
BT_B_ZJU_Singletons95308	125	58	21.23	10.11	1.07032	1.45e-06	2.41e-05	-	-	-	-
BT_B_ZJU_Singletons103422	237	110	40.25	19.18	1.06939	3.08e-11	1.05e-09	GO:0005840//ribosome	-	-	gi|189239344|ref|XP_973859.2|/4.23454e-57/PREDICTED: similar to 28S ribosomal protein S5 [Tribolium castaneum]
BT_B_ZJU_Singletons95049	295	137	50.1	23.89	1.0684	1.27e-13	6.21e-12	-	-	-	-
BT_B_ZJU_Singletons102036	198	92	33.63	16.04	1.06807	1.34e-09	3.72e-08	-	-	-	gi|309268251|ref|XP_003084658.1|/7.19931e-47/PREDICTED: zinc finger protein 761-like [Mus musculus]
BT_B_ZJU_Singletons96981	495	230	84.07	40.1	1.06799	8.16e-22	7.77e-20	GO:0000315//organellar large ribosomal subunit	GO:0005198//structural molecule activity	GO:0010467//gene expression	gi|307172416|gb|EFN63878.1|/3.59454e-09/39S ribosomal protein L34, mitochondrial [Camponotus floridanus]
BT_B_ZJU_Singletons83789	99	46	16.81	8.02	1.06765	1.9e-05	0.00025254	-	-	-	-
BT_B_ZJU_Singletons102777	114	53	19.36	9.24	1.06711	4.45e-06	6.64e-05	-	GO:0005198//structural molecule activity	GO:0010467//gene expression	gi|307170893|gb|EFN63004.1|/8.56486e-82/39S ribosomal protein L4, mitochondrial [Camponotus floridanus]
BT_B_ZJU_Singletons100204	129	60	21.91	10.46	1.06671	1.05e-06	1.79e-05	-	-	-	-
BT_B_ZJU_Singletons102085	247	115	41.95	20.05	1.06507	1.39e-11	4.98e-10	-	-	-	-
BT_B_ZJU_Singletons97491	277	129	47.04	22.49	1.0646	8.27e-13	3.46e-11	GO:0030529//ribonucleoprotein complex	GO:0003723//RNA binding;GO:0016891//endoribonuclease activity, producing 5'-phosphomonoesters	GO:0006413//translational initiation;GO:0006396//RNA processing;GO:0006417//regulation of translation;GO:0035195//gene silencing by miRNA	gi|270008178|gb|EFA04626.1|/7.5301e-69/argonaute-2b [Tribolium castaneum]
BT_B_ZJU_Singletons3197	723	337	122.79	58.76	1.06329	6.38e-31	9.73e-29	-	-	-	-
BT_B_ZJU_Singletons96395	118	55	20.04	9.59	1.06328	3.22e-06	4.95e-05	-	-	-	gi|193664779|ref|XP_001947300.1|/2.03933e-11/PREDICTED: probable G-protein coupled receptor Mth-like 5-like [Acyrthosiphon pisum]
BT_B_ZJU_Singletons26576	118	55	20.04	9.59	1.06328	3.22e-06	4.95e-05	-	-	-	-
BT_B_ZJU_Singletons26283	180	84	30.57	14.65	1.06122	8.88e-09	2.16e-07	-	-	-	gi|73978943|ref|XP_539898.2|/3.80112e-60/PREDICTED: similar to zinc finger protein 425 [Canis familiaris]
BT_B_ZJU_Singletons16966	135	63	22.93	10.99	1.06104	6.48e-07	1.15e-05	-	-	-	-
BT_B_ZJU_Singletons97011	229	107	38.89	18.66	1.05945	9.11e-11	2.91e-09	-	-	-	-
BT_B_ZJU_Singletons89483	141	66	23.95	11.51	1.05714	3.99e-07	7.41e-06	-	-	-	-
BT_B_ZJU_Singletons21863	192	90	32.61	15.69	1.05547	3.4e-09	8.76e-08	-	-	-	-
BT_B_ZJU_Singletons97687	1170	549	198.71	95.73	1.05362	2.66e-48	6.43e-46	GO:0031224//intrinsic to membrane;GO:0031966//mitochondrial membrane	GO:0005244//voltage-gated ion channel activity	GO:0043269//regulation of ion transport	gi|90820036|gb|ABD98775.1|/3.1027e-17/putative mitochondrial porin [Graphocephala atropunctata]
BT_B_ZJU_Singletons98924	245	115	41.61	20.05	1.05333	2.55e-11	8.79e-10	-	-	-	gi|242016915|ref|XP_002428940.1|/5.02868e-97/WD-repeat protein, putative [Pediculus humanus corporis]
BT_B_ZJU_Singletons101092	179	84	30.4	14.65	1.05317	1.2e-08	2.87e-07	-	-	-	gi|156549206|ref|XP_001599020.1|/1.10814e-42/PREDICTED: similar to conserved hypothetical protein [Nasonia vitripennis]
BT_B_ZJU_Singletons82705	98	46	16.64	8.02	1.05298	2.58e-05	0.000333493	-	-	-	-
BT_B_ZJU_Singletons93215	132	62	22.42	10.81	1.05242	1.03e-06	1.76e-05	-	-	-	-
BT_B_ZJU_Singletons25251	117	55	19.87	9.59	1.05099	4.37e-06	6.53e-05	-	-	-	gi|307192224|gb|EFN75526.1|/2.01456e-51/UPF0172 protein CG3501 [Harpegnathos saltator]
BT_B_ZJU_Singletons6601	100	47	16.98	8.2	1.05014	2.19e-05	0.000286641	-	-	-	-
BT_B_ZJU_Singletons98415	321	151	54.52	26.33	1.05008	2.53e-14	1.34e-12	-	-	-	-
BT_B_ZJU_Singletons76788	87	41	14.78	7.15	1.04763	8.01e-05	0.000896249	-	-	-	-
BT_B_ZJU_Singletons2996	87	41	14.78	7.15	1.04763	8.01e-05	0.000895766	-	-	-	-
BT_B_ZJU_Singletons23726	176	83	29.89	14.47	1.0466	1.91e-08	4.45e-07	-	-	-	-
BT_B_ZJU_Singletons24709	125	59	21.23	10.29	1.04486	2.28e-06	3.61e-05	-	GO:0004175//endopeptidase activity	GO:0019538//protein metabolic process	gi|114053053|ref|NP_001040502.1|/9.15508e-40/phosphatidylinositol glycan [Bombyx mori]
BT_B_ZJU_Singletons78971	144	68	24.46	11.86	1.04432	3.92e-07	7.29e-06	-	-	-	-
BT_B_ZJU_Singletons103904	332	157	56.39	27.38	1.04232	1.32e-14	7.15e-13	GO:0043234//protein complex;GO:0031981//nuclear lumen;GO:0044444//cytoplasmic part	GO:0004812//aminoacyl-tRNA ligase activity;GO:0016597//amino acid binding;GO:0032559	GO:0006418//tRNA aminoacylation for protein translation	gi|157117728|ref|XP_001658908.1|/0/arginyl-tRNA synthetase [Aedes aegypti]
BT_B_ZJU_Singletons103036	150	71	25.48	12.38	1.04135	2.41e-07	4.63e-06	-	-	-	gi|260828901|ref|XP_002609401.1|/4.60216e-20/hypothetical protein BRAFLDRAFT_124622 [Branchiostoma floridae]
BT_B_ZJU_Singletons21561	192	91	32.61	15.87	1.03901	5.28e-09	1.33e-07	-	-	-	-
BT_B_ZJU_Singletons97280	620	294	105.3	51.26	1.0386	8.49e-26	1.02e-23	-	GO:0016879//ligase activity, forming carbon-nitrogen bonds;GO:0032559	GO:0006464//protein modification process	gi|156543993|ref|XP_001607385.1|/3.9812e-91/PREDICTED: similar to ubiquitin conjugating enzyme [Nasonia vitripennis]
BT_B_ZJU_Singletons99165	137	65	23.27	11.33	1.03832	8.61e-07	1.5e-05	GO:0005838//proteasome regulatory particle	GO:0070011;GO:0046914//transition metal ion binding	GO:0006259//DNA metabolic process;GO:0033554//cellular response to stress;GO:0019941//modification-dependent protein catabolic process;GO:0006351//transcription, DNA-dependent	gi|189241794|ref|XP_976078.2|/3.72256e-10/PREDICTED: similar to GA20484-PA isoform 2 [Tribolium castaneum]
BT_B_ZJU_Singletons26359	187	89	31.76	15.52	1.03308	9.82e-09	2.38e-07	-	-	-	-
BT_B_ZJU_Singletons90428	151	72	25.64	12.55	1.03071	2.77e-07	5.28e-06	-	-	-	-
BT_B_ZJU_Singletons104120	539	257	91.54	44.81	1.03058	2.26e-22	2.25e-20	GO:0044444//cytoplasmic part	GO:0004486//methylenetetrahydrofolate dehydrogenase activity;GO:0019238//cyclohydrolase activity;GO:0016879//ligase activity, forming carbon-nitrogen bonds;GO:0032559	GO:0008652//cellular amino acid biosynthetic process;GO:0006760//folic acid-containing compound metabolic process	gi|242004038|ref|XP_002422948.1|/0/formate-tetrahydrofolate ligase, putative [Pediculus humanus corporis]
BT_B_ZJU_Singletons101223	172	82	29.21	14.3	1.03045	4.08e-08	8.98e-07	GO:0031981//nuclear lumen	-	GO:0010467//gene expression	gi|307195204|gb|EFN77188.1|/6.5245e-22/Polyglutamine-binding protein 1 [Harpegnathos saltator]
BT_B_ZJU_Singletons94405	132	63	22.42	10.99	1.02859	1.61e-06	2.64e-05	-	-	-	gi|118086080|ref|XP_418762.2|/6.83473e-09/PREDICTED: similar to oxysterol-binding protein-like protein OSBPL10 [Gallus gallus]
BT_B_ZJU_Singletons100657	1286	615	218.41	107.24	1.0262	9.35e-51	2.43e-48	-	-	-	-
BT_B_ZJU_Singletons100369	250	120	42.46	20.92	1.02122	5.07e-11	1.68e-09	-	-	-	-
BT_B_ZJU_Singletons97721	98	47	16.64	8.2	1.02096	4.03e-05	0.0004953	-	-	-	-
BT_B_ZJU_Singletons100851	102	49	17.32	8.54	1.02013	2.9e-05	0.000369732	-	-	-	gi|156541566|ref|XP_001600489.1|/3.39476e-33/PREDICTED: similar to Rab GTPase-interacting factor golgi membrane protein [Nasonia vitripennis]
BT_B_ZJU_Singletons92203	102	49	17.32	8.54	1.02013	2.9e-05	0.000369959	-	-	-	-
BT_B_ZJU_Singletons83569	945	454	160.49	79.16	1.01964	2.26e-37	4.35e-35	-	-	-	-
BT_B_ZJU_Singletons83090	179	86	30.4	15	1.01911	2.88e-08	6.49e-07	-	-	-	-
BT_B_ZJU_Singletons100154	341	164	57.91	28.6	1.0178	1.89e-14	1.01e-12	GO:0000502//proteasome complex	GO:0004175//endopeptidase activity	-	gi|91092850|ref|XP_968855.1|/6.6529e-78/PREDICTED: similar to proteasome beta subunit [Tribolium castaneum]
BT_B_ZJU_Singletons96470	187	90	31.76	15.69	1.01737	1.51e-08	3.57e-07	-	-	-	gi|242117896|ref|NP_001155980.1|/4.16464e-12/growth arrest and DNA-damage-inducible, gamma interacting protein 1 [Acyrthosiphon pisum]
BT_B_ZJU_Singletons103874	212	102	36	17.79	1.01693	1.63e-09	4.44e-08	-	-	-	-
BT_B_ZJU_Singletons103327	166	80	28.19	13.95	1.01492	1.02e-07	2.11e-06	-	-	-	-
BT_B_ZJU_Singletons102996	230	111	39.06	19.35	1.01336	3.85e-10	1.13e-08	-	-	-	gi|193683398|ref|XP_001945690.1|/4.15747e-90/PREDICTED: 28S ribosomal protein S35, mitochondrial-like [Acyrthosiphon pisum]
BT_B_ZJU_Singletons87896	317	153	53.84	26.68	1.01292	1.95e-13	9.09e-12	-	-	-	-
BT_B_ZJU_Singletons70103	1060	513	180.02	89.45	1.009	4.95e-41	9.98e-39	-	-	-	-
BT_B_ZJU_Singletons84086	132	64	22.42	11.16	1.00645	2.48e-06	3.9e-05	-	-	-	-
BT_B_ZJU_Singletons78674	264	128	44.84	22.32	1.00645	2.53e-11	8.73e-10	-	-	-	-
BT_B_ZJU_Singletons103420	165	80	28.02	13.95	1.00619	1.37e-07	2.76e-06	-	-	-	-
BT_B_ZJU_Singletons26271	210	102	35.67	17.79	1.00364	2.93e-09	7.64e-08	-	-	-	-
BT_B_ZJU_Singletons99932	1124	546	190.89	95.21	1.00356	4.85e-43	1.06e-40	-	-	-	-
BT_B_ZJU_Singletons102462	255	124	43.31	21.62	1.00233	6.41e-11	2.09e-09	-	-	-	gi|270005393|gb|EFA01841.1|/1.61598e-71/hypothetical protein TcasGA2_TC007443 [Tribolium castaneum]
BT_B_ZJU_Singletons99876	551	268	93.58	46.73	1.00185	7.19e-22	6.94e-20	-	-	-	-
BT_B_ZJU_Singletons98897	553	269	93.92	46.91	1.00154	6.14e-22	5.95e-20	-	-	-	-
BT_B_ZJU_Singletons102367	851	414	144.53	72.19	1.0015	6.92e-33	1.15e-30	-	-	-	-
BT_B_ZJU_Singletons91575	1159	564	196.84	98.34	1.00117	3.79e-44	8.45e-42	-	-	-	-
BT_B_ZJU_Singletons26722	113	55	19.19	9.59	1.00075	1.46e-05	0.000198275	-	-	-	-
BT_B_ZJU_Singletons103113	159	311	27	54.23	-1.00613	2.26e-13	1.05e-11	-	-	GO:0051707//response to other organism	gi|122092232|sp|Q0Q028.1|DFP3_ANTMY/5.9848e-23/RecName: Full=Putative defense protein 3; Short=DFP-3; Flags: Precursor
BT_B_ZJU_Singletons93685	66	130	11.21	22.67	-1.016	1.73e-06	2.81e-05	-	-	-	gi|223647854|gb|ACN10685.1|/2.00178e-09/Proactivator polypeptide precursor [Salmo salar]
BT_B_ZJU_Singletons103843	139	274	23.61	47.78	-1.01701	3.53e-12	1.34e-10	GO:0016020//membrane	-	GO:0006865//amino acid transport	gi|193681083|ref|XP_001944922.1|/2.41203e-145/PREDICTED: proton-coupled amino acid transporter 4-like isoform 1 [Acyrthosiphon pisum]
BT_B_ZJU_Singletons95910	522	1034	88.65	180.3	-1.02421	0	0	-	GO:0016491//oxidoreductase activity;GO:0000166//nucleotide binding;GO:0048037//cofactor binding	GO:0006091//generation of precursor metabolites and energy	gi|170051629|ref|XP_001861851.1|/1.7954e-94/NADH dehydrogenase iron-sulfur protein 2, mitochondrial [Culex quinquefasciatus]
BT_B_ZJU_Singletons4955	304	603	51.63	105.14	-1.02603	0	0	-	-	-	-
BT_B_ZJU_Singletons103047	98	197	16.64	34.35	-1.04565	1.61e-09	4.38e-08	-	-	-	gi|201023369|ref|NP_001128426.1|/3.15767e-53/cathepsin B-3483 [Acyrthosiphon pisum]
BT_B_ZJU_Singletons103582	80	161	13.59	28.07	-1.04648	4.79e-08	1.04e-06	GO:0044444//cytoplasmic part	GO:0008135//translation factor activity, nucleic acid binding	GO:0044260;GO:0044238//primary metabolic process	gi|66515288|ref|XP_392511.2|/1.44779e-159/PREDICTED: eukaryotic translation initiation factor 5 isoform 1 [Apis mellifera]
BT_B_ZJU_Singletons84146	106	214	18	37.31	-1.05157	2.62e-10	7.9e-09	-	-	-	-
BT_B_ZJU_Singletons93382	48	97	8.15	16.91	-1.053	2.13e-05	0.000279462	-	-	-	-
BT_B_ZJU_Singletons96930	274	554	46.53	96.6	-1.05386	1.29e-13	6.29e-12	-	-	-	gi|54289289|gb|AAV31928.1|/5.26904e-29/vitellogenin C [Ochlerotatus atropalpus]
BT_B_ZJU_Singletons100875	67	136	11.38	23.71	-1.059	4.11e-07	7.62e-06	-	-	-	gi|301632603|ref|XP_002945371.1|/3.18795e-39/PREDICTED: acetolactate synthase small subunit-like [Xenopus (Silurana) tropicalis]
BT_B_ZJU_Singletons100959	86	176	14.61	30.69	-1.07081	6.02e-09	1.5e-07	-	-	-	-
BT_B_ZJU_Singletons25611	113	232	19.19	40.45	-1.07578	2.04e-11	7.14e-10	-	-	-	-
BT_B_ZJU_Singletons20126	110	226	18.68	39.41	-1.07707	3.53e-11	1.2e-09	-	-	-	-
BT_B_ZJU_Singletons93076	47	97	7.98	16.91	-1.08342	1.36e-05	0.000186518	GO:0005681//spliceosomal complex;GO:0016604//nuclear body	-	GO:0016477//cell migration;GO:0007272;GO:0000380//alternative nuclear mRNA splicing, via spliceosome;GO:0001742//oenocyte differentiation;GO:0048699//generation of neurons	gi|91094535|ref|XP_972454.1|/1.94215e-35/PREDICTED: similar to AGAP001879-PA [Tribolium castaneum]
BT_B_ZJU_Singletons90825	144	298	24.46	51.96	-1.08698	8.55e-14	4.33e-12	-	-	-	-
BT_B_ZJU_Singletons88705	42	87	7.13	15.17	-1.08925	3.56e-05	0.000443782	-	-	-	-
BT_B_ZJU_Singletons91792	450	934	76.43	162.86	-1.09142	1.28e-12	5.19e-11	-	-	-	-
BT_B_ZJU_Singletons102457	63	132	10.7	23.02	-1.10528	2.44e-07	4.67e-06	-	-	-	-
BT_B_ZJU_Singletons100683	91	192	15.45	33.48	-1.11569	3.44e-10	1.02e-08	-	-	-	-
BT_B_ZJU_Singletons90737	62	131	10.53	22.84	-1.11706	2.12e-07	4.12e-06	-	GO:0016701//oxidoreductase activity, acting on single donors with incorporation of molecular oxygen	-	gi|157135394|ref|XP_001656637.1|/3.49637e-41/beta-carotene dioxygenase [Aedes aegypti]
BT_B_ZJU_Singletons103976	46	98	7.81	17.09	-1.12976	6.14e-06	8.91e-05	GO:0005838//proteasome regulatory particle	GO:0070011	GO:0019538//protein metabolic process;GO:0009894;GO:0033554//cellular response to stress	gi|156538118|ref|XP_001608230.1|/0/PREDICTED: similar to 26S proteasome regulatory subunit rpn2 isoform 2 [Nasonia vitripennis]
BT_B_ZJU_Singletons97920	145	310	24.63	54.05	-1.13388	0	0	GO:0043234//protein complex;GO:0044424//intracellular part	GO:0004812//aminoacyl-tRNA ligase activity;GO:0046872//metal ion binding;GO:0003676//nucleic acid binding;GO:0032559	GO:0006418//tRNA aminoacylation for protein translation	gi|157106871|ref|XP_001649522.1|/1.21675e-88/phenylalanyl-tRNA synthetase beta chain [Aedes aegypti]
BT_B_ZJU_Singletons87440	43	92	7.3	16.04	-1.13571	1.09e-05	0.000151906	-	-	-	-
BT_B_ZJU_Singletons100674	34	73	5.77	12.73	-1.14159	8.55e-05	0.000947544	-	-	-	gi|307214694|gb|EFN89623.1|/5.49146e-97/hypothetical protein EAI_09331 [Harpegnathos saltator]
BT_B_ZJU_Singletons26585	48	104	8.15	18.13	-1.15351	2.14e-06	3.41e-05	-	-	-	-
BT_B_ZJU_Singletons102532	47	102	7.98	17.79	-1.15661	2.59e-06	4.05e-05	-	-	GO:0006935//chemotaxis;GO:0048731;GO:0009653//anatomical structure morphogenesis	gi|307197576|gb|EFN78787.1|/5.57704e-19/hypothetical protein EAI_13087 [Harpegnathos saltator]
BT_B_ZJU_Singletons101565	85	185	14.44	32.26	-1.15968	2.02e-10	6.17e-09	-	-	-	gi|270004132|gb|EFA00580.1|/5.39798e-46/hypothetical protein TcasGA2_TC003450 [Tribolium castaneum]
BT_B_ZJU_Singletons90652	86	189	14.61	32.96	-1.17376	8.55e-11	2.75e-09	-	-	-	gi|312190375|dbj|BAJ33507.1|/3.52484e-25/vitellogenin [Trigonotylus caelestialium]
BT_B_ZJU_Singletons102422	34	75	5.77	13.08	-1.18072	4.3e-05	0.000524611	GO:0044464//cell part	GO:0016740//transferase activity	GO:0008152//metabolic process	gi|156541837|ref|XP_001601244.1|/2.11615e-23/PREDICTED: similar to CG8067-PA [Nasonia vitripennis]
BT_B_ZJU_Singletons103074	42	93	7.13	16.22	-1.1858	4.73e-06	7.01e-05	-	-	-	gi|193594252|ref|XP_001949647.1|/1.40347e-24/PREDICTED: hypothetical protein LOC100168714 [Acyrthosiphon pisum]
BT_B_ZJU_Singletons69469	102	226	17.32	39.41	-1.18612	6.2e-13	2.69e-11	-	-	-	-
BT_B_ZJU_Singletons94876	272	603	46.19	105.14	-1.18666	6.54e-13	2.81e-11	-	-	-	-
BT_B_ZJU_Singletons101000	32	71	5.43	12.38	-1.18899	6.3e-05	0.000730236	-	GO:0016757//transferase activity, transferring glycosyl groups	-	gi|193678784|ref|XP_001951823.1|/2.73225e-78/PREDICTED: UDP-glucuronosyltransferase 2B14-like [Acyrthosiphon pisum]
BT_B_ZJU_Singletons86987	167	372	28.36	64.87	-1.19369	1.31e-13	6.36e-12	-	-	-	-
BT_B_ZJU_Singletons103193	118	264	20.04	46.03	-1.19969	0	0	GO:0031981//nuclear lumen;GO:0016020//membrane	-	-	gi|242011701|ref|XP_002426585.1|/1.88447e-80/ADP-ribosylation factor GTPase-activating protein, putative [Pediculus humanus corporis]
BT_B_ZJU_Singletons26635	67	150	11.38	26.16	-1.20086	4.02e-09	1.03e-07	-	-	-	gi|345308|pir||S31909/1.85542e-16/cathepsin B-like cysteine proteinase (EC 3.4.22.-) - fluke (Schistosoma japonicum)
BT_B_ZJU_Singletons99582	40	90	6.79	15.69	-1.20836	4.86e-06	7.19e-05	-	GO:0070011	-	gi|259016196|sp|P56202.2|CATW_HUMAN/5.51808e-07/RecName: Full=Cathepsin W; AltName: Full=Lymphopain; Flags: Precursor
BT_B_ZJU_Singletons20442	71	161	12.06	28.07	-1.2188	6.82e-10	1.97e-08	-	-	-	-
BT_B_ZJU_Singletons103604	59	134	10.02	23.37	-1.22178	1.75e-08	4.1e-07	GO:0043231//intracellular membrane-bounded organelle	-	GO:0042078//germ-line stem cell division;GO:0000087//M phase of mitotic cell cycle;GO:0048592//eye morphogenesis;GO:0007127//meiosis I;GO:0019827//stem cell maintenance;GO:0048232//male gamete generation;GO:0010467//gene expression;GO:0007053//spindle assembly involved in male meiosis	gi|270015752|gb|EFA12200.1|/8.88678e-157/pelota [Tribolium castaneum]
BT_B_ZJU_Singletons92502	29	66	4.93	11.51	-1.22323	7.81e-05	0.000881785	-	-	-	-
BT_B_ZJU_Singletons76289	76	176	12.91	30.69	-1.24928	4.75e-11	1.58e-09	-	-	-	-
BT_B_ZJU_Singletons22825	34	79	5.77	13.78	-1.25593	1.04e-05	0.000145647	-	-	-	-
BT_B_ZJU_Singletons97151	223	521	37.87	90.85	-1.26243	1.47e-13	7.01e-12	-	-	-	-
BT_B_ZJU_Singletons98607	537	1260	91.2	219.7	-1.26843	2.58e-14	1.36e-12	-	-	GO:0006810//transport	gi|193598979|ref|XP_001950697.1|/3.808e-54/PREDICTED: facilitated trehalose transporter Tret1-like [Acyrthosiphon pisum]
BT_B_ZJU_Singletons100348	167	392	28.36	68.35	-1.26908	1.31e-13	6.38e-12	-	-	-	gi|209693414|ref|NP_001129405.1|/1.56947e-13/odorant-binding protein [Acyrthosiphon pisum]
BT_B_ZJU_Singletons74994	34	80	5.77	13.95	-1.27362	7.23e-06	0.000104056	-	-	-	gi|125803547|ref|XP_684575.2|/7.4986e-07/PREDICTED: thrombospondin type-1 domain-containing protein 4 [Danio rerio]
BT_B_ZJU_Singletons94462	28	66	4.76	11.51	-1.27385	4.56e-05	0.00055328	-	-	-	gi|270037305|gb|ACZ58350.1|/1.32771e-20/phosphatidylethanolamine-binding protein [Aedes albopictus]
BT_B_ZJU_Singletons102122	38	90	6.45	15.69	-1.28247	1.68e-06	2.73e-05	-	-	-	gi|156542285|ref|XP_001602440.1|/7.48642e-100/PREDICTED: similar to GA15457-PA [Nasonia vitripennis]
BT_B_ZJU_Singletons103281	38	90	6.45	15.69	-1.28247	1.68e-06	2.73e-05	-	-	-	-
BT_B_ZJU_Singletons97414	43	103	7.3	17.96	-1.29882	2.26e-07	4.37e-06	-	-	-	-
BT_B_ZJU_Singletons104074	81	195	13.76	34	-1.30505	8.01e-13	3.37e-11	-	GO:0005215//transporter activity	-	gi|156547798|ref|XP_001606202.1|/0/PREDICTED: similar to organic anion transporter [Nasonia vitripennis]
BT_B_ZJU_Singletons92984	91	220	15.45	38.36	-1.312	0	0	-	-	-	-
BT_B_ZJU_Singletons94873	31	75	5.26	13.08	-1.31423	8.64e-06	0.000122994	-	-	-	-
BT_B_ZJU_Singletons94624	553	1345	93.92	234.53	-1.32027	5.14e-13	2.25e-11	-	GO:0008233//peptidase activity	-	gi|242014216|ref|XP_002427787.1|/2.11582e-37/Cathepsin F precursor, putative [Pediculus humanus corporis]
BT_B_ZJU_Singletons91171	29	71	4.93	12.38	-1.32835	1.24e-05	0.000171799	-	-	-	-
BT_B_ZJU_Singletons20802	33	81	5.6	14.12	-1.33424	2.85e-06	4.42e-05	-	-	-	-
BT_B_ZJU_Singletons17738	24	59	4.08	10.29	-1.3346	6.52e-05	0.00075236	-	-	-	-
BT_B_ZJU_Singletons81742	26	64	4.42	11.16	-1.33622	3.1e-05	0.000393232	-	-	-	-
BT_B_ZJU_Singletons97552	30	74	5.1	12.9	-1.3388	7.09e-06	0.000102192	-	-	-	gi|193598979|ref|XP_001950697.1|/7.22613e-19/PREDICTED: facilitated trehalose transporter Tret1-like [Acyrthosiphon pisum]
BT_B_ZJU_Singletons80945	26	65	4.42	11.33	-1.35803	2.12e-05	0.000277866	-	-	-	gi|241575254|ref|XP_002403181.1|/2.81043e-06/conserved hypothetical protein [Ixodes scapularis]
BT_B_ZJU_Singletons12614	48	120	8.15	20.92	-1.36001	6.86e-09	1.69e-07	-	-	-	-
BT_B_ZJU_Singletons102763	79	198	13.42	34.53	-1.36347	0	0	GO:0044444//cytoplasmic part	GO:0016491//oxidoreductase activity;GO:0016297//acyl-[acyl-carrier-protein] hydrolase activity	-	gi|189233593|ref|XP_970417.2|/1.06378e-116/PREDICTED: similar to fatty acid synthase [Tribolium castaneum]
BT_B_ZJU_Singletons89468	110	277	18.68	48.3	-1.37053	0	0	-	GO:0070011	-	gi|189239337|ref|XP_973607.2|/1.67487e-27/PREDICTED: similar to cathepsin F-like cysteine protease [Tribolium castaneum]
BT_B_ZJU_Singletons87030	26	66	4.42	11.51	-1.38077	1.44e-05	0.000196474	-	-	-	-
BT_B_ZJU_Singletons96284	100	254	16.98	44.29	-1.38314	0	0	-	-	-	-
BT_B_ZJU_Singletons103209	277	710	47.04	123.8	-1.39605	9.55e-15	5.24e-13	-	-	-	gi|242016965|ref|XP_002428965.1|/2.05068e-58/Aminopeptidase N precursor, putative [Pediculus humanus corporis]
BT_B_ZJU_Singletons98433	291	746	49.42	130.08	-1.39623	1.34e-13	6.45e-12	-	GO:0046872//metal ion binding;GO:0016702//oxidoreductase activity, acting on single donors with incorporation of molecular oxygen, incorporation of two atoms of oxygen	GO:0008152//metabolic process	gi|307185089|gb|EFN71288.1|/4.0693e-45/Cysteine dioxygenase type 1 [Camponotus floridanus]
BT_B_ZJU_Singletons99636	26	67	4.42	11.68	-1.40192	9.74e-06	0.000137396	-	-	-	-
BT_B_ZJU_Singletons83946	1739	4508	295.34	786.06	-1.41226	6.84e-12	2.52e-10	-	-	-	-
BT_B_ZJU_Singletons103449	59	153	10.02	26.68	-1.41288	1.58e-11	5.6e-10	GO:0044464//cell part	-	-	gi|270013502|gb|EFA09950.1|/3.78452e-37/hypothetical protein TcasGA2_TC012103 [Tribolium castaneum]
BT_B_ZJU_Singletons103221	84	220	14.27	38.36	-1.42662	0	0	-	GO:0004553//hydrolase activity, hydrolyzing O-glycosyl compounds;GO:0005488//binding	-	gi|91079945|ref|XP_968596.1|/4.49715e-122/PREDICTED: similar to lysosomal alpha-mannosidase (mannosidase alpha class 2b member 1) [Tribolium castaneum]
BT_B_ZJU_Singletons69406	63	165	10.7	28.77	-1.42695	1.68e-12	6.7e-11	-	-	-	-
BT_B_ZJU_Singletons20298	26	69	4.42	12.03	-1.44452	4.41e-06	6.58e-05	-	-	-	-
BT_B_ZJU_Singletons72378	64	171	10.87	29.82	-1.45593	1.95e-13	9.09e-12	-	-	-	-
BT_B_ZJU_Singletons96482	34	91	5.77	15.87	-1.45966	1.07e-07	2.21e-06	-	-	-	gi|157115402|ref|XP_001652592.1|/3.2922e-17/phosphatidylethanolamine-binding protein, putative [Aedes aegypti]
BT_B_ZJU_Singletons14641	58	156	9.85	27.2	-1.46541	2.64e-12	1.03e-10	GO:0044424//intracellular part	GO:0004812//aminoacyl-tRNA ligase activity;GO:0032559	GO:0006418//tRNA aminoacylation for protein translation	gi|242024338|ref|XP_002432585.1|/0/Threonyl-tRNA synthetase, cytoplasmic, putative [Pediculus humanus corporis]
BT_B_ZJU_Singletons25880	43	116	7.3	20.23	-1.47053	1.54e-09	4.22e-08	-	GO:0016787//hydrolase activity	-	gi|170034157|ref|XP_001844941.1|/4.78026e-76/carboxylesterase [Culex quinquefasciatus]
BT_B_ZJU_Singletons102469	25	68	4.25	11.86	-1.48057	3.48e-06	5.31e-05	-	-	-	gi|242022241|ref|XP_002431549.1|/1.76542e-09/protein takeout precursor, putative [Pediculus humanus corporis]
BT_B_ZJU_Singletons4763	27	74	4.59	12.9	-1.49081	1.12e-06	1.87e-05	-	-	-	gi|242022478|ref|XP_002431667.1|/1.01118e-07/proton-coupled amino acid transporter, putative [Pediculus humanus corporis]
BT_B_ZJU_Singletons11115	28	77	4.76	13.43	-1.49643	6.33e-07	1.13e-05	-	-	-	-
BT_B_ZJU_Singletons100100	47	130	7.98	22.67	-1.50632	7.35e-11	2.38e-09	-	-	-	-
BT_B_ZJU_Singletons103062	22	61	3.74	10.64	-1.50839	8.48e-06	0.00012093	-	-	-	-
BT_B_ZJU_Singletons76494	23	64	3.91	11.16	-1.5131	4.79e-06	7.09e-05	-	-	-	gi|170045236|ref|XP_001850222.1|/9.03869e-13/phosphatidylethanolamine-binding protein [Culex quinquefasciatus]
BT_B_ZJU_Singletons98988	41	116	6.96	20.23	-1.53934	4.15e-10	1.22e-08	-	-	-	-
BT_B_ZJU_Singletons81231	25	71	4.25	12.38	-1.54248	1.01e-06	1.73e-05	-	-	-	gi|239791891|dbj|BAH72353.1|/1.21254e-17/ACYPI007188 [Acyrthosiphon pisum]
BT_B_ZJU_Singletons97957	19	54	3.23	9.42	-1.54419	2.06e-05	0.000271295	-	-	-	gi|154936819|emb|CAO85744.1|/1.53781e-06/glutathione S-transferase [Blattella germanica]
BT_B_ZJU_Singletons103294	26	74	4.42	12.9	-1.54525	5.73e-07	1.03e-05	-	-	-	-
BT_B_ZJU_Singletons91401	40	114	6.79	19.88	-1.54983	4.82e-10	1.41e-08	-	GO:0016787//hydrolase activity	-	gi|156619401|gb|ABU88380.1|/4.51832e-17/serine carboxypeptidase SCP-2 [Triatoma brasiliensis]
BT_B_ZJU_Singletons86740	234	680	39.74	118.57	-1.57708	4.24e-13	1.88e-11	-	-	-	-
BT_B_ZJU_Singletons98077	34	99	5.77	17.26	-1.58079	4.06e-09	1.03e-07	-	-	-	-
BT_B_ZJU_Singletons100431	49	143	8.32	24.93	-1.58323	1.38e-12	5.57e-11	-	GO:0003676//nucleic acid binding	-	gi|239790868|dbj|BAH71968.1|/8.98439e-33/ACYPI000351 [Acyrthosiphon pisum]
BT_B_ZJU_Singletons84586	55	163	9.34	28.42	-1.60541	3.11e-15	1.79e-13	-	-	-	-
BT_B_ZJU_Singletons104022	34	101	5.77	17.61	-1.60975	1.75e-09	4.7e-08	GO:0005737//cytoplasm	-	GO:0006457//protein folding	gi|91081657|ref|XP_969186.1|/5.69638e-51/PREDICTED: similar to beta-tubulin cofactor C [Tribolium castaneum]
BT_B_ZJU_Singletons96153	47	140	7.98	24.41	-1.61301	1.15e-12	4.71e-11	-	-	-	-
BT_B_ZJU_Singletons92979	25	75	4.25	13.08	-1.62183	1.86e-07	3.65e-06	-	-	-	gi|156550099|ref|XP_001605701.1|/4.11704e-06/PREDICTED: similar to GA19292-PA [Nasonia vitripennis]
BT_B_ZJU_Singletons97332	80	241	13.59	42.02	-1.62853	0	0	-	-	-	-
BT_B_ZJU_Singletons26250	53	160	9	27.9	-1.63227	5.77e-14	2.98e-12	-	-	-	-
BT_B_ZJU_Singletons81903	40	122	6.79	21.27	-1.64734	1.67e-11	5.87e-10	-	-	-	-
BT_B_ZJU_Singletons94871	33	101	5.6	17.61	-1.6529	8.51e-10	2.43e-08	-	-	-	-
BT_B_ZJU_Singletons102656	28	86	4.76	15	-1.65593	1.44e-08	3.4e-07	-	-	-	gi|307166772|gb|EFN60734.1|/1.54664e-112/Nidogen-1 [Camponotus floridanus]
BT_B_ZJU_Singletons98388	85	261	14.44	45.51	-1.65611	0	0	GO:0016020//membrane	GO:0016787//hydrolase activity	-	gi|291240676|ref|XP_002740244.1|/3.01079e-16/PREDICTED: 5-nucleotidase, ecto (CD73)-like [Saccoglossus kowalevskii]
BT_B_ZJU_Singletons103451	62	191	10.53	33.3	-1.66102	0	0	-	-	-	gi|300487873|gb|ACT68012.1|/2.62609e-155/cytochrome P450 CYP6CX1v1 [Bemisia tabaci]
BT_B_ZJU_Singletons85215	21	65	3.57	11.33	-1.66615	7.67e-07	1.35e-05	-	-	-	-
BT_B_ZJU_Singletons103811	31	96	5.26	16.74	-1.67016	1.71e-09	4.62e-08	GO:0031981//nuclear lumen;GO:0043232;GO:0016020//membrane	GO:0008047//enzyme activator activity;GO:0019902//phosphatase binding	GO:0009987//cellular process;GO:0023052//signaling;GO:0065007//biological regulation	gi|156555179|ref|XP_001603513.1|/1.09065e-166/PREDICTED: similar to IQ motif containing GTPase activating protein 2 [Nasonia vitripennis]
BT_B_ZJU_Singletons100591	21	66	3.57	11.51	-1.68889	4.95e-07	9.02e-06	GO:0044424//intracellular part	GO:0016211//ammonia ligase activity;GO:0032559	GO:0043112//receptor metabolic process;GO:0006541//glutamine metabolic process;GO:0007399//nervous system development;GO:0006536//glutamate metabolic process	gi|237874151|ref|NP_001153848.1|/1.34748e-47/glutamine synthetase 2 [Acyrthosiphon pisum]
BT_B_ZJU_Singletons69579	21	66	3.57	11.51	-1.68889	4.95e-07	9.03e-06	-	-	-	-
BT_B_ZJU_Singletons93179	23	73	3.91	12.73	-1.70299	1.02e-07	2.11e-06	-	-	-	-
BT_B_ZJU_Singletons96953	53	169	9	29.47	-1.71125	4.06e-14	2.11e-12	-	-	-	-
BT_B_ZJU_Singletons102834	17	55	2.89	9.59	-1.73046	3.13e-06	4.83e-05	GO:0031981//nuclear lumen;GO:0005882//intermediate filament	GO:0043021//ribonucleoprotein binding;GO:0008135//translation factor activity, nucleic acid binding	GO:0006412//translation;GO:0042255//ribosome assembly	gi|82880642|gb|ABB92838.1|/2.71972e-67/p27BBP/eIF6-like [Spodoptera frugiperda]
BT_B_ZJU_Singletons81214	41	133	6.96	23.19	-1.73634	4.34e-13	1.91e-11	-	-	-	-
BT_B_ZJU_Singletons86455	156	507	26.49	88.41	-1.73876	1.11e-13	5.47e-12	GO:0031981//nuclear lumen;GO:0044427;GO:0048770;GO:0005635//nuclear envelope	GO:0032561;GO:0017111//nucleoside-triphosphatase activity;GO:0004620//phospholipase activity;GO:0003712//transcription cofactor activity;GO:0035258//steroid hormone receptor binding	GO:0050658//RNA transport;GO:0030518//steroid hormone receptor signaling pathway;GO:0006355//regulation of transcription, DNA-dependent;GO:0006605//protein targeting;GO:0009207;GO:0022415;GO:0051704;GO:0000087//M phase of mitotic cell cycle;GO:0051169//nuclear transport	gi|156549246|ref|XP_001607134.1|/2.9781e-64/PREDICTED: similar to putative GTP-binding nuclear protein Ran [Nasonia vitripennis]
BT_B_ZJU_Singletons103826	23	75	3.91	13.08	-1.74212	4.23e-08	9.25e-07	-	-	-	gi|198475132|ref|XP_001356936.2|/3.93805e-140/GA16377 [Drosophila pseudoobscura pseudoobscura]
BT_B_ZJU_Singletons74471	68	222	11.55	38.71	-1.74481	0	0	-	-	-	gi|312190375|dbj|BAJ33507.1|/2.10165e-14/vitellogenin [Trigonotylus caelestialium]
BT_B_ZJU_Singletons90657	27	89	4.59	15.52	-1.75756	1.83e-09	4.9e-08	-	-	-	-
BT_B_ZJU_Singletons75378	21	70	3.57	12.21	-1.77407	8.44e-08	1.77e-06	-	-	-	-
BT_B_ZJU_Singletons95583	20	68	3.4	11.86	-1.8025	9.57e-08	1.99e-06	-	-	-	gi|281204768|gb|EFA78963.1|/1.18741e-07/hypothetical protein PPL_08431 [Polysphondylium pallidum PN500]
BT_B_ZJU_Singletons94709	14	48	2.38	8.37	-1.81427	7.08e-06	0.000102054	-	-	-	-
BT_B_ZJU_Singletons15357	11	38	1.87	6.63	-1.82597	6.26e-05	0.000726175	-	-	-	-
BT_B_ZJU_Singletons97560	35	123	5.94	21.45	-1.85244	7.25e-13	3.06e-11	-	-	-	-
BT_B_ZJU_Singletons82067	19	67	3.23	11.68	-1.85443	7.14e-08	1.51e-06	-	-	-	-
BT_B_ZJU_Singletons84552	35	124	5.94	21.62	-1.86383	6.45e-13	2.78e-11	-	-	-	-
BT_B_ZJU_Singletons69331	199	709	33.8	123.63	-1.87093	0	0	-	-	-	-
BT_B_ZJU_Singletons86095	37	132	6.28	23.02	-1.87405	2.44e-13	1.13e-11	GO:0015630//microtubule cytoskeleton	GO:0032559;GO:0019787//small conjugating protein ligase activity	GO:0000209//protein polyubiquitination;GO:0043161//proteasomal ubiquitin-dependent protein catabolic process;GO:0046532;GO:0001745//compound eye morphogenesis;GO:0042078//germ-line stem cell division;GO:0042551//neuron maturation;GO:0019827//stem cell maintenance;GO:0006996//organelle organization;GO:0007126//meiosis;GO:0007292//female gamete generation;GO:0010608//posttranscriptional regulation …	gi|307213620|gb|EFN89006.1|/4.33509e-52/Ubiquitin-conjugating enzyme E2-17 kDa [Harpegnathos saltator]
BT_B_ZJU_Singletons17121	49	178	8.32	31.04	-1.89947	3.46e-14	1.82e-12	-	GO:0046872//metal ion binding	-	gi|189187985|gb|ACD84797.1|/2.65997e-41/cytochrome P450 CYP6CM1vB [Bemisia tabaci]
BT_B_ZJU_Singletons96331	32	117	5.43	20.4	-1.90955	2.78e-12	1.08e-10	-	-	-	gi|242014196|ref|XP_002427779.1|/1.11126e-33/pdz domain protein arc, putative [Pediculus humanus corporis]
BT_B_ZJU_Singletons26565	30	110	5.1	19.18	-1.91103	9.42e-12	3.42e-10	-	-	-	gi|161343839|tpg|DAA06100.1|/7.4129e-50/TPA: TPA_inf: cathepsin B [Acyrthosiphon pisum]
BT_B_ZJU_Singletons94747	18	66	3.06	11.51	-1.91128	5.77e-08	1.24e-06	-	GO:0003824//catalytic activity	GO:0008152//metabolic process	gi|156538623|ref|XP_001608180.1|/4.10669e-60/PREDICTED: similar to short-chain dehydrogenase [Nasonia vitripennis]
BT_B_ZJU_Singletons99167	93	341	15.79	59.46	-1.91291	1.11e-14	6.06e-13	-	-	-	gi|312190375|dbj|BAJ33507.1|/1.34806e-60/vitellogenin [Trigonotylus caelestialium]
BT_B_ZJU_Singletons101722	32	118	5.43	20.58	-1.92222	2.67e-12	1.04e-10	-	-	-	-
BT_B_ZJU_Singletons102748	11	41	1.87	7.15	-1.9349	1.58e-05	0.000213685	-	-	-	gi|242005385|ref|XP_002423549.1|/4.35991e-62/conserved hypothetical protein [Pediculus humanus corporis]
BT_B_ZJU_Singletons99029	232	875	39.4	152.57	-1.9532	3.65e-13	1.65e-11	-	-	-	-
BT_B_ZJU_Singletons92985	18	68	3.06	11.86	-1.9545	3.1e-08	6.97e-07	-	-	-	-
BT_B_ZJU_Singletons87925	10	38	1.7	6.63	-1.96347	2.78e-05	0.000355155	-	GO:0004175//endopeptidase activity	GO:0019538//protein metabolic process	gi|241116836|ref|XP_002401631.1|/1.32619e-24/ATP-dependent Clp protease, proteolytic subunit, putative [Ixodes scapularis]
BT_B_ZJU_Singletons89950	11	42	1.87	7.32	-1.96881	1.01e-05	0.000142202	-	-	-	-
BT_B_ZJU_Singletons26786	12	46	2.04	8.02	-1.97503	3.75e-06	5.7e-05	GO:0043231//intracellular membrane-bounded organelle	-	-	gi|170041199|ref|XP_001848360.1|/4.05645e-12/MRG-binding protein [Culex quinquefasciatus]
BT_B_ZJU_Singletons81199	42	162	7.13	28.25	-1.98628	1.01e-13	5.03e-12	-	-	-	-
BT_B_ZJU_Singletons86114	34	132	5.77	23.02	-1.99624	8.25e-13	3.46e-11	-	-	-	-
BT_B_ZJU_Singletons70695	11	43	1.87	7.5	-2.00385	6.58e-06	9.52e-05	-	-	-	gi|156542725|ref|XP_001604008.1|/7.91544e-09/PREDICTED: similar to innexin [Nasonia vitripennis]
BT_B_ZJU_Singletons77586	13	52	2.21	9.07	-2.03706	7.3e-07	1.28e-05	-	-	-	-
BT_B_ZJU_Singletons79618	16	65	2.72	11.33	-2.05847	6.09e-08	1.3e-06	-	-	-	-
BT_B_ZJU_Singletons92691	10	41	1.7	7.15	-2.07241	7.71e-06	0.000110665	-	GO:0017111//nucleoside-triphosphatase activity;GO:0000166//nucleotide binding	-	gi|193624633|ref|XP_001952586.1|/2.60869e-34/PREDICTED: katanin p60 ATPase-containing subunit-like isoform 1 [Acyrthosiphon pisum]
BT_B_ZJU_Singletons90193	8	33	1.36	5.75	-2.07996	5.41e-05	0.000641987	GO:0031967;GO:0031224//intrinsic to membrane	-	GO:0006915//apoptosis	gi|242014013|ref|XP_002427693.1|/2.16068e-22/BCL2/adenovirus E1B 19 kDa protein-interacting protein, putative [Pediculus humanus corporis]
BT_B_ZJU_Singletons78695	35	147	5.94	25.63	-2.1093	5.09e-13	2.23e-11	-	-	-	gi|241620380|ref|XP_002408659.1|/4.26812e-07/GTP-binding ADP-ribosylation factor ARF6, putative [Ixodes scapularis]
BT_B_ZJU_Singletons102386	79	337	13.42	58.76	-2.13045	0	0	-	-	-	gi|193622556|ref|XP_001950244.1|/7.61175e-58/PREDICTED: putative fatty acyl-CoA reductase CG5065-like [Acyrthosiphon pisum]
BT_B_ZJU_Singletons91488	22	94	3.74	16.39	-2.13171	1.18e-09	3.29e-08	-	-	-	gi|169219461|dbj|BAG12118.1|/2.46781e-31/vitellogenin [Lethocerus deyrollei]
BT_B_ZJU_Singletons17790	27	116	4.59	20.23	-2.13993	5.13e-11	1.69e-09	-	-	-	-
BT_B_ZJU_Singletons77970	10	44	1.7	7.67	-2.17369	3.12e-06	4.82e-05	-	-	-	gi|70673205|gb|AAZ06771.1|/8.36029e-11/vitellogenin [Homalodisca vitripennis]
BT_B_ZJU_Singletons87291	89	392	15.12	68.35	-2.17648	0	0	-	-	-	-
BT_B_ZJU_Singletons89368	7	31	1.19	5.41	-2.18467	6.02e-05	0.000700996	-	GO:0005488//binding	GO:0007267//cell-cell signaling;GO:0006520//cellular amino acid metabolic process	gi|115772417|ref|XP_001199754.1|/5.80284e-12/PREDICTED: similar to glutaminase (EC 3.5.1.2) precursor, mitochondrial - rat [Strongylocentrotus purpuratus]
BT_B_ZJU_Cluster455	8	36	1.36	6.28	-2.20716	1.62e-05	0.000219331	-	-	-	-
BT_B_ZJU_Singletons101798	55	249	9.34	43.42	-2.21687	0	0	-	GO:0008047//enzyme activator activity	GO:0030162//regulation of proteolysis	gi|242025271|ref|XP_002433049.1|/4.97946e-58/conserved hypothetical protein [Pediculus humanus corporis]
BT_B_ZJU_Singletons103117	196	900	33.29	156.93	-2.23696	8.93e-14	4.49e-12	-	-	-	-
BT_B_ZJU_Singletons90955	13	60	2.21	10.46	-2.24276	3.16e-07	5.95e-06	GO:0031224//intrinsic to membrane	GO:0016705//oxidoreductase activity, acting on paired donors, with incorporation or reduction of molecular oxygen	GO:0006631//fatty acid metabolic process	gi|46561748|gb|AAT01079.1|/2.04264e-41/putative delta-9 desaturase 1 [Homalodisca vitripennis]
BT_B_ZJU_Singletons95409	8	37	1.36	6.45	-2.24569	1.2e-05	0.000166541	-	-	-	-
BT_B_ZJU_Singletons13390	9	42	1.53	7.32	-2.25831	4.57e-06	6.81e-05	-	-	-	-
BT_B_ZJU_Singletons99821	10	47	1.7	8.2	-2.27009	2.11e-06	3.36e-05	-	-	-	-
BT_B_ZJU_Singletons88	7	33	1.19	5.75	-2.2726	2.77e-05	0.000354939	-	-	-	-
BT_B_ZJU_Singletons77434	11	52	1.87	9.07	-2.27806	1.08e-06	1.82e-05	-	-	-	-
BT_B_ZJU_Singletons26869	12	57	2.04	9.94	-2.28468	5.75e-07	1.03e-05	GO:0031981//nuclear lumen;GO:0044444//cytoplasmic part	GO:0005488//binding	GO:0000377;GO:0006405//RNA export from nucleus;GO:0006397//mRNA processing;GO:0006353//transcription termination, DNA-dependent	gi|296486203|gb|DAA28316.1|/9.58216e-17/RNA-binding protein S1, serine-rich domain-like [Bos taurus]
BT_B_ZJU_Singletons93421	11	53	1.87	9.24	-2.30485	1.05e-06	1.79e-05	GO:0044424//intracellular part	GO:0016776//phosphotransferase activity, phosphate group as acceptor;GO:0019201//nucleotide kinase activity;GO:0032559	GO:0009117//nucleotide metabolic process;GO:0006796//phosphate metabolic process	gi|239788010|dbj|BAH70702.1|/1.64763e-40/ACYPI006705 [Acyrthosiphon pisum]
BT_B_ZJU_Singletons100273	89	429	15.12	74.8	-2.30658	0	0	-	-	-	-
BT_B_ZJU_Singletons100476	12	58	2.04	10.11	-2.30914	5.7e-07	1.03e-05	-	-	-	gi|311252170|ref|XP_003124963.1|/4.33556e-35/PREDICTED: ankyrin repeat domain-containing protein 39-like [Sus scrofa]
BT_B_ZJU_Singletons20617	55	267	9.34	46.56	-2.3176	0	0	-	-	-	-
BT_B_ZJU_Singletons19206	15	73	2.55	12.73	-2.31966	9.14e-08	1.9e-06	-	-	-	-
BT_B_ZJU_Singletons24312	18	88	3.06	15.34	-2.32569	1.43e-08	3.4e-07	-	-	-	-
BT_B_ZJU_Singletons84024	46	225	7.81	39.23	-2.32856	7.08e-14	3.62e-12	-	-	-	gi|260797277|ref|XP_002593630.1|/1.60003e-09/hypothetical protein BRAFLDRAFT_284130 [Branchiostoma floridae]
BT_B_ZJU_Singletons82806	26	129	4.42	22.49	-2.34717	9.58e-11	3.05e-09	GO:0005746//mitochondrial respiratory chain	GO:0005506//iron ion binding	GO:0022904//respiratory electron transport chain	gi|195376329|ref|XP_002046949.1|/2.31402e-37/GJ13163 [Drosophila virilis]
BT_B_ZJU_Singletons76375	7	35	1.19	6.1	-2.35785	1.62e-05	0.000219494	-	-	-	-
BT_B_ZJU_Singletons94901	6	30	1.02	5.23	-2.35824	4.69e-05	0.000566783	-	-	-	gi|156545704|ref|XP_001604698.1|/2.93442e-13/PREDICTED: hypothetical protein [Nasonia vitripennis]
BT_B_ZJU_Singletons95517	6	30	1.02	5.23	-2.35824	4.69e-05	0.000567113	-	-	-	-
BT_B_ZJU_Singletons98474	22	110	3.74	19.18	-2.35849	1.18e-09	3.3e-08	-	-	-	-
BT_B_ZJU_Singletons103169	9	45	1.53	7.85	-2.35916	3.55e-06	5.41e-05	-	-	-	gi|91081937|ref|XP_975900.1|/2.83906e-28/PREDICTED: hypothetical protein [Tribolium castaneum]
BT_B_ZJU_Singletons21731	21	106	3.57	18.48	-2.37197	2.21e-09	5.85e-08	-	-	-	gi|156542285|ref|XP_001602440.1|/1.23608e-49/PREDICTED: similar to GA15457-PA [Nasonia vitripennis]
BT_B_ZJU_Singletons92569	69	350	11.72	61.03	-2.38055	0	0	-	-	-	-
BT_B_ZJU_Singletons101956	10	53	1.7	9.24	-2.44236	1.85e-06	2.98e-05	GO:0005859//muscle myosin complex	GO:0017111//nucleoside-triphosphatase activity;GO:0005198//structural molecule activity	GO:0009888//tissue development;GO:0010927	gi|242023873|ref|XP_002432355.1|/1.21515e-139/paramyosin, long form, putative [Pediculus humanus corporis]
BT_B_ZJU_Singletons101628	23	122	3.91	21.27	-2.44358	6.29e-10	1.82e-08	-	-	-	-
BT_B_ZJU_Singletons93648	313	1666	53.16	290.5	-2.45013	0	0	-	-	-	gi|170029346|ref|XP_001842554.1|/2.26241e-08/conserved hypothetical protein [Culex quinquefasciatus]
BT_B_ZJU_Singletons24649	6	32	1.02	5.58	-2.4517	2.74e-05	0.00035199	-	-	-	gi|12597265|gb|AAG60005.1|/8.44824e-45/alpha-amylase precursor [Drosophila santomea]
BT_B_ZJU_Singletons71453	6	32	1.02	5.58	-2.4517	2.74e-05	0.000351772	-	-	-	-
BT_B_ZJU_Singletons101669	6	32	1.02	5.58	-2.4517	2.74e-05	0.000351555	-	-	-	-
BT_B_ZJU_Singletons77328	5	27	0.85	4.71	-2.47019	7.8e-05	0.000880808	-	-	-	-
BT_B_ZJU_Singletons89331	95	519	16.13	90.5	-2.48817	0	0	-	GO:0016787//hydrolase activity	-	gi|288548566|gb|ADC52431.1|/1.33158e-24/cathepsin L2 cysteine protease [Pinctada fucata]
BT_B_ZJU_Singletons83792	12	66	2.04	11.51	-2.49625	5.62e-07	1.02e-05	-	-	-	-
BT_B_ZJU_Singletons103801	9	50	1.53	8.72	-2.5108	3.3e-06	5.06e-05	GO:0030529//ribonucleoprotein complex;GO:0009536//plastid	GO:0003723//RNA binding	-	gi|632227|pir||JC2278/1.08685e-49/ribosomal protein L5 - pea aphid symbiont bacterium
BT_B_ZJU_Singletons8558	12	67	2.04	11.68	-2.5174	5.62e-07	1.02e-05	-	-	-	-
BT_B_ZJU_Singletons104085	22	127	3.74	22.14	-2.56555	1.18e-09	3.29e-08	GO:0031981//nuclear lumen;GO:0005815//microtubule organizing center;GO:0000152//nuclear ubiquitin ligase complex;GO:0005819//spindle	GO:0005488//binding	GO:0043161//proteasomal ubiquitin-dependent protein catabolic process;GO:0007091//mitotic metaphase/anaphase transition;GO:0010564//regulation of cell cycle process;GO:0007050//cell cycle arrest;GO:0051439//regulation of ubiquitin-protein ligase activity involved in mitotic cell cycle	gi|307210118|gb|EFN86815.1|/0/Cell division cycle protein 27-like protein [Harpegnathos saltator]
BT_B_ZJU_Singletons103501	10	58	1.7	10.11	-2.57218	1.84e-06	2.97e-05	-	-	-	gi|282400164|ref|NP_001164205.1|/3.92757e-21/cathepsin B precursor [Tribolium castaneum]
BT_B_ZJU_Singletons96417	6	35	1.02	6.1	-2.58024	1.94e-05	0.000256487	-	-	-	-
BT_B_ZJU_Singletons88921	14	82	2.38	14.3	-2.58698	1.68e-07	3.34e-06	-	-	-	-
BT_B_ZJU_Singletons13429	11	65	1.87	11.33	-2.59904	1.02e-06	1.74e-05	-	-	-	gi|261086631|gb|ACX54565.1|/4.68815e-17/laccase 19 [Reticulitermes flavipes]
BT_B_ZJU_Singletons71650	31	185	5.26	32.26	-2.61661	4.45e-12	1.66e-10	-	-	-	gi|156542285|ref|XP_001602440.1|/2.69876e-17/PREDICTED: similar to GA15457-PA [Nasonia vitripennis]
BT_B_ZJU_Singletons22253	5	30	0.85	5.23	-2.62128	3.86e-05	0.000475023	-	-	-	gi|153792114|ref|NP_001093267.1|/2.42902e-22/phosphatidylethanolamine binding protein isoform 2 [Bombyx mori]
BT_B_ZJU_Singletons102495	6	36	1.02	6.28	-2.6222	1.86e-05	0.000247806	-	-	-	gi|209863079|ref|NP_001119613.2|/8.18539e-39/cathepsin B [Acyrthosiphon pisum]
BT_B_ZJU_Singletons99405	7	43	1.19	7.5	-2.65593	1.02e-05	0.000143442	-	-	-	gi|307211751|gb|EFN87746.1|/6.80946e-47/Putative transferase C1orf69, mitochondrial [Harpegnathos saltator]
BT_B_ZJU_Singletons102019	21	136	3.57	23.71	-2.7315	2.21e-09	5.84e-08	GO:0005746//mitochondrial respiratory chain	GO:0050136//NADH dehydrogenase (quinone) activity	GO:0022904//respiratory electron transport chain	gi|170051215|ref|XP_001861664.1|/1.81044e-74/NADH-ubiquinone oxidoreductase 42 kda subunit [Culex quinquefasciatus]
BT_B_ZJU_Singletons76182	10	65	1.7	11.33	-2.73654	1.84e-06	2.97e-05	-	-	-	-
BT_B_ZJU_Singletons16601	10	67	1.7	11.68	-2.78043	1.84e-06	2.98e-05	-	-	-	-
BT_B_ZJU_Singletons74067	4	27	0.68	4.71	-2.79212	6.23e-05	0.000723785	-	-	-	-
BT_B_ZJU_Singletons98786	10	69	1.7	12.03	-2.82303	1.84e-06	2.98e-05	-	-	-	gi|154799937|dbj|BAF75351.1|/3.35432e-37/vitellogenin [Nilaparvata lugens]
BT_B_ZJU_Singletons101136	31	214	5.26	37.31	-2.82643	4.45e-12	1.67e-10	GO:0044444//cytoplasmic part;GO:0015630//microtubule cytoskeleton	GO:0004175//endopeptidase activity	GO:0051234//establishment of localization;GO:0019538//protein metabolic process	gi|307180251|gb|EFN68284.1|/5.47245e-114/Cathepsin L [Camponotus floridanus]
BT_B_ZJU_Singletons93323	151	1092	25.64	190.41	-2.89264	0	0	-	-	GO:0032502//developmental process	gi|71980957|ref|NP_001021009.1|/5.7803e-06/PolyBRoMo domain containing family member (pbrm-1) [Caenorhabditis elegans]
BT_B_ZJU_Singletons99724	16	117	2.72	20.4	-2.90689	4.94e-08	1.07e-06	GO:0044424//intracellular part	GO:0016859//cis-trans isomerase activity	GO:0006558//L-phenylalanine metabolic process;GO:0006570//tyrosine metabolic process	gi|242010719|ref|XP_002426106.1|/5.32976e-74/glutathione-S-transferase theta, GST, putative [Pediculus humanus corporis]
BT_B_ZJU_Singletons104080	6	44	1.02	7.67	-2.91066	1.75e-05	0.000235064	GO:0031981//nuclear lumen	GO:0003676//nucleic acid binding;GO:0003909//DNA ligase activity;GO:0032559	GO:0006266//DNA ligation;GO:0006289//nucleotide-excision repair;GO:0000723//telomere maintenance;GO:0006261//DNA-dependent DNA replication;GO:0000725//recombinational repair;GO:0051320;GO:0002562	gi|307187908|gb|EFN72821.1|/0/DNA ligase 1 [Camponotus floridanus]
BT_B_ZJU_Singletons84576	6	44	1.02	7.67	-2.91066	1.75e-05	0.000235216	-	-	-	-
BT_B_ZJU_Singletons4725	5	37	0.85	6.45	-2.92376	2.96e-05	0.000377279	-	-	-	-
BT_B_ZJU_Singletons92915	37	275	6.28	47.95	-2.93269	2.27e-13	1.05e-11	-	GO:0005504//fatty acid binding	-	gi|91090704|ref|XP_974824.1|/1.20024e-26/PREDICTED: similar to diazepam binding inhibitor, putative [Tribolium castaneum]
BT_B_ZJU_Singletons99972	8	60	1.36	10.46	-2.9432	5.81e-06	8.46e-05	-	GO:0016787//hydrolase activity	-	gi|170036186|ref|XP_001845946.1|/5.12238e-35/serine protease [Culex quinquefasciatus]
BT_B_ZJU_Singletons98575	4	30	0.68	5.23	-2.9432	5.08e-05	0.00060579	-	-	-	-
BT_B_ZJU_Singletons100263	20	151	3.4	26.33	-2.9531	4.12e-09	1.05e-07	-	-	-	gi|193603738|ref|XP_001943652.1|/7.94007e-18/PREDICTED: cathepsin B-like cysteine proteinase 5-like [Acyrthosiphon pisum]
BT_B_ZJU_Singletons102924	43	334	7.3	58.24	-2.99604	1.05e-13	5.18e-12	GO:0044444//cytoplasmic part	GO:0070011	GO:0007444//imaginal disc development;GO:0007423//sensory organ development;GO:0012501//programmed cell death	gi|158290432|ref|XP_312034.4|/3.22003e-79/AGAP002879-PA [Anopheles gambiae str. PEST]
BT_B_ZJU_Singletons24737	4	33	0.68	5.75	-3.07996	4.88e-05	0.000586889	-	-	-	-
BT_B_ZJU_Singletons95658	4	33	0.68	5.75	-3.07996	4.88e-05	0.000586549	-	-	-	-
BT_B_ZJU_Singletons3492	3	26	0.51	4.53	-3.15094	8.26e-05	0.00092089	-	GO:0042578//phosphoric ester hydrolase activity	GO:0008354//germ cell migration;GO:0032502//developmental process	gi|195401410|ref|XP_002059306.1|/7.21784e-46/GJ18026 [Drosophila virilis]
BT_B_ZJU_Singletons74813	77	682	13.08	118.92	-3.18456	0	0	-	-	-	gi|307171940|gb|EFN63566.1|/4.2481e-10/Putative serine protease K12H4.7 [Camponotus floridanus]
BT_B_ZJU_Singletons101249	5	45	0.85	7.85	-3.20716	2.95e-05	0.000375483	-	-	-	gi|301631415|ref|XP_002944793.1|/1.00014e-62/PREDICTED: pyruvate dehydrogenase E1 component-like, partial [Xenopus (Silurana) tropicalis]
BT_B_ZJU_Singletons98796	3	27	0.51	4.71	-3.20716	7.98e-05	0.000894631	-	-	-	-
BT_B_ZJU_Singletons101615	3	27	0.51	4.71	-3.20716	7.98e-05	0.000894147	-	-	-	-
BT_B_ZJU_Singletons26473	4	37	0.68	6.45	-3.24569	4.84e-05	0.000583135	-	-	-	-
BT_B_ZJU_Singletons85681	3	28	0.51	4.88	-3.25831	7.83e-05	0.000881854	-	-	-	-
BT_B_ZJU_Singletons72835	24	231	4.08	40.28	-3.30342	3.36e-10	1e-08	-	-	-	gi|2522237|dbj|BAA22791.1|/2.13105e-06/vitellogenin [Athalia rosae]
BT_B_ZJU_Singletons19660	6	58	1.02	10.11	-3.30914	1.75e-05	0.000235223	-	-	-	-
BT_B_ZJU_Singletons103777	3	29	0.51	5.06	-3.31057	7.74e-05	0.00087537	GO:0030120//vesicle coat	GO:0019901//protein kinase binding;GO:0004683//calmodulin-dependent protein kinase activity	GO:0048200;GO:0015031//protein transport	gi|242008111|ref|XP_002424856.1|/0/Coatomer subunit beta', putative [Pediculus humanus corporis]
BT_B_ZJU_Singletons83429	7	69	1.19	12.03	-3.3376	1.02e-05	0.000142697	GO:0005578//proteinaceous extracellular matrix;GO:0044420//extracellular matrix part	GO:0005515//protein binding	GO:0048705//skeletal system morphogenesis;GO:0008544//epidermis development;GO:0030198//extracellular matrix organization	gi|270007894|gb|EFA04342.1|/3.13497e-13/hypothetical protein TcasGA2_TC014637 [Tribolium castaneum]
BT_B_ZJU_Singletons80027	17	175	2.89	30.51	-3.40014	2.67e-08	6.03e-07	-	-	-	gi|193709215|ref|XP_001943317.1|/4.07357e-13/PREDICTED: probable maltase H [Acyrthosiphon pisum]
BT_B_ZJU_Singletons71811	3	33	0.51	5.75	-3.49499	7.65e-05	0.000867616	-	-	-	-
BT_B_ZJU_Singletons85262	13	148	2.21	25.81	-3.54581	3.08e-07	5.83e-06	-	-	-	-
BT_B_ZJU_Singletons17443	54	669	9.17	116.65	-3.66912	3.62e-14	1.89e-12	-	-	-	-
BT_B_ZJU_Singletons83436	20	269	3.4	46.91	-3.78629	4.12e-09	1.05e-07	-	-	-	-
BT_B_ZJU_Singletons93062	4	55	0.68	9.59	-3.81792	4.84e-05	0.000583042	-	-	-	-
BT_B_ZJU_Singletons91216	3	44	0.51	7.67	-3.91066	7.64e-05	0.000867167	GO:0000323//lytic vacuole;GO:0044459//plasma membrane part;GO:0009986//cell surface;GO:0000267//cell fraction;GO:0044421//extracellular region part	GO:0004175//endopeptidase activity;GO:0005515//protein binding	GO:0044248//cellular catabolic process;GO:0009725//response to hormone stimulus;GO:0010243//response to organic nitrogen;GO:0009746;GO:0010941//regulation of cell death;GO:0019538//protein metabolic process;GO:0014706//striated muscle tissue development;GO:0034097//response to cytokine stimulus;GO:0006950//response to stress;GO:0009605//response to external stimulus;GO:0009790//embryo development	gi|170030060|ref|XP_001842908.1|/3.15119e-18/cathepsin B [Culex quinquefasciatus]
BT_B_ZJU_Singletons85142	7	117	1.19	20.4	-4.09954	1.02e-05	0.000142601	-	-	-	gi|288548566|gb|ADC52431.1|/5.08247e-08/cathepsin L2 cysteine protease [Pinctada fucata]
BT_B_ZJU_Singletons77342	3	55	0.51	9.59	-4.23296	7.64e-05	0.000867639	-	-	-	-
BT_B_ZJU_Singletons24067	6	143	1.02	24.93	-4.61124	1.75e-05	0.000235375	-	-	-	-
BT_B_ZJU_Singletons93154	0	14	0.01	2.44	-7.93074	5e-05	0.000599898	-	-	-	gi|270016151|gb|EFA12599.1|/5.88848e-08/hypothetical protein TcasGA2_TC001839 [Tribolium castaneum]
BT_B_ZJU_Singletons101768	0	14	0.01	2.44	-7.93074	5e-05	0.00059886	-	-	-	gi|221108776|ref|XP_002155437.1|/9.28604e-49/PREDICTED: similar to predicted protein, partial [Hydra magnipapillata]
BT_B_ZJU_Singletons85794	0	14	0.01	2.44	-7.93074	5e-05	0.000598515	-	GO:0008092//cytoskeletal protein binding	GO:0030036//actin cytoskeleton organization	gi|156548256|ref|XP_001607280.1|/3.55775e-54/PREDICTED: similar to calponin/transgelin [Nasonia vitripennis]
BT_B_ZJU_Singletons90450	0	14	0.01	2.44	-7.93074	5e-05	0.000599551	-	-	-	-
BT_B_ZJU_Singletons81331	0	14	0.01	2.44	-7.93074	5e-05	0.000599205	-	-	-	-
BT_B_ZJU_Singletons101829	0	15	0.01	2.62	-8.03342	2.47e-05	0.000320833	GO:0044424//intracellular part	GO:0016763//transferase activity, transferring pentosyl groups	GO:0006547//histidine metabolic process	gi|308445897|ref|XP_003087045.1|/2.16419e-85/hypothetical protein CRE_23297 [Caenorhabditis remanei]
BT_B_ZJU_Singletons87827	0	15	0.01	2.62	-8.03342	2.47e-05	0.000320431	-	-	-	gi|28396154|gb|AAO39754.1|/4.72779e-14/putative antennal carrier protein A5 [Anopheles gambiae]
BT_B_ZJU_Singletons101169	0	15	0.01	2.62	-8.03342	2.47e-05	0.000320632	-	GO:0016787//hydrolase activity	-	gi|160333103|ref|NP_001103948.1|/3.16024e-69/capthepsin B, b [Danio rerio]
BT_B_ZJU_Singletons74795	0	15	0.01	2.62	-8.03342	2.47e-05	0.000321034	-	-	-	-
BT_B_ZJU_Singletons89132	0	15	0.01	2.62	-8.03342	2.47e-05	0.000320231	-	-	-	-
BT_B_ZJU_Singletons25073	0	15	0.01	2.62	-8.03342	2.47e-05	0.000320031	-	-	-	-
BT_B_ZJU_Singletons93987	0	16	0.01	2.79	-8.12412	1.22e-05	0.000169104	GO:0043231//intracellular membrane-bounded organelle;GO:0044444//cytoplasmic part	GO:0016740//transferase activity	-	gi|221128021|ref|XP_002154898.1|/1.43519e-69/PREDICTED: similar to DNA-directed RNA polymerase beta chain [Hydra magnipapillata]
BT_B_ZJU_Singletons21066	0	17	0.01	2.96	-8.20945	6.01e-06	8.74e-05	-	GO:0046872//metal ion binding	GO:0050658//RNA transport;GO:0010259//multicellular organismal aging;GO:0007034//vacuolar transport	gi|307207005|gb|EFN84828.1|/2.77444e-166/Vacuolar protein sorting-associated protein 41-like protein [Harpegnathos saltator]
BT_B_ZJU_Singletons69828	0	17	0.01	2.96	-8.20945	6.01e-06	8.73e-05	-	GO:0005198//structural molecule activity	-	gi|242025078|ref|XP_002432953.1|/8.77645e-08/Endocuticle structural glycoprotein SgAbd-8, putative [Pediculus humanus corporis]
BT_B_ZJU_Singletons20008	0	18	0.01	3.14	-8.29462	2.97e-06	4.6e-05	-	-	-	-
BT_B_ZJU_Singletons12886	0	20	0.01	3.49	-8.44708	7.22e-07	1.27e-05	-	-	-	-
BT_B_ZJU_Singletons103471	0	22	0.01	3.84	-8.58496	1.76e-07	3.47e-06	-	GO:0004674//protein serine/threonine kinase activity;GO:0000166//nucleotide binding	-	gi|242022544|ref|XP_002431700.1|/5.69843e-174/myosin light chain kinase, putative [Pediculus humanus corporis]
BT_B_ZJU_Singletons101075	0	23	0.01	4.01	-8.64746	8.67e-08	1.82e-06	-	-	-	gi|156554409|ref|XP_001603457.1|/5.22514e-85/PREDICTED: similar to conserved hypothetical protein [Nasonia vitripennis]
BT_B_ZJU_Singletons95176	0	25	0.01	4.36	-8.76818	2.11e-08	4.86e-07	GO:0000785//chromatin;GO:0000228//nuclear chromosome	GO:0003676//nucleic acid binding	GO:0032501//multicellular organismal process;GO:0034728	gi|92430141|gb|ABE77334.1|/2.97707e-52/histone variant H2A.Z [Hydroides elegans]
BT_B_ZJU_Singletons96955	0	28	0.01	4.88	-8.93074	2.54e-09	6.63e-08	-	-	GO:0048102//autophagic cell death	gi|194895314|ref|XP_001978227.1|/3.35659e-15/GG19486 [Drosophila erecta]
BT_B_ZJU_Singletons103662	0	30	0.01	5.23	-9.03067	6.17e-10	1.78e-08	-	-	-	-
BT_B_ZJU_Singletons22992	0	46	0.01	8.02	-9.64746	7.33e-15	4.07e-13	-	GO:0003824//catalytic activity	-	gi|157126744|ref|XP_001654732.1|/1.35758e-29/serine protease [Aedes aegypti]
