# Supplementary material for: Transcriptional responses of invasive and indigenous whiteflies to different host plants reveal their disparate capacity of adaptation
Source: Sci Rep. 2015 Jun 4;5:10774. doi: 10.1038/srep10774 (PMC4455138; doi:10.1038/srep10774)
Supplement: Supplementary Table S2 [file srep10774-s3.xls]

## Sheet: Sheet1
Table S2: Differently expressed genes between cotton-feeding and tobacco-feeding Asia II 3.
Gene	Raw Intensity-AT	Raw Intensity-AC	TPM-AT	TPM-AC	log2（AT/AC）	P-Value	FDR	GO Component	GO Function	GO Process	blast nr
BT_ZHJ1_ZJU_Unigene20159	182	0	31.76	0.01	11.633	3.32848e-57	4.55578e-55	-	GO:0016491//oxidoreductase activity	GO:0008152//metabolic process	gi|240849613|ref|NP_001155449.1|/1.36949e-69/dehydrogenase-like [Acyrthosiphon pisum]
BT_ZHJ1_ZJU_Unigene12558	149	0	26	0.01	11.3443	5.76824e-47	7.29804e-45	-	-	-	-
BT_ZHJ1_ZJU_Unigene20623	127	0	22.16	0.01	11.1137	3.86286e-40	4.30809e-38	-	-	-	-
BT_ZHJ1_ZJU_Unigene50017	81	0	14.14	0.01	10.4656	7.23054e-26	6.1854e-24	-	-	-	gi|239790272|dbj|BAH71707.1|/3.15192e-15/ACYPI005632 [Acyrthosiphon pisum]
BT_ZHJ1_ZJU_Unigene44311	66	0	11.52	0.01	10.1699	3.25964e-21	2.46619e-19	-	-	-	-
BT_ZHJ1_ZJU_Unigene39419	63	0	10.99	0.01	10.102	2.77952e-20	2.00232e-18	-	-	-	-
BT_ZHJ1_ZJU_Unigene37575	52	0	9.07	0.01	9.82496	7.19286e-17	4.38444e-15	-	-	-	-
BT_ZHJ1_ZJU_Unigene38536	51	0	8.9	0.01	9.79766	1.4695e-16	8.92126e-15	-	-	-	gi|239788744|dbj|BAH71038.1|/8.67733e-08/ACYPI004660 [Acyrthosiphon pisum]
BT_ZHJ1_ZJU_Unigene50255	50	0	8.73	0.01	9.76984	3.00216e-16	1.80802e-14	-	-	-	-
BT_ZHJ1_ZJU_Unigene47369	50	0	8.73	0.01	9.76984	3.00216e-16	1.80082e-14	-	-	-	-
BT_ZHJ1_ZJU_Unigene29846	46	0	8.03	0.01	9.64926	5.23e-15	2.27581e-13	-	GO:0016791//phosphatase activity	-	gi|307169722|gb|EFN62287.1|/0/Myotubularin-related protein 3 [Camponotus floridanus]
BT_ZHJ1_ZJU_Unigene19201	40	0	6.98	0.01	9.44708	3.80278e-13	1.04289e-11	-	-	-	-
BT_ZHJ1_ZJU_Unigene2847	38	0	6.63	0.01	9.37287	1.58721e-12	3.93043e-11	-	-	-	-
BT_ZHJ1_ZJU_Unigene49723	36	0	6.28	0.01	9.29462	6.6247e-12	1.48646e-10	-	GO:0016769//transferase activity, transferring nitrogenous groups;GO:0016846//carbon-sulfur lyase activity	GO:0009058//biosynthetic process	gi|242009619|ref|XP_002425580.1|/2.67482e-50/kynurenine/oxoglutarate transaminase 1, putative [Pediculus humanus corporis]
BT_ZHJ1_ZJU_Unigene27076	35	0	6.11	0.01	9.25503	1.35342e-11	2.89448e-10	-	-	-	-
BT_ZHJ1_ZJU_Unigene20175	33	0	5.76	0.01	9.16993	5.64894e-11	1.11032e-09	GO:0005768//endosome	GO:0005488//binding	-	gi|242016103|ref|XP_002428675.1|/3.604e-54/zinc finger protein FYVE domain-containing protein, putative [Pediculus humanus corporis]
BT_ZHJ1_ZJU_Unigene27419	31	0	5.41	0.01	9.07948	2.35776e-10	4.27177e-09	-	-	-	-
BT_ZHJ1_ZJU_Unigene28810	29	0	5.06	0.01	8.98299	9.84086e-10	1.62105e-08	-	GO:0005488//binding	-	gi|242012407|ref|XP_002426924.1|/3.32423e-11/conserved hypothetical protein [Pediculus humanus corporis]
BT_ZHJ1_ZJU_Unigene52010	29	0	5.06	0.01	8.98299	9.84086e-10	1.61928e-08	-	-	-	-
BT_ZHJ1_ZJU_Unigene15716	28	0	4.89	0.01	8.93369	2.01048e-09	3.15969e-08	-	-	-	gi|83755202|gb|ABC46449.1|/3.56701e-17/GST [Lygus lineolaris]
BT_ZHJ1_ZJU_Unigene24124	27	0	4.71	0.01	8.87958	4.1074e-09	6.03916e-08	GO:0043231//intracellular membrane-bounded organelle;GO:0015630//microtubule cytoskeleton;GO:0005657//replication fork	GO:0032559;GO:0003677//DNA binding;GO:0003678//DNA helicase activity	GO:0006261//DNA-dependent DNA replication;GO:0006974//response to DNA damage stimulus;GO:0007143//female meiosis;GO:0007165//signal transduction;GO:0000070//mitotic sister chromatid segregation	gi|56754473|gb|AAW25424.1|/2.85442e-07/SJCHGC05804 protein [Schistosoma japonicum]
BT_ZHJ1_ZJU_Unigene50956	26	0	4.54	0.01	8.82655	8.39136e-09	1.17526e-07	GO:0005875//microtubule associated complex	GO:0005488//binding	GO:0007017//microtubule-based process	gi|157133347|ref|XP_001656213.1|/1.69748e-44/actin 3 isoform, putative [Aedes aegypti]
BT_ZHJ1_ZJU_Unigene51228	26	0	4.54	0.01	8.82655	8.39136e-09	1.17635e-07	-	-	-	-
BT_ZHJ1_ZJU_Unigene27320	25	0	4.36	0.01	8.76818	1.71435e-08	2.30663e-07	-	-	-	-
BT_ZHJ1_ZJU_Unigene21987	24	0	4.19	0.01	8.71081	3.5024e-08	4.42013e-07	-	GO:0008233//peptidase activity	-	gi|158285557|ref|XP_308370.4|/1.18968e-74/AGAP007505-PA [Anopheles gambiae str. PEST]
BT_ZHJ1_ZJU_Unigene30462	24	0	4.19	0.01	8.71081	3.5024e-08	4.42384e-07	-	-	-	-
BT_ZHJ1_ZJU_Unigene270	23	0	4.01	0.01	8.64746	7.15538e-08	8.5569e-07	-	-	-	-
BT_ZHJ1_ZJU_Unigene27059	22	0	3.84	0.01	8.58496	1.46184e-07	1.65858e-06	GO:0042995//cell projection	-	GO:0006952//defense response;GO:0009888//tissue development;GO:0030030//cell projection organization;GO:0009855//determination of bilateral symmetry	gi|66513469|ref|XP_394436.2|/8.55276e-48/PREDICTED: myosin-IB isoform 1 [Apis mellifera]
BT_ZHJ1_ZJU_Unigene6907	22	0	3.84	0.01	8.58496	1.46184e-07	1.65983e-06	-	-	-	-
BT_ZHJ1_ZJU_Unigene31089	21	0	3.66	0.01	8.5157	2.98652e-07	3.19127e-06	-	-	-	gi|307199730|gb|EFN80209.1|/2.29025e-40/Prohormone-4 [Harpegnathos saltator]
BT_ZHJ1_ZJU_Unigene29241	21	0	3.66	0.01	8.5157	2.98652e-07	3.18675e-06	-	-	-	gi|270007360|gb|EFA03808.1|/2.82915e-18/hypothetical protein TcasGA2_TC013921 [Tribolium castaneum]
BT_ZHJ1_ZJU_Unigene18116	21	0	3.66	0.01	8.5157	2.98652e-07	3.19354e-06	-	-	-	-
BT_ZHJ1_ZJU_Unigene4772	21	0	3.66	0.01	8.5157	2.98652e-07	3.18901e-06	-	-	-	-
BT_ZHJ1_ZJU_Unigene49358	20	0	3.49	0.01	8.44708	6.10144e-07	6.18192e-06	-	-	-	-
BT_ZHJ1_ZJU_Unigene52120	19	0	3.32	0.01	8.37504	1.24652e-06	1.18258e-05	-	GO:0004084//branched-chain-amino-acid transaminase activity	GO:0008652//cellular amino acid biosynthetic process	gi|307206700|gb|EFN84655.1|/6.18233e-124/Branched-chain-amino-acid aminotransferase, cytosolic [Harpegnathos saltator]
BT_ZHJ1_ZJU_Unigene30614	19	0	3.32	0.01	8.37504	1.24652e-06	1.18035e-05	-	GO:0016879//ligase activity, forming carbon-nitrogen bonds;GO:0003676//nucleic acid binding;GO:0032559	GO:0009064//glutamine family amino acid metabolic process;GO:0006220//pyrimidine nucleotide metabolic process	gi|270003341|gb|EEZ99788.1|/2.71978e-47/hypothetical protein TcasGA2_TC002568 [Tribolium castaneum]
BT_ZHJ1_ZJU_Unigene47246	19	0	3.32	0.01	8.37504	1.24652e-06	1.18333e-05	-	-	-	-
BT_ZHJ1_ZJU_Unigene39338	19	0	3.32	0.01	8.37504	1.24652e-06	1.18184e-05	-	-	-	-
BT_ZHJ1_ZJU_Unigene17322	19	0	3.32	0.01	8.37504	1.24652e-06	1.18109e-05	-	-	-	-
BT_ZHJ1_ZJU_Unigene28828	18	0	3.14	0.01	8.29462	2.54662e-06	2.22015e-05	GO:0005681//spliceosomal complex	-	GO:0000377	gi|48098489|ref|XP_392072.1|/8.61366e-37/PREDICTED: pre-mRNA-splicing factor SPF27 [Apis mellifera]
BT_ZHJ1_ZJU_Unigene43223	18	0	3.14	0.01	8.29462	2.54662e-06	2.21886e-05	-	-	-	gi|308450159|ref|XP_003088200.1|/1.15118e-15/hypothetical protein CRE_03576 [Caenorhabditis remanei]
BT_ZHJ1_ZJU_Unigene174	18	0	3.14	0.01	8.29462	2.54662e-06	2.22143e-05	GO:0044425//membrane part	GO:0015151//alpha-glucoside transmembrane transporter activity	GO:0015766;GO:0000017//alpha-glucoside transport	gi|166064010|ref|NP_001107211.1|/7.02641e-15/trehalose transporter 1 [Apis mellifera]
BT_ZHJ1_ZJU_Unigene40211	18	0	3.14	0.01	8.29462	2.54662e-06	2.22401e-05	-	-	-	-
BT_ZHJ1_ZJU_Unigene31468	18	0	3.14	0.01	8.29462	2.54662e-06	2.22272e-05	-	-	-	-
BT_ZHJ1_ZJU_Unigene49135	18	0	3.14	0.01	8.29462	2.54662e-06	2.21758e-05	-	-	-	-
BT_ZHJ1_ZJU_Unigene6030	17	0	2.97	0.01	8.21432	5.20274e-06	4.17996e-05	GO:0044464//cell part	GO:0005099//Ras GTPase activator activity	GO:0032318//regulation of Ras GTPase activity	gi|91082207|ref|XP_972217.1|/1.48957e-23/PREDICTED: similar to AGAP010235-PA [Tribolium castaneum]
BT_ZHJ1_ZJU_Unigene2954	17	0	2.97	0.01	8.21432	5.20274e-06	4.16884e-05	-	-	-	gi|307202737|gb|EFN82028.1|/3.96384e-12/Gamma-secretase subunit pen-2 [Harpegnathos saltator]
BT_ZHJ1_ZJU_Unigene50296	17	0	2.97	0.01	8.21432	5.20274e-06	4.17773e-05	-	-	-	-
BT_ZHJ1_ZJU_Unigene5680	17	0	2.97	0.01	8.21432	5.20274e-06	4.1755e-05	-	-	-	-
BT_ZHJ1_ZJU_Unigene43683	17	0	2.97	0.01	8.21432	5.20274e-06	4.17328e-05	-	-	-	-
BT_ZHJ1_ZJU_Unigene29376	17	0	2.97	0.01	8.21432	5.20274e-06	4.17106e-05	-	-	-	-
BT_ZHJ1_ZJU_Unigene10992	16	0	2.79	0.01	8.12412	1.06291e-05	7.94994e-05	-	-	-	gi|91094431|ref|XP_969591.1|/6.86712e-24/PREDICTED: similar to AGAP008909-PA [Tribolium castaneum]
BT_ZHJ1_ZJU_Unigene42923	16	0	2.79	0.01	8.12412	1.06291e-05	7.94599e-05	-	-	-	-
BT_ZHJ1_ZJU_Unigene14739	16	0	2.79	0.01	8.12412	1.06291e-05	7.94205e-05	-	-	-	-
BT_ZHJ1_ZJU_Unigene15283	15	0	2.62	0.01	8.03342	2.17152e-05	0.0001497	GO:0044464//cell part	-	-	gi|91081125|ref|XP_975535.1|/7.64184e-28/PREDICTED: similar to CG3652 CG3652-PA [Tribolium castaneum]
BT_ZHJ1_ZJU_Unigene44354	15	0	2.62	0.01	8.03342	2.17152e-05	0.000149631	-	-	-	gi|307214734|gb|EFN89654.1|/2.12176e-06/Integrin beta-PS [Harpegnathos saltator]
BT_ZHJ1_ZJU_Unigene51236	15	0	2.62	0.01	8.03342	2.17152e-05	0.000149837	GO:0043234//protein complex;GO:0044444//cytoplasmic part;GO:0015630//microtubule cytoskeleton	GO:0016751;GO:0016418	GO:0009060//aerobic respiration	gi|158287621|ref|XP_309608.4|/6.83112e-114/AGAP004055-PA [Anopheles gambiae str. PEST]
BT_ZHJ1_ZJU_Unigene49593	15	0	2.62	0.01	8.03342	2.17152e-05	0.000149906	GO:0005622//intracellular	GO:0008238//exopeptidase activity	GO:0019538//protein metabolic process	gi|157133375|ref|XP_001656227.1|/3.03844e-43/leucyl aminopeptidase, putative [Aedes aegypti]
BT_ZHJ1_ZJU_Unigene5293	15	0	2.62	0.01	8.03342	2.17152e-05	0.000150043	-	-	-	-
BT_ZHJ1_ZJU_Unigene49341	15	0	2.62	0.01	8.03342	2.17152e-05	0.000149974	-	-	-	-
BT_ZHJ1_ZJU_Unigene26148	15	0	2.62	0.01	8.03342	2.17152e-05	0.000149768	-	-	-	-
BT_ZHJ1_ZJU_Unigene43043	14	0	2.44	0.01	7.93074	4.4364e-05	0.000261018	GO:0031224//intrinsic to membrane;GO:0043231//intracellular membrane-bounded organelle	GO:0030246//carbohydrate binding;GO:0008376//acetylgalactosaminyltransferase activity	-	gi|242008519|ref|XP_002425051.1|/2.54458e-44/UDP-GalNAc:polypeptide N-acetylgalactosaminyltransferase, putative [Pediculus humanus corporis]
BT_ZHJ1_ZJU_Unigene28228	14	0	2.44	0.01	7.93074	4.4364e-05	0.000260814	GO:0043234//protein complex;GO:0044425//membrane part	GO:0017111//nucleoside-triphosphatase activity;GO:0000166//nucleotide binding;GO:0005215//transporter activity	GO:0009987//cellular process;GO:0006810//transport	gi|242008097|ref|XP_002424849.1|/0/conserved hypothetical protein [Pediculus humanus corporis]
BT_ZHJ1_ZJU_Unigene48782	14	0	2.44	0.01	7.93074	4.4364e-05	0.000261734	-	GO:0016787//hydrolase activity	GO:0008152//metabolic process	gi|229577317|ref|NP_001153351.1|/6.64816e-48/glucosamine (N-acetyl)-6-sulfatase [Nasonia vitripennis]
BT_ZHJ1_ZJU_Unigene17706	14	0	2.44	0.01	7.93074	4.4364e-05	0.000261222	GO:0043231//intracellular membrane-bounded organelle;GO:0016020//membrane	-	GO:0006810//transport;GO:0009987//cellular process	gi|193711493|ref|XP_001951913.1|/3.56894e-100/PREDICTED: solute carrier family 25 member 36-like [Acyrthosiphon pisum]
BT_ZHJ1_ZJU_Unigene47478	14	0	2.44	0.01	7.93074	4.4364e-05	0.000261631	-	-	-	-
BT_ZHJ1_ZJU_Unigene25337	14	0	2.44	0.01	7.93074	4.4364e-05	0.000261529	-	-	-	-
BT_ZHJ1_ZJU_Unigene45858	14	0	2.44	0.01	7.93074	4.4364e-05	0.000261426	-	-	-	-
BT_ZHJ1_ZJU_Unigene34129	14	0	2.44	0.01	7.93074	4.4364e-05	0.000261324	-	-	-	-
BT_ZHJ1_ZJU_Unigene48188	14	0	2.44	0.01	7.93074	4.4364e-05	0.00026112	-	-	-	-
BT_ZHJ1_ZJU_Unigene17865	14	0	2.44	0.01	7.93074	4.4364e-05	0.000260916	-	-	-	-
BT_ZHJ1_ZJU_Unigene44900	14	0	2.44	0.01	7.93074	4.4364e-05	0.000260712	-	-	-	-
BT_ZHJ1_ZJU_Unigene47769	13	0	2.27	0.01	7.82655	9.06354e-05	0.000477636	-	GO:0016763//transferase activity, transferring pentosyl groups	GO:0006139//nucleobase, nucleoside, nucleotide and nucleic acid metabolic process	gi|307185201|gb|EFN71333.1|/6.90967e-21/Purine nucleoside phosphorylase [Camponotus floridanus]
BT_ZHJ1_ZJU_Unigene49204	13	0	2.27	0.01	7.82655	9.06354e-05	0.000477469	GO:0043231//intracellular membrane-bounded organelle	-	GO:0006458//'de novo' protein folding	gi|146285349|gb|ABQ18252.1|/2.84638e-50/putative prefoldin [Lygus lineolaris]
BT_ZHJ1_ZJU_Unigene46622	13	0	2.27	0.01	7.82655	9.06354e-05	0.000477971	-	-	-	-
BT_ZHJ1_ZJU_Unigene37200	13	0	2.27	0.01	7.82655	9.06354e-05	0.000477803	-	-	-	-
BT_ZHJ1_ZJU_Unigene19873	12	0	2.09	0.01	7.70736	0.000185167	0.000844045	-	-	-	gi|91076686|ref|XP_971385.1|/1.24503e-49/PREDICTED: similar to CG7872 CG7872-PA [Tribolium castaneum]
BT_ZHJ1_ZJU_Unigene11161	12	0	2.09	0.01	7.70736	0.000185167	0.000843789	GO:0005924//cell-substrate adherens junction;GO:0000793//condensed chromosome	-	GO:0007059//chromosome segregation	gi|307215182|gb|EFN89954.1|/2.157e-100/Sorbin and SH3 domain-containing protein 1 [Harpegnathos saltator]
BT_ZHJ1_ZJU_Unigene16355	12	0	2.09	0.01	7.70736	0.000185167	0.000843534	GO:0043234//protein complex;GO:0044424//intracellular part	GO:0008135//translation factor activity, nucleic acid binding	GO:0006413//translational initiation	gi|307212308|gb|EFN88116.1|/1.03933e-147/Eukaryotic translation initiation factor 3 subunit D [Harpegnathos saltator]
BT_ZHJ1_ZJU_Unigene10074	12	0	2.09	0.01	7.70736	0.000185167	0.000845068	-	-	-	gi|307207067|gb|EFN84876.1|/9.03615e-63/Fatty acyl-CoA reductase 1 [Harpegnathos saltator]
BT_ZHJ1_ZJU_Unigene46837	12	0	2.09	0.01	7.70736	0.000185167	0.000844556	GO:0008287//protein serine/threonine phosphatase complex;GO:0044427;GO:0031981//nuclear lumen	GO:0003676//nucleic acid binding	-	gi|270014029|gb|EFA10477.1|/9.1491e-18/hypothetical protein TcasGA2_TC012723 [Tribolium castaneum]
BT_ZHJ1_ZJU_Unigene28223	12	0	2.09	0.01	7.70736	0.000185167	0.000844301	GO:0043231//intracellular membrane-bounded organelle;GO:0015630//microtubule cytoskeleton;GO:0044444//cytoplasmic part	GO:0017111//nucleoside-triphosphatase activity;GO:0016628//oxidoreductase activity, acting on the CH-CH group of donors, NAD or NADP as acceptor;GO:0032559	GO:0035194//posttranscriptional gene silencing by RNA;GO:0007610//behavior;GO:0006950//response to stress	gi|242020266|ref|XP_002430576.1|/4.63622e-80/Heat shock 70 kDa protein cognate 3 precursor, putative [Pediculus humanus corporis]
BT_ZHJ1_ZJU_Unigene37626	12	0	2.09	0.01	7.70736	0.000185167	0.000846351	-	-	-	-
BT_ZHJ1_ZJU_Unigene5893	12	0	2.09	0.01	7.70736	0.000185167	0.000846094	-	-	-	-
BT_ZHJ1_ZJU_Unigene25341	12	0	2.09	0.01	7.70736	0.000185167	0.000845837	-	-	-	-
BT_ZHJ1_ZJU_Unigene16756	12	0	2.09	0.01	7.70736	0.000185167	0.000845581	-	-	-	-
BT_ZHJ1_ZJU_Unigene19351	12	0	2.09	0.01	7.70736	0.000185167	0.000845325	-	-	-	-
BT_ZHJ1_ZJU_Unigene45592	12	0	2.09	0.01	7.70736	0.000185167	0.000844812	-	-	-	-
BT_ZHJ1_ZJU_Unigene49830	111	2	19.37	0.33	5.87521	6.07462e-32	5.93893e-30	GO:0030529//ribonucleoprotein complex	-	-	gi|195477156|ref|XP_002100111.1|/2.31133e-12/GE16861 [Drosophila yakuba]
BT_ZHJ1_ZJU_Unigene11398	985	19	171.9	3.18	5.7564	5.25108e-272	1.12943e-269	-	-	-	-
BT_ZHJ1_ZJU_Unigene48221	1007	21	175.74	3.51	5.64583	7.80766e-276	1.70365e-273	-	-	-	-
BT_ZHJ1_ZJU_Unigene52285	578	14	100.87	2.34	5.42984	2.47876e-156	4.66503e-154	-	GO:0046872//metal ion binding;GO:0016702//oxidoreductase activity, acting on single donors with incorporation of molecular oxygen, incorporation of two atoms of oxygen	GO:0008152//metabolic process	gi|307185089|gb|EFN71288.1|/2.75542e-73/Cysteine dioxygenase type 1 [Camponotus floridanus]
BT_ZHJ1_ZJU_Unigene27886	973	25	169.8	4.18	5.34419	3.01672e-260	6.22188e-258	-	-	-	-
BT_ZHJ1_ZJU_Unigene27619	285	8	49.74	1.34	5.2141	2.1886e-76	3.29516e-74	-	-	-	-
BT_ZHJ1_ZJU_Unigene16192	104	3	18.15	0.5	5.1819	1.4753e-28	1.33006e-26	GO:0043231//intracellular membrane-bounded organelle	GO:0003677//DNA binding	GO:0006281//DNA repair	gi|270005349|gb|EFA01797.1|/2.76232e-23/hypothetical protein TcasGA2_TC007398 [Tribolium castaneum]
BT_ZHJ1_ZJU_Unigene9033	171	5	29.84	0.84	5.15071	4.2007e-46	5.10046e-44	-	-	-	-
BT_ZHJ1_ZJU_Unigene1385	142	5	24.78	0.84	4.88264	1.69849e-37	1.77586e-35	-	-	-	-
BT_ZHJ1_ZJU_Unigene47031	55	2	9.6	0.33	4.8625	3.75836e-15	1.65456e-13	-	-	-	-
BT_ZHJ1_ZJU_Unigene52453	52	2	9.07	0.33	4.78056	2.88444e-14	1.14285e-12	GO:0044424//intracellular part	GO:0043169//cation binding;GO:0016421//CoA carboxylase activity;GO:0016879//ligase activity, forming carbon-nitrogen bonds;GO:0032559	GO:0006631//fatty acid metabolic process	gi|270008988|gb|EFA05436.1|/0/hypothetical protein TcasGA2_TC015613 [Tribolium castaneum]
BT_ZHJ1_ZJU_Unigene23036	152	6	26.53	1	4.72955	2.53718e-39	2.72856e-37	-	-	-	-
BT_ZHJ1_ZJU_Unigene51789	143	6	24.96	1	4.64155	1.10517e-36	1.13969e-34	GO:0043231//intracellular membrane-bounded organelle;GO:0000267//cell fraction;GO:0005819//spindle;GO:0008287//protein serine/threonine phosphatase complex;GO:0044444//cytoplasmic part;GO:0044427;GO:0016020//membrane	GO:0004721//phosphoprotein phosphatase activity;GO:0043169//cation binding;GO:0046983//protein dimerization activity	GO:0022403;GO:0046519;GO:0009894;GO:0006915//apoptosis;GO:0016055//Wnt receptor signaling pathway;GO:0009966//regulation of signal transduction;GO:0006396//RNA processing;GO:0016049//cell growth;GO:0001837//epithelial to mesenchymal transition;GO:0050793//regulation of developmental process;GO:0012502//induction of programmed cell death;GO:0000302//response to reactive oxygen species;GO:0006260//…	gi|242011990|ref|XP_002426726.1|/8.61287e-171/serine/threonine-protein phosphatase PP-V, putative [Pediculus humanus corporis]
BT_ZHJ1_ZJU_Unigene37651	248	11	43.28	1.84	4.55592	5.2707e-62	7.41642e-60	-	-	-	-
BT_ZHJ1_ZJU_Unigene16845	43	2	7.5	0.33	4.50635	1.25531e-11	2.69999e-10	-	-	-	-
BT_ZHJ1_ZJU_Unigene10220	43	2	7.5	0.33	4.50635	1.25531e-11	2.69614e-10	-	-	-	-
BT_ZHJ1_ZJU_Unigene13560	86	4	15.01	0.67	4.48562	3.85448e-22	3.00689e-20	-	-	-	-
BT_ZHJ1_ZJU_Unigene50528	2404	114	419.53	19.07	4.4594	0	0	-	GO:0004437//inositol or phosphatidylinositol phosphatase activity;GO:0005488//binding	GO:0044262//cellular carbohydrate metabolic process;GO:0019751;GO:0016311//dephosphorylation	gi|307179543|gb|EFN67857.1|/3.97821e-31/Inositol monophosphatase [Camponotus floridanus]
BT_ZHJ1_ZJU_Unigene51500	356	17	62.13	2.84	4.45133	4.1661e-87	6.60261e-85	-	-	-	gi|307212721|gb|EFN88397.1|/5.09774e-52/UPF0585 protein C16orf13-like protein [Harpegnathos saltator]
BT_ZHJ1_ZJU_Unigene50487	83	4	14.48	0.67	4.43376	2.87216e-21	2.184e-19	GO:0043231//intracellular membrane-bounded organelle;GO:0015630//microtubule cytoskeleton;GO:0030529//ribonucleoprotein complex	GO:0042623//ATPase activity, coupled;GO:0003724//RNA helicase activity;GO:0032559	GO:0000278//mitotic cell cycle;GO:0000380//alternative nuclear mRNA splicing, via spliceosome;GO:0006405//RNA export from nucleus	gi|194856731|ref|XP_001968815.1|/1.64968e-82/GG24297 [Drosophila erecta]
BT_ZHJ1_ZJU_Unigene24044	40	2	6.98	0.33	4.40269	9.36734e-11	1.7785e-09	-	-	-	-
BT_ZHJ1_ZJU_Unigene12589	40	2	6.98	0.33	4.40269	9.36734e-11	1.77626e-09	-	-	-	-
BT_ZHJ1_ZJU_Unigene50879	40	2	6.98	0.33	4.40269	9.36734e-11	1.77402e-09	-	-	-	-
BT_ZHJ1_ZJU_Unigene35485	141	7	24.61	1.17	4.39466	4.65322e-35	4.76591e-33	-	-	-	-
BT_ZHJ1_ZJU_Unigene51922	100	5	17.45	0.84	4.37669	3.39354e-25	2.8704e-23	GO:0043231//intracellular membrane-bounded organelle;GO:0019866//organelle inner membrane	-	GO:0033993//response to lipid;GO:0022900//electron transport chain;GO:0006818//hydrogen transport;GO:0009746;GO:0032868//response to insulin stimulus;GO:0046907//intracellular transport;GO:0006950//response to stress	gi|170035928|ref|XP_001845818.1|/5.07184e-63/mitochondrial brown fat uncoupling protein [Culex quinquefasciatus]
BT_ZHJ1_ZJU_Unigene5372	173	9	30.19	1.51	4.32145	2.65526e-42	3.09904e-40	-	-	-	-
BT_ZHJ1_ZJU_Unigene44969	54	3	9.42	0.5	4.23573	7.45122e-14	2.62116e-12	-	-	-	-
BT_ZHJ1_ZJU_Unigene49951	71	4	12.39	0.67	4.20887	8.41806e-18	5.46303e-16	-	-	-	-
BT_ZHJ1_ZJU_Unigene47505	453	26	79.05	4.35	4.18368	4.7867e-106	8.00762e-104	-	-	-	-
BT_ZHJ1_ZJU_Unigene11243	33	2	5.76	0.33	4.12553	9.79686e-09	1.36702e-07	-	-	-	gi|307214466|gb|EFN89503.1|/5.82513e-80/U3 small nucleolar RNA-associated protein 14-like protein A [Harpegnathos saltator]
BT_ZHJ1_ZJU_Unigene40353	66	4	11.52	0.67	4.10384	2.27798e-16	1.3774e-14	-	-	-	-
BT_ZHJ1_ZJU_Unigene50432	533	34	93.02	5.69	4.03104	2.8738e-121	5.03115e-119	GO:0005622//intracellular	-	-	gi|110763240|ref|XP_001121481.1|/2.27627e-12/PREDICTED: hypothetical protein LOC725659 [Apis mellifera]
BT_ZHJ1_ZJU_Unigene35128	30	2	5.24	0.33	3.98903	7.03722e-08	8.42229e-07	GO:0043232	GO:0008092//cytoskeletal protein binding;GO:0034062//RNA polymerase activity	GO:0008064//regulation of actin polymerization or depolymerization;GO:0010467//gene expression	gi|242022049|ref|XP_002431454.1|/1.01144e-24/arp2/3, putative [Pediculus humanus corporis]
BT_ZHJ1_ZJU_Unigene3986	29	2	5.06	0.33	3.9386	1.35317e-07	1.54109e-06	-	-	-	gi|110760854|ref|XP_001120472.1|/1.80559e-10/PREDICTED: probable palmitoyltransferase ZDHHC24-like [Apis mellifera]
BT_ZHJ1_ZJU_Unigene9865	145	10	25.3	1.67	3.92122	2.26416e-33	2.25756e-31	-	-	-	-
BT_ZHJ1_ZJU_Unigene46286	56	4	9.77	0.67	3.86613	1.56532e-13	4.83931e-12	-	-	-	-
BT_ZHJ1_ZJU_Unigene26344	182	13	31.76	2.18	3.86481	3.84708e-41	4.35501e-39	GO:0031982//vesicle	GO:0005488//binding	GO:0016567//protein ubiquitination	gi|91090015|ref|XP_967095.1|/4.98593e-35/PREDICTED: similar to TBC1 domain family, member 7 [Tribolium castaneum]
BT_ZHJ1_ZJU_Unigene5057	55	4	9.6	0.67	3.8408	2.9918e-13	8.35706e-12	-	-	-	-
BT_ZHJ1_ZJU_Unigene4282	41	3	7.16	0.5	3.83996	3.76e-10	6.54457e-09	-	-	-	gi|307201348|gb|EFN81183.1|/2.48546e-61/Tensin-1 [Harpegnathos saltator]
BT_ZHJ1_ZJU_Unigene2339	81	6	14.14	1	3.82171	7.44702e-19	5.07341e-17	-	-	-	-
BT_ZHJ1_ZJU_Unigene47620	67	5	11.69	0.84	3.79874	8.92138e-16	5.26746e-14	-	-	-	-
BT_ZHJ1_ZJU_Unigene41986	26	2	4.54	0.33	3.78215	9.50732e-07	9.11153e-06	-	-	-	-
BT_ZHJ1_ZJU_Unigene36845	26	2	4.54	0.33	3.78215	9.50732e-07	9.10574e-06	-	-	-	-
BT_ZHJ1_ZJU_Unigene17620	39	3	6.81	0.5	3.76765	1.3694e-09	2.2004e-08	-	GO:0008233//peptidase activity	-	gi|56462338|gb|AAV91452.1|/1.56571e-26/cysteine peptidase 2 cathepsin-B-like [Lonomia obliqua]
BT_ZHJ1_ZJU_Unigene12720	39	3	6.81	0.5	3.76765	1.3694e-09	2.19805e-08	GO:0016020//membrane;GO:0044430//cytoskeletal part;GO:0015630//microtubule cytoskeleton;GO:0043234//protein complex;GO:0012505//endomembrane system	GO:0005102//receptor binding;GO:0015631//tubulin binding;GO:0019900//kinase binding	GO:0042992//negative regulation of transcription factor import into nucleus;GO:0003006//developmental process involved in reproduction;GO:0007227;GO:0043392//negative regulation of DNA binding;GO:0044238//primary metabolic process;GO:0010608//posttranscriptional regulation of gene expression;GO:0008589//regulation of smoothened signaling pathway;GO:0007472//wing disc morphogenesis	gi|307192325|gb|EFN75591.1|/2.03147e-33/Kinesin-like protein costal2 [Harpegnathos saltator]
BT_ZHJ1_ZJU_Unigene18544	102	8	17.8	1.34	3.73157	4.84796e-23	3.80161e-21	-	-	-	-
BT_ZHJ1_ZJU_Unigene51035	75	6	13.09	1	3.71039	3.51852e-17	2.1711e-15	-	-	-	-
BT_ZHJ1_ZJU_Unigene46144	323	26	56.37	4.35	3.69584	2.2094e-69	3.22959e-67	-	GO:0008233//peptidase activity	-	gi|158292320|ref|XP_313835.4|/3.79456e-27/AGAP004533-PA [Anopheles gambiae str. PEST]
BT_ZHJ1_ZJU_Unigene36185	37	3	6.46	0.5	3.69153	4.95522e-09	7.25032e-08	-	-	-	-
BT_ZHJ1_ZJU_Unigene5511	74	6	12.91	1	3.69042	6.6692e-17	4.08177e-15	GO:0043231//intracellular membrane-bounded organelle	GO:0017111//nucleoside-triphosphatase activity;GO:0008135//translation factor activity, nucleic acid binding;GO:0032561	GO:0006414//translational elongation;GO:0009207	gi|170040111|ref|XP_001847855.1|/0/elongation factor G 1, mitochondrial [Culex quinquefasciatus]
BT_ZHJ1_ZJU_Unigene46805	180	15	31.41	2.51	3.64546	6.71802e-39	7.17351e-37	-	-	-	-
BT_ZHJ1_ZJU_Unigene50421	46	4	8.03	0.67	3.58317	9.6308e-11	1.81706e-09	-	-	-	-
BT_ZHJ1_ZJU_Unigene10627	34	3	5.93	0.5	3.56803	3.36484e-08	4.26081e-07	-	-	-	-
BT_ZHJ1_ZJU_Unigene646	22	2	3.84	0.33	3.54057	1.23778e-05	9.02034e-05	-	-	-	-
BT_ZHJ1_ZJU_Unigene44407	22	2	3.84	0.33	3.54057	1.23778e-05	9.01597e-05	-	-	-	-
BT_ZHJ1_ZJU_Unigene21919	56	5	9.77	0.84	3.5399	1.00838e-12	2.56889e-11	-	-	-	-
BT_ZHJ1_ZJU_Unigene307	165	15	28.79	2.51	3.51981	8.82182e-35	8.97441e-33	-	-	-	gi|156544303|ref|XP_001607136.1|/4.8094e-83/PREDICTED: similar to golgi reassembly stacking protein 2 (grasp2) [Nasonia vitripennis]
BT_ZHJ1_ZJU_Unigene51249	301	28	52.53	4.68	3.48856	9.7144e-62	1.35426e-59	-	-	-	-
BT_ZHJ1_ZJU_Unigene19186	43	4	7.5	0.67	3.48466	6.4297e-10	1.08284e-08	-	-	-	-
BT_ZHJ1_ZJU_Unigene35569	416	39	72.6	6.53	3.47481	1.72416e-84	2.70405e-82	-	-	-	-
BT_ZHJ1_ZJU_Unigene38752	21	2	3.66	0.33	3.47131	2.3345e-05	0.000156423	-	-	-	gi|70673205|gb|AAZ06771.1|/8.36029e-11/vitellogenin [Homalodisca vitripennis]
BT_ZHJ1_ZJU_Unigene15441	21	2	3.66	0.33	3.47131	2.3345e-05	0.000156493	-	-	-	-
BT_ZHJ1_ZJU_Unigene37893	53	5	9.25	0.84	3.46099	6.68384e-12	1.4975e-10	-	-	-	-
BT_ZHJ1_ZJU_Unigene47500	31	3	5.41	0.5	3.43563	2.24262e-07	2.4135e-06	-	GO:0004672//protein kinase activity	-	gi|307177155|gb|EFN66388.1|/1.8474e-18/MAP kinase-interacting serine/threonine-protein kinase 1 [Camponotus floridanus]
BT_ZHJ1_ZJU_Unigene46316	113	11	19.72	1.84	3.42188	1.06739e-23	8.64012e-22	GO:0043231//intracellular membrane-bounded organelle;GO:0030529//ribonucleoprotein complex;GO:0016020//membrane	GO:0004871//signal transducer activity;GO:0005198//structural molecule activity	GO:0032501//multicellular organismal process;GO:0010467//gene expression	gi|242013672|ref|XP_002427526.1|/5.61211e-47/40S ribosomal protein SA, putative [Pediculus humanus corporis]
BT_ZHJ1_ZJU_Unigene27842	41	4	7.16	0.67	3.41773	2.25992e-09	3.48264e-08	-	-	-	-
BT_ZHJ1_ZJU_Unigene29923	122	12	21.29	2.01	3.40491	2.19456e-25	1.86674e-23	-	-	-	-
BT_ZHJ1_ZJU_Unigene31624	307	31	53.58	5.19	3.36789	4.34366e-61	5.99983e-59	-	-	GO:0007010//cytoskeleton organization;GO:0051179//localization;GO:0033206//cytokinesis after meiosis;GO:0050794//regulation of cellular process;GO:0007399//nervous system development;GO:0007509//mesoderm migration involved in gastrulation;GO:0071844	gi|156542969|ref|XP_001602580.1|/4.18523e-21/PREDICTED: similar to conserved hypothetical protein [Nasonia vitripennis]
BT_ZHJ1_ZJU_Unigene2004	49	5	8.55	0.84	3.34746	8.14912e-11	1.55308e-09	-	-	-	-
BT_ZHJ1_ZJU_Unigene1630	146	15	25.48	2.51	3.34361	1.23605e-29	1.1559e-27	-	-	-	-
BT_ZHJ1_ZJU_Unigene34980	77	8	13.44	1.34	3.32623	3.4105e-16	2.03764e-14	-	-	-	-
BT_ZHJ1_ZJU_Unigene28996	115	12	20.07	2.01	3.31977	1.68267e-23	1.35478e-21	-	-	-	-
BT_ZHJ1_ZJU_Unigene1284	124	13	21.64	2.18	3.3113	3.44834e-25	2.90046e-23	-	GO:0005488//binding	-	gi|158298334|ref|XP_318508.4|/8.23476e-37/AGAP010800-PA [Anopheles gambiae str. PEST]
BT_ZHJ1_ZJU_Unigene40285	56	6	9.77	1	3.28836	5.5022e-12	1.24949e-10	-	-	-	-
BT_ZHJ1_ZJU_Unigene47851	373	40	65.09	6.69	3.28236	3.55954e-72	5.25416e-70	-	-	-	-
BT_ZHJ1_ZJU_Unigene33154	37	4	6.46	0.67	3.2693	2.7262e-08	3.53233e-07	-	-	-	-
BT_ZHJ1_ZJU_Unigene8385	37	4	6.46	0.67	3.2693	2.7262e-08	3.52929e-07	-	-	-	-
BT_ZHJ1_ZJU_Unigene39363	202	22	35.25	3.68	3.25985	1.50243e-39	1.62738e-37	-	-	-	-
BT_ZHJ1_ZJU_Unigene17319	18	2	3.14	0.33	3.25023	0.00015335	0.000722643	GO:0044424//intracellular part	GO:0008168//methyltransferase activity	GO:0006730//one-carbon metabolic process;GO:0006364//rRNA processing	gi|307199137|gb|EFN79847.1|/2.43941e-53/Putative rRNA methyltransferase 3 [Harpegnathos saltator]
BT_ZHJ1_ZJU_Unigene25788	18	2	3.14	0.33	3.25023	0.00015335	0.000722417	-	-	-	gi|307195201|gb|EFN77185.1|/2.13672e-87/Sodium/potassium/calcium exchanger 5 [Harpegnathos saltator]
BT_ZHJ1_ZJU_Unigene29875	18	2	3.14	0.33	3.25023	0.00015335	0.000722869	-	-	-	-
BT_ZHJ1_ZJU_Unigene7717	109	12	19.02	2.01	3.24225	6.73236e-22	5.22487e-20	-	-	-	-
BT_ZHJ1_ZJU_Unigene45739	145	16	25.3	2.68	3.23883	1.19384e-28	1.0828e-26	-	-	-	-
BT_ZHJ1_ZJU_Unigene49611	27	3	4.71	0.5	3.23573	2.71632e-06	2.36262e-05	-	-	-	-
BT_ZHJ1_ZJU_Unigene13509	45	5	7.85	0.84	3.22423	9.66736e-10	1.59596e-08	-	-	-	-
BT_ZHJ1_ZJU_Unigene39602	52	6	9.07	1	3.1811	6.4063e-11	1.23976e-09	-	GO:0016740//transferase activity	-	gi|195038245|ref|XP_001990570.1|/2.66719e-17/GH18172 [Drosophila grimshawi]
BT_ZHJ1_ZJU_Unigene1232	34	4	5.93	0.67	3.1458	1.72292e-07	1.94019e-06	-	-	-	gi|156543164|ref|XP_001605929.1|/1.36253e-11/PREDICTED: hypothetical protein [Nasonia vitripennis]
BT_ZHJ1_ZJU_Unigene49437	669	80	116.75	13.39	3.12419	2.3346e-122	4.13526e-120	GO:0005737//cytoplasm;GO:0005681//spliceosomal complex;GO:0016604//nuclear body	GO:0003676//nucleic acid binding	GO:0007010//cytoskeleton organization;GO:0007017//microtubule-based process;GO:0006412//translation;GO:0000956//nuclear-transcribed mRNA catabolic process;GO:0007154//cell communication;GO:0007169//transmembrane receptor protein tyrosine kinase signaling pathway;GO:0044087;GO:0019094//pole plasm mRNA localization;GO:0000377;GO:0051237//maintenance of RNA location;GO:0006405//RNA export from nucle…	gi|195427030|ref|XP_002061582.1|/2.51333e-76/GK20976 [Drosophila willistoni]
BT_ZHJ1_ZJU_Unigene47905	75	9	13.09	1.51	3.11584	5.73212e-15	2.47997e-13	-	GO:0004619//phosphoglycerate mutase activity	GO:0006007//glucose catabolic process	gi|52630953|gb|AAU84940.1|/5.3733e-58/putative phosphoglycerate mutase [Toxoptera citricida]
BT_ZHJ1_ZJU_Unigene30963	24	3	4.19	0.5	3.06695	1.70798e-05	0.000119053	-	-	-	gi|66525734|ref|XP_392090.2|/1.19153e-79/PREDICTED: lysyl oxidase homolog 4 [Apis mellifera]
BT_ZHJ1_ZJU_Unigene36999	64	8	11.17	1.34	3.05932	9.52676e-13	2.43523e-11	-	-	-	-
BT_ZHJ1_ZJU_Unigene17397	182	23	31.76	3.85	3.04428	1.30061e-33	1.30547e-31	-	-	-	gi|270001229|gb|EEZ97676.1|/1.61016e-09/hypothetical protein TcasGA2_TC016221 [Tribolium castaneum]
BT_ZHJ1_ZJU_Unigene34696	205	26	35.78	4.35	3.04007	1.30301e-37	1.3719e-35	-	-	-	-
BT_ZHJ1_ZJU_Unigene20780	102	13	17.8	2.18	3.02948	2.20336e-19	1.53582e-17	-	-	-	-
BT_ZHJ1_ZJU_Unigene49273	39	5	6.81	0.84	3.01919	3.7142e-08	4.67958e-07	-	-	-	-
BT_ZHJ1_ZJU_Unigene42834	39	5	6.81	0.84	3.01919	3.7142e-08	4.67567e-07	-	-	-	-
BT_ZHJ1_ZJU_Unigene51342	163	21	28.45	3.51	3.01889	5.39112e-30	5.10495e-28	-	-	GO:0007052//mitotic spindle organization	gi|242018979|ref|XP_002429946.1|/2.72839e-44/eukaryotic translation initiation factor 3 subunit, putative [Pediculus humanus corporis]
BT_ZHJ1_ZJU_Unigene50084	93	12	16.23	2.01	3.0134	1.07163e-17	6.89506e-16	-	-	-	-
BT_ZHJ1_ZJU_Unigene31519	31	4	5.41	0.67	3.0134	1.06286e-06	1.01217e-05	-	-	-	-
BT_ZHJ1_ZJU_Unigene25036	38	5	6.63	0.84	2.98055	6.76598e-08	8.11702e-07	-	GO:0032559;GO:0019206//nucleoside kinase activity	GO:0006909//phagocytosis;GO:0006796//phosphate metabolic process	gi|156543082|ref|XP_001605136.1|/3.44949e-93/PREDICTED: similar to uridine cytidine kinase i [Nasonia vitripennis]
BT_ZHJ1_ZJU_Unigene17598	22	3	3.84	0.5	2.94111	5.7115e-05	0.000331122	-	-	-	-
BT_ZHJ1_ZJU_Unigene26456	264	36	46.07	6.02	2.93599	2.1869e-46	2.72115e-44	-	-	-	-
BT_ZHJ1_ZJU_Unigene20713	176	24	30.71	4.02	2.93344	1.98984e-31	1.93284e-29	-	-	-	-
BT_ZHJ1_ZJU_Unigene12312	51	7	8.9	1.17	2.9273	5.17182e-10	8.82845e-09	-	-	-	gi|156374303|ref|XP_001629747.1|/3.34781e-19/predicted protein [Nematostella vectensis]
BT_ZHJ1_ZJU_Unigene21071	80	11	13.96	1.84	2.92352	5.5828e-15	2.42232e-13	-	-	-	-
BT_ZHJ1_ZJU_Unigene27807	29	4	5.06	0.67	2.9169	3.52022e-06	2.96423e-05	-	-	-	-
BT_ZHJ1_ZJU_Unigene3077	94	13	16.4	2.18	2.9113	2.53046e-17	1.56784e-15	-	-	-	-
BT_ZHJ1_ZJU_Unigene25621	36	5	6.28	0.84	2.9023	2.22696e-07	2.40008e-06	-	-	-	-
BT_ZHJ1_ZJU_Unigene49651	4853	678	846.92	113.44	2.9003	0	0	GO:0015934//large ribosomal subunit	GO:0003676//nucleic acid binding;GO:0005198//structural molecule activity	GO:0006412//translation;GO:0019080;GO:0031016//pancreas development	gi|170573411|ref|XP_001892460.1|/2.31193e-54/60S ribosomal protein L27a [Brugia malayi]
BT_ZHJ1_ZJU_Unigene5044	164	23	28.62	3.85	2.89409	5.45318e-29	5.037e-27	-	-	-	-
BT_ZHJ1_ZJU_Unigene35326	178	25	31.06	4.18	2.89348	2.5674e-31	2.47787e-29	-	-	-	-
BT_ZHJ1_ZJU_Unigene37533	21	3	3.66	0.5	2.87184	0.000103775	0.000541386	GO:0043232	GO:0032559	-	gi|312073899|ref|XP_003139727.1|/6.4516e-35/hypothetical protein LOAG_04142 [Loa loa]
BT_ZHJ1_ZJU_Unigene25456	21	3	3.66	0.5	2.87184	0.000103775	0.000541011	-	-	-	gi|290989216|ref|XP_002677237.1|/2.11038e-08/predicted protein [Naegleria gruberi]
BT_ZHJ1_ZJU_Unigene50995	21	3	3.66	0.5	2.87184	0.000103775	0.000541198	-	-	-	-
BT_ZHJ1_ZJU_Unigene25671	21	3	3.66	0.5	2.87184	0.000103775	0.000540824	-	-	-	-
BT_ZHJ1_ZJU_Unigene18166	70	10	12.22	1.67	2.87132	4.86398e-13	1.29844e-11	-	-	-	gi|281200960|gb|EFA75174.1|/1.76902e-11/hypothetical protein PPL_11248 [Polysphondylium pallidum PN500]
BT_ZHJ1_ZJU_Unigene26312	34	5	5.93	0.84	2.81957	7.24382e-07	7.13296e-06	-	-	-	-
BT_ZHJ1_ZJU_Unigene30763	669	99	116.75	16.56	2.81765	2.84404e-110	4.81122e-108	-	-	-	-
BT_ZHJ1_ZJU_Unigene30755	20	3	3.49	0.5	2.80323	0.000187662	0.000854123	-	-	-	-
BT_ZHJ1_ZJU_Unigene25999	66	10	11.52	1.67	2.78622	4.99182e-12	1.13702e-10	-	-	-	-
BT_ZHJ1_ZJU_Unigene10900	284	43	49.56	7.19	2.78511	3.44724e-47	4.39844e-45	-	-	-	gi|242018847|ref|XP_002429882.1|/6.90018e-90/tripeptidyl-peptidase, putative [Pediculus humanus corporis]
BT_ZHJ1_ZJU_Unigene45308	26	4	4.54	0.67	2.76046	2.0652e-05	0.000142894	-	-	-	-
BT_ZHJ1_ZJU_Unigene22928	78	12	13.61	2.01	2.7594	7.10336e-14	2.51052e-12	-	-	-	-
BT_ZHJ1_ZJU_Unigene51671	52	8	9.07	1.34	2.75887	1.13508e-09	1.83761e-08	-	GO:0003676//nucleic acid binding	-	gi|307095208|gb|ADN29910.1|/5.63486e-108/poly A binding protein cytoplasmic 1 isoform 1-like protein [Triatoma matogrossensis]
BT_ZHJ1_ZJU_Unigene52308	199	31	34.73	5.19	2.74238	5.08932e-33	5.00816e-31	-	GO:0032559;GO:0042623//ATPase activity, coupled	-	gi|156553787|ref|XP_001602045.1|/8.56815e-142/PREDICTED: similar to GH10652p [Nasonia vitripennis]
BT_ZHJ1_ZJU_Unigene52210	64	10	11.17	1.67	2.74171	1.5819e-11	3.3498e-10	-	-	-	-
BT_ZHJ1_ZJU_Unigene42201	242	38	42.23	6.36	2.73117	1.1874e-39	1.29547e-37	-	-	-	-
BT_ZHJ1_ZJU_Unigene21621	76	12	13.26	2.01	2.72181	2.23996e-13	6.54851e-12	-	-	-	gi|307183988|gb|EFN70559.1|/1.07965e-38/WD repeat-containing protein 37 [Camponotus floridanus]
BT_ZHJ1_ZJU_Unigene3511	76	12	13.26	2.01	2.72181	2.23996e-13	6.56125e-12	-	-	-	-
BT_ZHJ1_ZJU_Unigene51750	25	4	4.36	0.67	2.7021	3.69448e-05	0.00023401	GO:0015630//microtubule cytoskeleton;GO:0005746//mitochondrial respiratory chain	GO:0051540;GO:0000104//succinate dehydrogenase activity	GO:0022904//respiratory electron transport chain;GO:0009060//aerobic respiration	gi|67043769|gb|AAY63983.1|/7.94843e-129/succinate dehydrogenase iron sulfur subunit B [Lysiphlebus testaceipes]
BT_ZHJ1_ZJU_Unigene51319	68	11	11.87	1.84	2.68954	5.89694e-12	1.3331e-10	GO:0042995//cell projection	GO:0005488//binding;GO:0016491//oxidoreductase activity	GO:0019321//pentose metabolic process;GO:0046496	gi|229365856|gb|ACQ57908.1|/9.99262e-76/L-xylulose reductase [Anoplopoma fimbria]
BT_ZHJ1_ZJU_Unigene9991	105	17	18.32	2.84	2.68946	9.86178e-18	6.37249e-16	GO:0044424//intracellular part	-	-	gi|308323993|gb|ADO29132.1|/1.08951e-41/dynactin subunit 6 [Ictalurus punctatus]
BT_ZHJ1_ZJU_Unigene35373	41	7	7.16	1.17	2.61345	1.70369e-07	1.92573e-06	-	-	-	-
BT_ZHJ1_ZJU_Unigene15116	41	7	7.16	1.17	2.61345	1.70369e-07	1.92428e-06	-	-	-	-
BT_ZHJ1_ZJU_Unigene6408	41	7	7.16	1.17	2.61345	1.70369e-07	1.92284e-06	-	-	-	-
BT_ZHJ1_ZJU_Unigene41881	41	7	7.16	1.17	2.61345	1.70369e-07	1.9214e-06	-	-	-	-
BT_ZHJ1_ZJU_Unigene50703	35	6	6.11	1	2.61117	1.47968e-06	1.34529e-05	-	-	-	gi|241720809|ref|XP_002413627.1|/1.8793e-47/TraB domain-containing protein, putative [Ixodes scapularis]
BT_ZHJ1_ZJU_Unigene17921	58	10	10.12	1.67	2.59929	4.79596e-10	8.20545e-09	GO:0031981//nuclear lumen	GO:0032452//histone demethylase activity;GO:0046914//transition metal ion binding;GO:0016706//oxidoreductase activity, acting on paired donors, with incorporation or reduction of molecular oxygen, 2-oxoglutarate as one donor, and incorporation of one atom each of oxygen into both donors	GO:0045596//negative regulation of cell differentiation;GO:0006355//regulation of transcription, DNA-dependent;GO:0022613//ribonucleoprotein complex biogenesis;GO:0070076//histone lysine demethylation	gi|156540940|ref|XP_001599259.1|/3.05011e-16/PREDICTED: similar to conserved hypothetical protein [Nasonia vitripennis]
BT_ZHJ1_ZJU_Unigene49596	29	5	5.06	0.84	2.59068	1.30164e-05	9.4628e-05	GO:0044444//cytoplasmic part;GO:0043229//intracellular organelle;GO:0030529//ribonucleoprotein complex	-	-	gi|196018439|ref|XP_002118803.1|/2.17245e-49/hypothetical protein TRIADDRAFT_34775 [Trichoplax adhaerens]
BT_ZHJ1_ZJU_Unigene6873	40	7	6.98	1.17	2.57672	2.99568e-07	3.19426e-06	GO:0043229//intracellular organelle	-	-	gi|193671787|ref|XP_001949158.1|/1.25337e-53/PREDICTED: regulator of microtubule dynamics protein 1-like isoform 1 [Acyrthosiphon pisum]
BT_ZHJ1_ZJU_Unigene51301	360	64	62.83	10.71	2.5525	4.26974e-54	5.63905e-52	-	GO:0003954//NADH dehydrogenase activity	GO:0055114//oxidation-reduction process	gi|94469294|gb|ABF18496.1|/1.88441e-50/mitochondrial NADH:ubiquinone oxidoreductase NDUFA8/PGIV/19 kDa subunit [Aedes aegypti]
BT_ZHJ1_ZJU_Unigene8232	45	8	7.85	1.34	2.55046	6.0993e-08	7.34061e-07	-	-	-	gi|270013656|gb|EFA10104.1|/7.89122e-06/hypothetical protein TcasGA2_TC012283 [Tribolium castaneum]
BT_ZHJ1_ZJU_Unigene45169	45	8	7.85	1.34	2.55046	6.0993e-08	7.33475e-07	-	-	-	-
BT_ZHJ1_ZJU_Unigene44305	280	50	48.86	8.37	2.54535	2.58026e-42	3.03503e-40	-	-	-	-
BT_ZHJ1_ZJU_Unigene50211	28	5	4.89	0.84	2.54137	2.29208e-05	0.000153786	GO:0031234//extrinsic to internal side of plasma membrane;GO:0042995//cell projection	GO:0060089;GO:0017111//nucleoside-triphosphatase activity	GO:0050953//sensory perception of light stimulus;GO:0007166//cell surface receptor linked signaling pathway	gi|193603534|ref|XP_001947836.1|/1.17631e-31/PREDICTED: guanine nucleotide-binding protein subunit gamma-e-like [Acyrthosiphon pisum]
BT_ZHJ1_ZJU_Unigene49122	28	5	4.89	0.84	2.54137	2.29208e-05	0.000153717	-	-	-	-
BT_ZHJ1_ZJU_Unigene9840	39	7	6.81	1.17	2.54115	5.2503e-07	5.33751e-06	GO:0044424//intracellular part	GO:0046914//transition metal ion binding;GO:0016616//oxidoreductase activity, acting on the CH-OH group of donors, NAD or NADP as acceptor	GO:0044238//primary metabolic process;GO:0003008;GO:0006067//ethanol metabolic process;GO:0042221//response to chemical stimulus;GO:0044237//cellular metabolic process	gi|156554298|ref|XP_001602754.1|/7.85343e-157/PREDICTED: similar to alcohol dehydrogenase [Nasonia vitripennis]
BT_ZHJ1_ZJU_Unigene16447	39	7	6.81	1.17	2.54115	5.2503e-07	5.34112e-06	-	-	-	-
BT_ZHJ1_ZJU_Unigene42468	813	147	141.88	24.6	2.52794	1.02506e-118	1.77394e-116	GO:0044424//intracellular part	GO:0017111//nucleoside-triphosphatase activity;GO:0008135//translation factor activity, nucleic acid binding;GO:0032561	GO:0006412//translation;GO:0009207	gi|157273776|gb|ABV27535.1|/4.83257e-51/elongation factor 1 alpha [Argynnis hyperbius]
BT_ZHJ1_ZJU_Unigene50760	187	34	32.63	5.69	2.5197	1.8774e-28	1.67255e-26	-	-	-	-
BT_ZHJ1_ZJU_Unigene27137	22	4	3.84	0.67	2.51887	0.00020557	0.00092889	-	-	-	-
BT_ZHJ1_ZJU_Unigene13795	22	4	3.84	0.67	2.51887	0.00020557	0.000928611	-	-	-	-
BT_ZHJ1_ZJU_Unigene49423	82	15	14.31	2.51	2.51126	3.24384e-13	8.96133e-12	-	-	-	-
BT_ZHJ1_ZJU_Unigene13942	131	24	22.86	4.02	2.50756	2.83088e-20	2.02961e-18	-	GO:0003824//catalytic activity	GO:0006732//coenzyme metabolic process	gi|156554568|ref|XP_001605704.1|/2.49065e-52/PREDICTED: similar to molybdenum cofactor sulfurase [Nasonia vitripennis]
BT_ZHJ1_ZJU_Unigene47055	38	7	6.63	1.17	2.5025	9.17044e-07	8.79988e-06	-	-	-	-
BT_ZHJ1_ZJU_Unigene51867	140	26	24.43	4.35	2.48957	2.17756e-21	1.67272e-19	-	GO:0008047//enzyme activator activity	GO:0030162//regulation of proteolysis	gi|242025271|ref|XP_002433049.1|/4.73384e-58/conserved hypothetical protein [Pediculus humanus corporis]
BT_ZHJ1_ZJU_Unigene43876	59	11	10.3	1.84	2.48487	9.16374e-10	1.51448e-08	-	-	-	-
BT_ZHJ1_ZJU_Unigene26087	363	68	63.35	11.38	2.47684	9.8364e-53	1.2767e-50	-	-	-	-
BT_ZHJ1_ZJU_Unigene37528	37	7	6.46	1.17	2.46503	1.59605e-06	1.44673e-05	-	-	-	-
BT_ZHJ1_ZJU_Unigene2832	121	23	21.12	3.85	2.45568	2.0714e-18	1.37996e-16	-	-	-	-
BT_ZHJ1_ZJU_Unigene45087	26	5	4.54	0.84	2.43423	7.00972e-05	0.000386446	-	-	-	gi|156554980|ref|XP_001602607.1|/3.01284e-24/PREDICTED: hypothetical protein [Nasonia vitripennis]
BT_ZHJ1_ZJU_Unigene3192	26	5	4.54	0.84	2.43423	7.00972e-05	0.000386587	-	-	-	-
BT_ZHJ1_ZJU_Unigene49876	139	27	24.26	4.52	2.42418	1.19756e-20	8.83845e-19	GO:0030529//ribonucleoprotein complex	GO:0005198//structural molecule activity	GO:0010467//gene expression	gi|307006565|gb|ADN23567.1|/8.03616e-69/ribosomal protein L15 [Hyalomma marginatum rufipes]
BT_ZHJ1_ZJU_Unigene40912	51	10	8.9	1.67	2.41396	2.30754e-08	3.07454e-07	-	-	-	-
BT_ZHJ1_ZJU_Unigene49653	1329	262	231.93	43.84	2.40337	6.97172e-182	1.38113e-179	-	GO:0003824//catalytic activity	-	gi|193659748|ref|XP_001946449.1|/2.04423e-18/PREDICTED: flavin-containing monooxygenase FMO GS-OX3-like [Acyrthosiphon pisum]
BT_ZHJ1_ZJU_Unigene40733	299	59	52.18	9.87	2.40237	3.16186e-42	3.66192e-40	-	-	-	-
BT_ZHJ1_ZJU_Unigene48276	30	6	5.24	1	2.38957	2.39714e-05	0.000160406	-	-	-	-
BT_ZHJ1_ZJU_Unigene12447	35	7	6.11	1.17	2.38466	4.77994e-06	3.85881e-05	-	GO:0008168//methyltransferase activity	-	gi|156543445|ref|XP_001601090.1|/2.09558e-25/PREDICTED: similar to histone h3 methyltransferase [Nasonia vitripennis]
BT_ZHJ1_ZJU_Unigene11073	75	15	13.09	2.51	2.38271	1.47269e-11	3.13175e-10	-	-	-	-
BT_ZHJ1_ZJU_Unigene23904	40	8	6.98	1.34	2.38099	9.6172e-07	9.20512e-06	-	-	-	gi|66543947|ref|XP_397358.2|/6.99758e-141/PREDICTED: protein LMBR1L-like isoform 1 [Apis mellifera]
BT_ZHJ1_ZJU_Unigene49413	404	81	70.5	13.55	2.37933	7.3879e-56	9.93145e-54	GO:0043231//intracellular membrane-bounded organelle;GO:0000502//proteasome complex	GO:0004175//endopeptidase activity	GO:0031023//microtubule organizing center organization;GO:0007052//mitotic spindle organization;GO:0006508//proteolysis	gi|307195303|gb|EFN77251.1|/3.07234e-74/Proteasome subunit beta type-5 [Harpegnathos saltator]
BT_ZHJ1_ZJU_Unigene26397	25	5	4.36	0.84	2.37587	0.000121668	0.000584132	-	-	-	gi|307173319|gb|EFN64333.1|/1.39778e-11/Digestive organ expansion factor-like protein [Camponotus floridanus]
BT_ZHJ1_ZJU_Unigene24074	25	5	4.36	0.84	2.37587	0.000121668	0.000583945	-	-	-	-
BT_ZHJ1_ZJU_Unigene46940	25	5	4.36	0.84	2.37587	0.000121668	0.000583759	-	-	-	-
BT_ZHJ1_ZJU_Unigene31646	163	33	28.45	5.52	2.36569	2.6194e-23	2.08665e-21	GO:0005875//microtubule associated complex;GO:0042995//cell projection	GO:0003774//motor activity;GO:0005515//protein binding;GO:0032559	GO:0007017//microtubule-based process;GO:0071842	gi|156548141|ref|XP_001606707.1|/0/PREDICTED: similar to ENSANGP00000022750 [Nasonia vitripennis]
BT_ZHJ1_ZJU_Unigene51720	146	30	25.48	5.02	2.34361	8.1013e-21	6.06832e-19	GO:0030133//transport vesicle	GO:0017111//nucleoside-triphosphatase activity;GO:0000166//nucleotide binding	GO:0048079;GO:0008363//larval chitin-based cuticle development;GO:0015031//protein transport;GO:0006996//organelle organization;GO:0009790//embryo development;GO:0031345//negative regulation of cell projection organization	gi|242024491|ref|XP_002432661.1|/4.88891e-80/GTP-binding protein SAR1B, putative [Pediculus humanus corporis]
BT_ZHJ1_ZJU_Unigene11936	34	7	5.93	1.17	2.34152	8.22208e-06	6.20509e-05	-	GO:0003779//actin binding	GO:0009987//cellular process;GO:0016043//cellular component organization	gi|66546392|ref|XP_392295.2|/2.0311e-32/PREDICTED: hypothetical protein LOC408761 isoform 2 [Apis mellifera]
BT_ZHJ1_ZJU_Unigene50730	63	13	10.99	2.18	2.33379	1.00631e-09	1.65405e-08	GO:0044424//intracellular part	GO:0005515//protein binding;GO:0032559	GO:0044267//cellular protein metabolic process;GO:0050896//response to stimulus	gi|70997669|gb|AAZ17403.1|/3.19976e-119/90 kDa heat shock protein [Bemisia tabaci]
BT_ZHJ1_ZJU_Unigene46526	111	23	19.37	3.85	2.33089	4.47078e-16	2.65008e-14	-	-	-	-
BT_ZHJ1_ZJU_Unigene1994	77	16	13.44	2.68	2.32623	1.52122e-11	3.22584e-10	-	-	-	-
BT_ZHJ1_ZJU_Unigene3078	43	9	7.5	1.51	2.31234	5.72148e-07	5.80867e-06	-	-	-	-
BT_ZHJ1_ZJU_Unigene34343	43	9	7.5	1.51	2.31234	5.72148e-07	5.80476e-06	-	-	-	-
BT_ZHJ1_ZJU_Unigene31995	147	31	25.65	5.19	2.30515	1.41478e-20	1.03907e-18	GO:0031981//nuclear lumen	GO:0017111//nucleoside-triphosphatase activity;GO:0000166//nucleotide binding	-	gi|156550634|ref|XP_001604682.1|/3.95274e-16/PREDICTED: similar to CG9143-PA [Nasonia vitripennis]
BT_ZHJ1_ZJU_Unigene45326	47	10	8.2	1.67	2.29578	1.98441e-07	2.15565e-06	-	-	-	-
BT_ZHJ1_ZJU_Unigene52347	28	6	4.89	1	2.28983	7.07922e-05	0.000389849	-	-	GO:0002118//aggressive behavior	gi|270006529|gb|EFA02977.1|/8.16381e-106/hypothetical protein TcasGA2_TC030780 [Tribolium castaneum]
BT_ZHJ1_ZJU_Unigene45275	42	9	7.33	1.51	2.27926	9.7528e-07	9.31714e-06	-	-	-	-
BT_ZHJ1_ZJU_Unigene39542	88	19	15.36	3.18	2.27208	1.13611e-12	2.85087e-11	-	-	-	-
BT_ZHJ1_ZJU_Unigene4286	37	8	6.46	1.34	2.2693	4.82134e-06	3.88182e-05	-	-	-	-
BT_ZHJ1_ZJU_Unigene39434	134	29	23.38	4.85	2.26922	1.53494e-18	1.03633e-16	-	-	-	-
BT_ZHJ1_ZJU_Unigene26517	127	28	22.16	4.68	2.24338	2.06286e-17	1.28341e-15	-	-	-	-
BT_ZHJ1_ZJU_Unigene14695	149	33	26	5.52	2.23577	4.11278e-20	2.93469e-18	-	-	GO:0006810//transport	gi|307206279|gb|EFN84344.1|/4.13595e-101/Monocarboxylate transporter 12 [Harpegnathos saltator]
BT_ZHJ1_ZJU_Unigene24569	27	6	4.71	1	2.23573	0.000120722	0.000579957	-	-	-	-
BT_ZHJ1_ZJU_Unigene45440	63	14	10.99	2.34	2.23161	2.9137e-09	4.46728e-08	-	-	-	gi|242005027|ref|XP_002423376.1|/1.176e-12/conserved hypothetical protein [Pediculus humanus corporis]
BT_ZHJ1_ZJU_Unigene16522	31	7	5.41	1.17	2.20912	4.07444e-05	0.000257211	GO:0031981//nuclear lumen	-	GO:0000470	gi|307182424|gb|EFN69660.1|/5.44259e-148/Pescadillo [Camponotus floridanus]
BT_ZHJ1_ZJU_Unigene52444	155	35	27.05	5.86	2.20666	1.45412e-20	1.06278e-18	-	-	-	gi|193622556|ref|XP_001950244.1|/2.97806e-121/PREDICTED: putative fatty acyl-CoA reductase CG5065-like [Acyrthosiphon pisum]
BT_ZHJ1_ZJU_Unigene50874	44	10	7.68	1.67	2.20126	9.6271e-07	9.2029e-06	-	-	-	-
BT_ZHJ1_ZJU_Unigene30700	3889	890	678.69	148.92	2.18822	0	0	-	-	-	-
BT_ZHJ1_ZJU_Unigene27580	26	6	4.54	1	2.18269	0.000204726	0.000926467	-	-	-	-
BT_ZHJ1_ZJU_Unigene49281	1882	433	328.44	72.45	2.18057	4.64346e-228	9.44756e-226	-	-	-	-
BT_ZHJ1_ZJU_Unigene48719	100	23	17.45	3.85	2.1803	1.39187e-13	4.46824e-12	GO:0044424//intracellular part	GO:0005515//protein binding;GO:0032559	GO:0044267//cellular protein metabolic process;GO:0050896//response to stimulus	gi|308097855|gb|ADO14474.1|/7.63285e-73/hsp90 [Bemisia tabaci]
BT_ZHJ1_ZJU_Unigene27441	39	9	6.81	1.51	2.17311	4.72176e-06	3.82003e-05	-	GO:0016787//hydrolase activity	-	gi|307204507|gb|EFN83187.1|/1.14977e-134/Puromycin-sensitive aminopeptidase [Harpegnathos saltator]
BT_ZHJ1_ZJU_Unigene30419	39	9	6.81	1.51	2.17311	4.72176e-06	3.81798e-05	-	-	-	-
BT_ZHJ1_ZJU_Unigene23255	39	9	6.81	1.51	2.17311	4.72176e-06	3.81593e-05	-	-	-	-
BT_ZHJ1_ZJU_Unigene50894	56	13	9.77	2.18	2.16403	3.96888e-08	4.98793e-07	GO:0032991//macromolecular complex	GO:0005488//binding	-	gi|307193268|gb|EFN76159.1|/7.04737e-64/RNA-binding protein squid [Harpegnathos saltator]
BT_ZHJ1_ZJU_Unigene19438	30	7	5.24	1.17	2.16306	6.87954e-05	0.000396396	-	-	-	-
BT_ZHJ1_ZJU_Unigene31536	333	80	58.11	13.39	2.11763	2.40224e-40	2.69911e-38	GO:0015630//microtubule cytoskeleton	GO:0004812//aminoacyl-tRNA ligase activity;GO:0032559	GO:0006418//tRNA aminoacylation for protein translation	gi|156555455|ref|XP_001606085.1|/0/PREDICTED: similar to aspartyl-tRNA synthetase [Nasonia vitripennis]
BT_ZHJ1_ZJU_Unigene48215	87	21	15.18	3.51	2.11263	1.43906e-11	3.06457e-10	-	-	-	-
BT_ZHJ1_ZJU_Unigene39485	29	7	5.06	1.17	2.11263	0.000115547	0.000560641	-	-	-	-
BT_ZHJ1_ZJU_Unigene48789	33	8	5.76	1.34	2.10384	3.89882e-05	0.000246331	-	GO:0003676//nucleic acid binding	-	gi|307176221|gb|EFN65860.1|/2.37554e-29/Sex-lethal-like protein [Camponotus floridanus]
BT_ZHJ1_ZJU_Unigene45893	66	16	11.52	2.68	2.10384	4.6061e-09	6.7592e-08	GO:0043234//protein complex;GO:0031224//intrinsic to membrane	GO:0016787//hydrolase activity	GO:0051605//protein maturation by peptide bond cleavage	gi|156541766|ref|XP_001599614.1|/2.24946e-32/PREDICTED: similar to signal peptidase 12kDa subunit, putative [Nasonia vitripennis]
BT_ZHJ1_ZJU_Unigene15265	41	10	7.16	1.67	2.10011	4.51674e-06	3.66204e-05	-	-	-	-
BT_ZHJ1_ZJU_Unigene50707	547	134	95.46	22.42	2.09011	4.0364e-64	5.73321e-62	-	GO:0046914//transition metal ion binding;GO:0051540	GO:0031163	gi|307183026|gb|EFN69982.1|/3.22145e-63/Iron-sulfur cluster assembly enzyme ISCU, mitochondrial [Camponotus floridanus]
BT_ZHJ1_ZJU_Unigene5493	57	14	9.95	2.34	2.08819	6.34226e-08	7.62084e-07	-	-	-	-
BT_ZHJ1_ZJU_Unigene68	61	15	10.65	2.51	2.08509	2.19732e-08	2.93548e-07	GO:0035097//histone methyltransferase complex	GO:0003676//nucleic acid binding;GO:0001071//nucleic acid binding transcription factor activity	GO:0006351//transcription, DNA-dependent	gi|66514865|ref|XP_623530.1|/3.7834e-24/PREDICTED: protein max isoform 2 [Apis mellifera]
BT_ZHJ1_ZJU_Unigene46530	65	16	11.34	2.68	2.08112	7.62752e-09	1.09371e-07	-	-	-	gi|224060051|ref|XP_002194867.1|/1.52353e-20/PREDICTED: similar to WD repeat domain 69 [Taeniopygia guttata]
BT_ZHJ1_ZJU_Unigene47507	395	98	68.93	16.4	2.07144	2.91218e-46	3.59392e-44	-	-	-	-
BT_ZHJ1_ZJU_Unigene39518	40	10	6.98	1.67	2.06338	7.50014e-06	5.82373e-05	-	-	-	-
BT_ZHJ1_ZJU_Unigene38345	28	7	4.89	1.17	2.06333	0.000192989	0.000877838	-	-	-	-
BT_ZHJ1_ZJU_Unigene46595	151	38	26.35	6.36	2.0507	2.04872e-18	1.37091e-16	-	-	-	-
BT_ZHJ1_ZJU_Unigene30779	178	45	31.06	7.53	2.04434	2.31346e-21	1.76809e-19	-	GO:0016787//hydrolase activity	GO:0006098//pentose-phosphate shunt	gi|156547363|ref|XP_001603154.1|/9.94144e-74/PREDICTED: similar to 6-phosphogluconolactonase [Nasonia vitripennis]
BT_ZHJ1_ZJU_Unigene45008	118	30	20.59	5.02	2.03618	1.40592e-14	5.86359e-13	-	-	-	-
BT_ZHJ1_ZJU_Unigene33785	404	103	70.5	17.23	2.0327	3.712e-46	4.54373e-44	-	-	-	-
BT_ZHJ1_ZJU_Unigene23610	47	12	8.2	2.01	2.02843	1.45463e-06	1.34526e-05	-	GO:0016740//transferase activity	-	gi|156542355|ref|XP_001600328.1|/6.80511e-91/PREDICTED: similar to ENSANGP00000014283 [Nasonia vitripennis]
BT_ZHJ1_ZJU_Unigene13020	128	33	22.34	5.52	2.01689	1.64045e-15	7.41702e-14	GO:0031981//nuclear lumen	GO:0003676//nucleic acid binding	GO:0042254//ribosome biogenesis	gi|91095249|ref|XP_971558.1|/4.33994e-69/PREDICTED: similar to nuclear import 7 homolog [Tribolium castaneum]
BT_ZHJ1_ZJU_Unigene29684	35	9	6.11	1.51	2.01662	3.6439e-05	0.000230903	GO:0031010	GO:0005102//receptor binding;GO:0016740//transferase activity;GO:0046872//metal ion binding	GO:0031572//G2/M transition DNA damage checkpoint;GO:0048812//neuron projection morphogenesis;GO:0010467//gene expression;GO:0030518//steroid hormone receptor signaling pathway;GO:0048534;GO:0034728;GO:0016568//chromatin modification	gi|307180228|gb|EFN68261.1|/8.67955e-149/Nucleosome-remodeling factor subunit NURF301 [Camponotus floridanus]
BT_ZHJ1_ZJU_Unigene5102	62	16	10.82	2.68	2.0134	3.40534e-08	4.30847e-07	-	-	-	-
BT_ZHJ1_ZJU_Unigene35199	31	8	5.41	1.34	2.0134	0.00010768	0.00056001	-	-	-	-
BT_ZHJ1_ZJU_Unigene45272	116	30	20.24	5.02	2.01145	3.75596e-14	1.43892e-12	-	-	-	-
BT_ZHJ1_ZJU_Unigene36278	96	25	16.75	4.18	2.00259	7.01356e-12	1.56904e-10	-	-	-	-
BT_ZHJ1_ZJU_Unigene39471	42	11	7.33	1.84	1.99411	6.97272e-06	5.42259e-05	-	-	-	-
BT_ZHJ1_ZJU_Unigene49268	347	91	60.56	15.23	1.99145	7.12574e-39	7.55529e-37	-	GO:0003676//nucleic acid binding	GO:0006351//transcription, DNA-dependent	gi|242007282|ref|XP_002424470.1|/5.23124e-31/conserved hypothetical protein [Pediculus humanus corporis]
BT_ZHJ1_ZJU_Unigene24646	38	10	6.63	1.67	1.98916	2.04084e-05	0.000141338	-	-	-	-
BT_ZHJ1_ZJU_Unigene7288	38	10	6.63	1.67	1.98916	2.04084e-05	0.000141273	-	-	-	-
BT_ZHJ1_ZJU_Unigene51535	228	60	39.79	10.04	1.98665	5.3047e-26	4.56386e-24	GO:0043231//intracellular membrane-bounded organelle;GO:0032991//macromolecular complex	GO:0000989//transcription factor binding transcription factor activity;GO:0004386//helicase activity;GO:0042623//ATPase activity, coupled;GO:0032559	-	gi|241573363|ref|XP_002402985.1|/7.8128e-24/ATP-dependent RNA helicase, putative [Ixodes scapularis]
BT_ZHJ1_ZJU_Unigene50865	170	45	29.67	7.53	1.97828	1.14681e-19	8.03088e-18	-	-	-	-
BT_ZHJ1_ZJU_Unigene18010	158	42	27.57	7.03	1.9715	2.58704e-18	1.70835e-16	-	-	-	-
BT_ZHJ1_ZJU_Unigene50330	173	46	30.19	7.7	1.97114	6.58116e-20	4.65192e-18	GO:0015934//large ribosomal subunit	GO:0005198//structural molecule activity	GO:0007052//mitotic spindle organization;GO:0010467//gene expression	gi|307181211|gb|EFN68908.1|/1.17985e-66/60S ribosomal protein L18 [Camponotus floridanus]
BT_ZHJ1_ZJU_Unigene52492	698	186	121.81	31.12	1.96872	2.43066e-75	3.62337e-73	-	GO:0000166//nucleotide binding	-	gi|193713712|ref|XP_001952048.1|/0/PREDICTED: probable nucleolar GTP-binding protein 1-like [Acyrthosiphon pisum]
BT_ZHJ1_ZJU_Unigene1842	272	73	47.47	12.21	1.95895	3.59806e-30	3.45047e-28	-	-	-	gi|91081571|ref|XP_975194.1|/1.88014e-76/PREDICTED: similar to something about silencing protein 10 [Tribolium castaneum]
BT_ZHJ1_ZJU_Unigene9172	186	50	32.46	8.37	1.95536	4.3962e-21	3.30946e-19	GO:0043231//intracellular membrane-bounded organelle;GO:0043234//protein complex;GO:0015630//microtubule cytoskeleton	GO:0005488//binding	GO:0000278//mitotic cell cycle;GO:0006260//DNA replication;GO:0031572//G2/M transition DNA damage checkpoint	gi|62751648|ref|NP_001015732.1|/1.02042e-17/replication protein A 70 kDa DNA-binding subunit [Xenopus (Silurana) tropicalis]
BT_ZHJ1_ZJU_Unigene46101	115	31	20.07	5.19	1.95123	1.49835e-13	4.72937e-12	-	-	-	-
BT_ZHJ1_ZJU_Unigene52325	269	73	46.94	12.21	1.94275	1.50918e-29	1.4026e-27	-	-	-	gi|218083864|ref|NP_001136159.1|/1.69818e-76/mitochondrial ribosomal protein L37 [Nasonia vitripennis]
BT_ZHJ1_ZJU_Unigene49503	44	12	7.68	2.01	1.93391	6.38704e-06	4.98255e-05	-	-	-	gi|66517510|ref|XP_395252.2|/2.05368e-20/PREDICTED: akirin-2 isoform 2 [Apis mellifera]
BT_ZHJ1_ZJU_Unigene3680	33	9	5.76	1.51	1.93152	9.8325e-05	0.0005142	-	GO:0016773//phosphotransferase activity, alcohol group as acceptor	GO:0044237//cellular metabolic process	gi|198467792|ref|XP_001354503.2|/1.44425e-24/GA12236 [Drosophila pseudoobscura pseudoobscura]
BT_ZHJ1_ZJU_Unigene52473	740	203	129.14	33.97	1.9266	1.47331e-77	2.26349e-75	GO:0043234//protein complex;GO:0044459//plasma membrane part;GO:0044429//mitochondrial part	GO:0016836//hydro-lyase activity	GO:0009060//aerobic respiration;GO:0001894//tissue homeostasis;GO:0043648//dicarboxylic acid metabolic process	gi|242010453|ref|XP_002425982.1|/0/fumarate hydratase, putative [Pediculus humanus corporis]
BT_ZHJ1_ZJU_Unigene41778	3666	1009	639.77	168.83	1.92198	0	0	-	-	-	-
BT_ZHJ1_ZJU_Unigene30587	874	241	152.53	40.32	1.91953	8.2141e-91	1.31565e-88	-	-	-	gi|157106942|ref|XP_001649552.1|/1.51121e-78/sodium/nucleoside cotransporter [Aedes aegypti]
BT_ZHJ1_ZJU_Unigene49290	264	73	46.07	12.21	1.91576	1.62094e-28	1.45267e-26	GO:0044446//intracellular organelle part;GO:0015630//microtubule cytoskeleton	-	-	gi|198419255|ref|XP_002121265.1|/2.03215e-14/PREDICTED: similar to LOC494863 protein [Ciona intestinalis]
BT_ZHJ1_ZJU_Unigene52246	72	20	12.57	3.35	1.90775	9.24274e-09	1.2909e-07	-	-	-	gi|156555652|ref|XP_001603746.1|/3.87849e-117/PREDICTED: similar to nucleolar KKE/D repeat protein; DmNOP56 [Nasonia vitripennis]
BT_ZHJ1_ZJU_Unigene33133	72	20	12.57	3.35	1.90775	9.24274e-09	1.2921e-07	-	-	-	-
BT_ZHJ1_ZJU_Unigene46685	190	53	33.16	8.87	1.90244	8.85974e-21	6.60358e-19	GO:0044464//cell part	GO:0005506//iron ion binding;GO:0016713	GO:0008152//metabolic process	gi|242015157|ref|XP_002428240.1|/1.7252e-40/cytochrome P-450, putative [Pediculus humanus corporis]
BT_ZHJ1_ZJU_Unigene2526	68	19	11.87	3.18	1.90022	2.6449e-08	3.43586e-07	-	-	-	gi|307191040|gb|EFN74794.1|/6.91627e-57/RWD domain-containing protein 4A [Camponotus floridanus]
BT_ZHJ1_ZJU_Unigene38600	110	31	19.2	5.19	1.8873	1.62541e-12	4.01183e-11	-	-	-	-
BT_ZHJ1_ZJU_Unigene19376	32	9	5.58	1.51	1.88572	0.000160213	0.000754509	-	-	-	gi|149057839|gb|EDM09082.1|/2.21757e-10/similar to ring finger protein 170, isoform CRA_d [Rattus norvegicus]
BT_ZHJ1_ZJU_Unigene35683	53	15	9.25	2.51	1.88177	1.1164e-06	1.06248e-05	-	-	-	-
BT_ZHJ1_ZJU_Unigene33261	328	94	57.24	15.73	1.86351	7.82326e-34	7.90517e-32	-	-	-	-
BT_ZHJ1_ZJU_Unigene47881	561	162	97.9	27.11	1.85248	3.0034e-56	4.0738e-54	GO:0043234//protein complex;GO:0044444//cytoplasmic part	GO:0046872//metal ion binding;GO:0016836//hydro-lyase activity	GO:0006007//glucose catabolic process	gi|53830714|gb|AAU95200.1|/5.00598e-72/enolase [Oncometopia nigricans]
BT_ZHJ1_ZJU_Unigene45144	45	13	7.85	2.18	1.84836	9.31188e-06	6.98553e-05	GO:0043231//intracellular membrane-bounded organelle	GO:0015036//disulfide oxidoreductase activity	GO:0051234//establishment of localization;GO:0010259//multicellular organismal aging;GO:0018904;GO:0033554//cellular response to stress;GO:0019725//cellular homeostasis;GO:0006091//generation of precursor metabolites and energy	gi|194765573|ref|XP_001964901.1|/1.07059e-13/GF22780 [Drosophila ananassae]
BT_ZHJ1_ZJU_Unigene15969	45	13	7.85	2.18	1.84836	9.31188e-06	6.98902e-05	-	-	-	-
BT_ZHJ1_ZJU_Unigene49222	131	38	22.86	6.36	1.84573	3.02788e-14	1.17494e-12	-	-	-	gi|307208691|gb|EFN85981.1|/1.00303e-26/hypothetical protein EAI_07906 [Harpegnathos saltator]
BT_ZHJ1_ZJU_Unigene23063	141	41	24.61	6.86	1.84296	3.44836e-15	1.53605e-13	-	-	-	-
BT_ZHJ1_ZJU_Unigene33120	96	28	16.75	4.68	1.83958	9.40648e-11	1.77696e-09	-	-	-	-
BT_ZHJ1_ZJU_Unigene44051	41	12	7.16	2.01	1.83276	2.69856e-05	0.000173779	-	-	-	gi|296258177|gb|ADH04225.1|/3.62859e-30/vitellogenin 1b [Culex tarsalis]
BT_ZHJ1_ZJU_Unigene46277	51	15	8.9	2.51	1.82612	2.87778e-06	2.49584e-05	-	-	-	-
BT_ZHJ1_ZJU_Unigene18118	98	29	17.1	4.85	1.81794	8.4231e-11	1.60124e-09	-	-	-	gi|156538501|ref|XP_001607034.1|/1.95319e-36/PREDICTED: similar to receptor for activated C kinase, putative [Nasonia vitripennis]
BT_ZHJ1_ZJU_Unigene49575	700	208	122.16	34.8	1.81161	1.10412e-67	1.59843e-65	-	-	-	-
BT_ZHJ1_ZJU_Unigene41312	4429	1321	772.92	221.03	1.80608	0	0	-	-	-	gi|270009086|gb|EFA05534.1|/8.46815e-11/hypothetical protein TcasGA2_TC015721 [Tribolium castaneum]
BT_ZHJ1_ZJU_Unigene11346	70	21	12.22	3.51	1.7997	5.44404e-08	6.67471e-07	-	-	-	-
BT_ZHJ1_ZJU_Unigene42394	110	33	19.2	5.52	1.79837	8.45248e-12	1.86873e-10	-	-	-	-
BT_ZHJ1_ZJU_Unigene52508	40	12	6.98	2.01	1.79603	4.32202e-05	0.000255787	-	-	-	gi|307208637|gb|EFN85927.1|/2.78907e-61/Protein GDAP2-like protein [Harpegnathos saltator]
BT_ZHJ1_ZJU_Unigene49416	109	33	19.02	5.52	1.78478	1.33564e-11	2.8605e-10	-	-	-	-
BT_ZHJ1_ZJU_Unigene41088	56	17	9.77	2.84	1.78247	1.41762e-06	1.31184e-05	-	-	-	-
BT_ZHJ1_ZJU_Unigene34643	689	209	120.24	34.97	1.78173	3.56436e-65	5.11095e-63	-	-	-	-
BT_ZHJ1_ZJU_Unigene21247	290	88	50.61	14.72	1.78164	2.22996e-28	1.97496e-26	-	GO:0034062//RNA polymerase activity	GO:0006351//transcription, DNA-dependent;GO:0031572//G2/M transition DNA damage checkpoint	gi|240849191|ref|NP_001155816.1|/3.62643e-14/DNA-directed RNA polymerases I, II, and III subunit RPABC3 [Acyrthosiphon pisum]
BT_ZHJ1_ZJU_Unigene48130	204	62	35.6	10.37	1.77946	2.19698e-20	1.59028e-18	-	-	-	-
BT_ZHJ1_ZJU_Unigene46375	36	11	6.28	1.84	1.77106	0.000125336	0.000600972	-	-	-	-
BT_ZHJ1_ZJU_Unigene9358	36	11	6.28	1.84	1.77106	0.000125336	0.000600781	-	-	-	-
BT_ZHJ1_ZJU_Unigene48608	98	30	17.1	5.02	1.76824	1.87316e-10	3.40197e-09	GO:0043234//protein complex	GO:0043566//structure-specific DNA binding;GO:0003712//transcription cofactor activity	GO:0006355//regulation of transcription, DNA-dependent	gi|162809318|dbj|BAF95583.1|/8.79749e-18/putative RNA polymerase II transcriptional coactivator [Antheraea yamamai]
BT_ZHJ1_ZJU_Unigene22662	160	49	27.92	8.2	1.7676	3.53102e-16	2.10131e-14	-	-	-	-
BT_ZHJ1_ZJU_Unigene27740	39	12	6.81	2.01	1.76046	6.8878e-05	0.00039672	-	-	-	-
BT_ZHJ1_ZJU_Unigene33423	68	21	11.87	3.51	1.75778	1.36306e-07	1.55119e-06	-	-	-	-
BT_ZHJ1_ZJU_Unigene50351	42	13	7.33	2.18	1.74949	3.79266e-05	0.000240127	-	-	-	-
BT_ZHJ1_ZJU_Unigene37995	67	21	11.69	3.51	1.73573	2.14668e-07	2.31854e-06	-	-	-	-
BT_ZHJ1_ZJU_Unigene41733	102	32	17.8	5.35	1.73427	1.45488e-10	2.68439e-09	-	-	-	-
BT_ZHJ1_ZJU_Unigene35425	35	11	6.11	1.84	1.73147	0.000199225	0.000904835	-	-	-	-
BT_ZHJ1_ZJU_Unigene50759	2287	723	399.11	120.97	1.72214	3.15172e-202	6.32697e-200	-	-	-	-
BT_ZHJ1_ZJU_Unigene51878	38	12	6.63	2.01	1.72181	0.0001092	0.000567718	GO:0044444//cytoplasmic part	-	-	gi|91085035|ref|XP_974101.1|/5.51464e-107/PREDICTED: similar to prohibitin [Tribolium castaneum]
BT_ZHJ1_ZJU_Unigene45241	1245	395	217.27	66.09	1.71699	1.6428e-110	2.81069e-108	-	-	-	-
BT_ZHJ1_ZJU_Unigene51552	44	14	7.68	2.34	1.7146	3.30276e-05	0.000210082	-	-	-	gi|193676365|ref|XP_001949532.1|/3.51674e-56/PREDICTED: hypothetical protein LOC100159632 [Acyrthosiphon pisum]
BT_ZHJ1_ZJU_Unigene40565	94	30	16.4	5.02	1.70794	1.1339e-09	1.83767e-08	-	-	-	-
BT_ZHJ1_ZJU_Unigene52230	97	31	16.93	5.19	1.70578	6.34726e-10	1.07015e-08	GO:0015630//microtubule cytoskeleton;GO:0005838//proteasome regulatory particle	GO:0070011	GO:0019538//protein metabolic process	gi|189241162|ref|XP_974687.2|/2.39367e-47/PREDICTED: similar to Proteasome p44.5 subunit CG10149-PB [Tribolium castaneum]
BT_ZHJ1_ZJU_Unigene52303	100	32	17.45	5.35	1.70562	3.55438e-10	6.20101e-09	GO:0044464//cell part	GO:0016491//oxidoreductase activity	-	gi|231885|sp|P29981.1|CP4C1_BLADI/4.47249e-82/RecName: Full=Cytochrome P450 4C1; AltName: Full=CYPIVC1
BT_ZHJ1_ZJU_Unigene35979	78	25	13.61	4.18	1.70309	3.24838e-08	4.12722e-07	-	-	-	-
BT_ZHJ1_ZJU_Unigene47485	62	20	10.82	3.35	1.69147	9.48904e-07	9.09981e-06	-	-	-	-
BT_ZHJ1_ZJU_Unigene48297	49	16	8.55	2.68	1.67369	1.57647e-05	0.000110294	-	-	-	gi|193659536|ref|XP_001943395.1|/6.6406e-22/PREDICTED: glucose dehydrogenase [acceptor]-like [Acyrthosiphon pisum]
BT_ZHJ1_ZJU_Unigene13490	55	18	9.6	3.01	1.67327	4.81934e-06	3.88229e-05	-	-	-	-
BT_ZHJ1_ZJU_Unigene50167	73	24	12.74	4.02	1.6641	1.4146e-07	1.60862e-06	GO:0044424//intracellular part	GO:0005515//protein binding;GO:0032559	GO:0044267//cellular protein metabolic process;GO:0050896//response to stimulus	gi|295393298|gb|ADG03469.1|/1.86229e-90/heat shock protein 90 [Bemisia tabaci]
BT_ZHJ1_ZJU_Unigene36451	66	22	11.52	3.68	1.64636	7.09504e-07	6.99561e-06	-	-	-	-
BT_ZHJ1_ZJU_Unigene50122	81	27	14.14	4.52	1.64539	3.79654e-08	4.77533e-07	-	-	-	-
BT_ZHJ1_ZJU_Unigene16444	93	31	16.23	5.19	1.64486	3.69126e-09	5.53542e-08	-	-	-	-
BT_ZHJ1_ZJU_Unigene23512	68	23	11.87	3.85	1.62439	6.10168e-07	6.178e-06	-	-	-	-
BT_ZHJ1_ZJU_Unigene5142	269	91	46.94	15.23	1.6239	2.13226e-23	1.70762e-21	-	-	-	-
BT_ZHJ1_ZJU_Unigene13499	198	67	34.55	11.21	1.6239	1.2923e-17	8.27954e-16	-	-	-	-
BT_ZHJ1_ZJU_Unigene43973	82	28	14.31	4.68	1.61244	5.03894e-08	6.30642e-07	-	-	-	gi|242014461|ref|XP_002427908.1|/1.58128e-17/protein C10orf118, putative [Pediculus humanus corporis]
BT_ZHJ1_ZJU_Unigene46773	1980	679	345.54	113.61	1.60476	1.1058e-158	2.13448e-156	-	-	-	-
BT_ZHJ1_ZJU_Unigene19047	64	22	11.17	3.68	1.60185	1.69336e-06	1.53308e-05	-	-	-	-
BT_ZHJ1_ZJU_Unigene17213	61	21	10.65	3.51	1.60131	3.05106e-06	2.58362e-05	-	GO:0016876//ligase activity, forming aminoacyl-tRNA and related compounds	GO:0006412//translation;GO:0043039//tRNA aminoacylation	gi|198436142|ref|XP_002127194.1|/1.90433e-17/PREDICTED: similar to MGC79577 protein [Ciona intestinalis]
BT_ZHJ1_ZJU_Unigene23051	43	15	7.5	2.51	1.5792	0.000107234	0.000557882	-	-	-	gi|270010643|gb|EFA07091.1|/8.15121e-31/hypothetical protein TcasGA2_TC010081 [Tribolium castaneum]
BT_ZHJ1_ZJU_Unigene47181	1894	662	330.53	110.77	1.57721	3.74622e-148	6.87843e-146	-	-	-	-
BT_ZHJ1_ZJU_Unigene11795	100	35	17.45	5.86	1.57425	3.08294e-09	4.72195e-08	-	-	-	gi|158299760|ref|XP_319796.4|/4.52993e-26/AGAP009044-PA [Anopheles gambiae str. PEST]
BT_ZHJ1_ZJU_Unigene31520	57	20	9.95	3.35	1.57054	8.4584e-06	6.36112e-05	-	-	-	-
BT_ZHJ1_ZJU_Unigene26727	71	25	12.39	4.18	1.5676	6.84708e-07	6.89563e-06	-	-	-	-
BT_ZHJ1_ZJU_Unigene48147	51	18	8.9	3.01	1.56404	2.76268e-05	0.000177377	-	-	-	-
BT_ZHJ1_ZJU_Unigene41067	1923	679	335.59	113.61	1.56261	2.23112e-148	4.14713e-146	-	-	-	-
BT_ZHJ1_ZJU_Unigene50016	99	35	17.28	5.86	1.56013	4.69908e-09	6.88893e-08	GO:0015630//microtubule cytoskeleton	GO:0032559;GO:0019787//small conjugating protein ligase activity	GO:0000209//protein polyubiquitination;GO:0043161//proteasomal ubiquitin-dependent protein catabolic process;GO:0046532;GO:0001745//compound eye morphogenesis;GO:0042078//germ-line stem cell division;GO:0042551//neuron maturation;GO:0019827//stem cell maintenance;GO:0006996//organelle organization;GO:0007126//meiosis;GO:0007292//female gamete generation;GO:0010608//posttranscriptional regulation …	gi|307213620|gb|EFN89006.1|/9.38076e-52/Ubiquitin-conjugating enzyme E2-17 kDa [Harpegnathos saltator]
BT_ZHJ1_ZJU_Unigene29150	135	48	23.56	8.03	1.55287	9.01576e-12	1.98452e-10	-	-	-	-
BT_ZHJ1_ZJU_Unigene46573	242	87	42.23	14.56	1.53626	1.12113e-19	7.88771e-18	-	-	-	-
BT_ZHJ1_ZJU_Unigene31623	55	20	9.6	3.35	1.51887	1.97371e-05	0.000136878	GO:0044429//mitochondrial part;GO:0015630//microtubule cytoskeleton	GO:0016829//lyase activity	GO:0009062//fatty acid catabolic process	gi|87248109|gb|ABD36107.1|/4.99495e-88/enoyl-CoA hydratase precursor 1 [Bombyx mori]
BT_ZHJ1_ZJU_Unigene25551	44	16	7.68	2.68	1.51887	0.000138887	0.000660898	-	-	-	-
BT_ZHJ1_ZJU_Unigene43192	346	126	60.38	21.08	1.5182	5.22622e-27	4.54832e-25	-	-	-	-
BT_ZHJ1_ZJU_Unigene19619	52	19	9.07	3.18	1.51208	3.56336e-05	0.00022599	-	-	-	-
BT_ZHJ1_ZJU_Unigene50882	2322	850	405.22	142.22	1.51058	3.81246e-170	7.4546e-168	GO:0030529//ribonucleoprotein complex	GO:0005198//structural molecule activity	GO:0010467//gene expression	gi|264667423|gb|ACY71297.1|/1.56635e-71/ribosomal protein L13 [Chrysomela tremulae]
BT_ZHJ1_ZJU_Unigene52495	68	25	11.87	4.18	1.50575	2.40842e-06	2.16873e-05	GO:0015630//microtubule cytoskeleton;GO:0044444//cytoplasmic part	GO:0017111//nucleoside-triphosphatase activity;GO:0008135//translation factor activity, nucleic acid binding;GO:0032561	GO:0006412//translation;GO:0007052//mitotic spindle organization;GO:0009207	gi|156550530|ref|XP_001602460.1|/0/PREDICTED: similar to translation elongation factor 2 [Nasonia vitripennis]
BT_ZHJ1_ZJU_Unigene52356	253	93	44.15	15.56	1.50457	6.38804e-20	4.53671e-18	-	-	-	gi|156546770|ref|XP_001605588.1|/3.76726e-34/PREDICTED: similar to rap55 [Nasonia vitripennis]
BT_ZHJ1_ZJU_Unigene2562	46	17	8.03	2.84	1.49951	0.000116606	0.000563059	-	-	-	-
BT_ZHJ1_ZJU_Unigene48114	65	24	11.34	4.02	1.49615	4.3237e-06	3.62661e-05	-	-	-	gi|307207345|gb|EFN85095.1|/2.82763e-30/PERQ amino acid-rich with GYF domain-containing protein 2 [Harpegnathos saltator]
BT_ZHJ1_ZJU_Unigene45111	127	47	22.16	7.86	1.49536	1.25578e-10	2.32559e-09	-	-	-	-
BT_ZHJ1_ZJU_Unigene2761	59	22	10.3	3.68	1.48487	1.39664e-05	0.000101388	-	-	-	-
BT_ZHJ1_ZJU_Unigene5371	83	31	14.48	5.19	1.48026	2.50984e-07	2.6953e-06	-	-	-	-
BT_ZHJ1_ZJU_Unigene12627	136	51	23.73	8.53	1.47609	4.26442e-11	8.42587e-10	GO:0043232	-	GO:0008064//regulation of actin polymerization or depolymerization	gi|110756153|ref|XP_001120355.1|/2.69165e-78/PREDICTED: actin-related protein 2/3 complex subunit 3 isoform 1 [Apis mellifera]
BT_ZHJ1_ZJU_Unigene49814	69	26	12.04	4.35	1.46875	3.0544e-06	2.58499e-05	GO:0005753//mitochondrial proton-transporting ATP synthase complex;GO:0033178//proton-transporting two-sector ATPase complex, catalytic domain	GO:0015078//hydrogen ion transmembrane transporter activity;GO:0015662//ATPase activity, coupled to transmembrane movement of ions, phosphorylative mechanism;GO:0019829//cation-transporting ATPase activity	GO:0006818//hydrogen transport;GO:0006909//phagocytosis;GO:0006754//ATP biosynthetic process	gi|90820034|gb|ABD98774.1|/6.16432e-82/putative mitochondrial ATP synthase gamma-subunit [Graphocephala atropunctata]
BT_ZHJ1_ZJU_Unigene44513	228	86	39.79	14.39	1.46734	1.70213e-17	1.0678e-15	-	-	-	-
BT_ZHJ1_ZJU_Unigene30428	45	17	7.85	2.84	1.4668	0.000176671	0.000808497	-	-	-	gi|307211754|gb|EFN87749.1|/7.13158e-08/hypothetical protein EAI_02679 [Harpegnathos saltator]
BT_ZHJ1_ZJU_Unigene31120	246	93	42.93	15.56	1.46414	1.06039e-18	7.19155e-17	-	GO:0046872//metal ion binding;GO:0016868//intramolecular transferase activity, phosphotransferases	-	gi|193688160|ref|XP_001948460.1|/7.87208e-136/PREDICTED: phosphoglucomutase-like [Acyrthosiphon pisum]
BT_ZHJ1_ZJU_Unigene31573	515	195	89.87	32.63	1.46164	2.40326e-37	2.49541e-35	-	-	-	gi|193652640|ref|XP_001943100.1|/1.83345e-180/PREDICTED: protein ERGIC-53-like isoform 1 [Acyrthosiphon pisum]
BT_ZHJ1_ZJU_Unigene35400	118	45	20.59	7.53	1.45122	1.32545e-09	2.13205e-08	-	-	-	-
BT_ZHJ1_ZJU_Unigene16281	149	57	26	9.54	1.44645	1.02167e-11	2.23904e-10	GO:0016020//membrane	-	-	gi|195455194|ref|XP_002074604.1|/6.63383e-31/GK23163 [Drosophila willistoni]
BT_ZHJ1_ZJU_Unigene47863	417	160	72.77	26.77	1.44273	5.50846e-30	5.18346e-28	-	-	-	-
BT_ZHJ1_ZJU_Unigene48142	78	30	13.61	5.02	1.43891	1.0057e-06	9.59554e-06	-	-	-	gi|242016216|ref|XP_002428725.1|/2.72641e-20/polyA polymerase CID, putative [Pediculus humanus corporis]
BT_ZHJ1_ZJU_Unigene4371	83	32	14.48	5.35	1.43645	4.7227e-07	4.81741e-06	-	-	-	-
BT_ZHJ1_ZJU_Unigene52041	57	22	9.95	3.68	1.43499	3.1583e-05	0.00020166	-	-	-	-
BT_ZHJ1_ZJU_Unigene20107	186	72	32.46	12.05	1.42963	4.77518e-14	1.74927e-12	-	-	-	-
BT_ZHJ1_ZJU_Unigene43130	67	26	11.69	4.35	1.42619	6.85034e-06	5.33292e-05	-	-	-	-
BT_ZHJ1_ZJU_Unigene49908	341	133	59.51	22.25	1.41933	3.06462e-24	2.50766e-22	-	-	-	-
BT_ZHJ1_ZJU_Unigene35659	105	41	18.32	6.86	1.41714	1.94665e-08	2.60987e-07	-	-	-	-
BT_ZHJ1_ZJU_Unigene44151	2122	833	370.32	139.38	1.40975	1.54204e-140	2.79722e-138	-	-	-	gi|170571521|ref|XP_001891758.1|/3.05672e-13/Transcription factor [Brugia malayi]
BT_ZHJ1_ZJU_Unigene40972	196	77	34.2	12.88	1.40886	1.98796e-14	8.13334e-13	-	-	-	-
BT_ZHJ1_ZJU_Unigene29406	249	98	43.45	16.4	1.40566	6.95736e-18	4.53463e-16	-	-	-	-
BT_ZHJ1_ZJU_Unigene51377	777	306	135.6	51.2	1.40514	2.2873e-52	2.94338e-50	-	-	-	-
BT_ZHJ1_ZJU_Unigene26669	81	32	14.14	5.35	1.40217	1.04339e-06	9.94256e-06	-	-	-	-
BT_ZHJ1_ZJU_Unigene45838	48	19	8.38	3.18	1.39792	0.000183401	0.000838532	-	-	-	gi|66504524|ref|XP_623875.1|/1.41881e-10/PREDICTED: transmembrane protein 93-like [Apis mellifera]
BT_ZHJ1_ZJU_Unigene51234	420	167	73.3	27.94	1.39148	1.15443e-28	1.0534e-26	-	GO:0017111//nucleoside-triphosphatase activity;GO:0008135//translation factor activity, nucleic acid binding;GO:0032561	GO:0006412//translation;GO:0009207	gi|51965704|emb|CAG29674.1|/3.47596e-142/translation initiation factor 2 gamma subunit [Cercopis vulnerata]
BT_ZHJ1_ZJU_Unigene51758	269	107	46.94	17.9	1.39086	6.57488e-19	4.52015e-17	-	GO:0005488//binding	-	gi|254972104|gb|ACT98280.1|/4.54177e-23/msh-like protein [Schmidtea mediterranea]
BT_ZHJ1_ZJU_Unigene47760	93	37	16.23	6.19	1.39065	1.91904e-07	2.1562e-06	-	-	-	-
BT_ZHJ1_ZJU_Unigene50491	70	28	12.22	4.68	1.38466	7.056e-06	5.48452e-05	-	-	-	-
BT_ZHJ1_ZJU_Unigene51641	90	36	15.71	6.02	1.38385	3.39982e-07	3.62006e-06	GO:0005622//intracellular	-	-	gi|240849461|ref|NP_001155496.1|/3.41394e-33/28S ribosomal protein S18a, mitochondrial [Acyrthosiphon pisum]
BT_ZHJ1_ZJU_Unigene42989	100	40	17.45	6.69	1.38315	7.53024e-08	8.99804e-07	-	-	-	-
BT_ZHJ1_ZJU_Unigene22926	268	108	46.77	18.07	1.37199	1.72786e-18	1.16137e-16	-	-	-	-
BT_ZHJ1_ZJU_Unigene51816	639	260	111.51	43.5	1.35809	2.91322e-41	3.32284e-39	-	-	-	gi|242020118|ref|XP_002430503.1|/1.39447e-91/Cyclin-K, putative [Pediculus humanus corporis]
BT_ZHJ1_ZJU_Unigene27470	125	51	21.81	8.53	1.35437	3.17388e-09	4.85136e-08	-	-	-	gi|157123415|ref|XP_001653822.1|/6.09013e-33/p15-2a protein, putative [Aedes aegypti]
BT_ZHJ1_ZJU_Unigene27389	306	125	53.4	20.92	1.35196	1.79119e-20	1.30281e-18	-	-	-	-
BT_ZHJ1_ZJU_Unigene52352	149	61	26	10.21	1.34853	1.11018e-10	2.09197e-09	-	GO:0003676//nucleic acid binding	-	gi|307204318|gb|EFN83074.1|/6.33305e-66/La protein-like protein [Harpegnathos saltator]
BT_ZHJ1_ZJU_Unigene50212	166	68	28.97	11.38	1.34806	9.91518e-12	2.17931e-10	-	-	-	gi|156554152|ref|XP_001599414.1|/1.57515e-60/PREDICTED: similar to conserved hypothetical protein [Nasonia vitripennis]
BT_ZHJ1_ZJU_Unigene51324	351	144	61.25	24.09	1.34628	4.19392e-23	3.30595e-21	-	-	-	-
BT_ZHJ1_ZJU_Unigene40469	849	349	148.16	58.39	1.34336	2.20676e-53	2.88913e-51	-	-	-	-
BT_ZHJ1_ZJU_Unigene47801	253	104	44.15	17.4	1.34333	4.98074e-17	3.06082e-15	-	-	-	-
BT_ZHJ1_ZJU_Unigene24390	260	107	45.37	17.9	1.34178	1.98465e-17	1.23987e-15	-	-	-	-
BT_ZHJ1_ZJU_Unigene47683	85	35	14.83	5.86	1.33955	1.29924e-06	1.22795e-05	-	-	-	-
BT_ZHJ1_ZJU_Unigene27000	111	46	19.37	7.7	1.33089	3.64426e-08	4.59531e-07	-	-	-	-
BT_ZHJ1_ZJU_Unigene45429	6187	2572	1079.72	430.35	1.32707	0	0	-	-	-	-
BT_ZHJ1_ZJU_Unigene50391	91	38	15.88	6.36	1.32011	7.38462e-07	7.26211e-06	-	-	-	-
BT_ZHJ1_ZJU_Unigene48322	2632	1101	459.32	184.22	1.31807	5.18482e-157	9.88135e-155	GO:0044424//intracellular part	GO:0005515//protein binding;GO:0032559	GO:0044267//cellular protein metabolic process;GO:0050896//response to stimulus	gi|295393298|gb|ADG03469.1|/4.8729e-28/heat shock protein 90 [Bemisia tabaci]
BT_ZHJ1_ZJU_Unigene50904	2072	867	361.59	145.07	1.31761	5.81884e-124	1.04296e-121	GO:0015934//large ribosomal subunit	GO:0005198//structural molecule activity	GO:0007052//mitotic spindle organization;GO:0010467//gene expression	gi|187123194|ref|NP_001119698.1|/9.67544e-37/ribosomal protein L24 [Acyrthosiphon pisum]
BT_ZHJ1_ZJU_Unigene30918	93	39	16.23	6.53	1.31351	6.1122e-07	6.18449e-06	-	GO:0046914//transition metal ion binding;GO:0016491//oxidoreductase activity	-	gi|307203234|gb|EFN82389.1|/1.03631e-110/Egl nine-like protein 1 [Harpegnathos saltator]
BT_ZHJ1_ZJU_Unigene31021	233	98	40.66	16.4	1.30991	2.91826e-15	1.30378e-13	-	-	GO:0006909//phagocytosis;GO:0000768//syncytium formation by plasma membrane fusion;GO:0048592//eye morphogenesis;GO:0007409//axonogenesis;GO:0045010//actin nucleation;GO:0007300//ovarian nurse cell to oocyte transport	gi|307206256|gb|EFN84321.1|/3.24543e-122/Wiskott-Aldrich syndrome protein family member 3 [Harpegnathos saltator]
BT_ZHJ1_ZJU_Unigene52208	144	61	25.13	10.21	1.29943	7.18288e-10	1.20563e-08	-	-	-	-
BT_ZHJ1_ZJU_Unigene44663	127	54	22.16	9.04	1.29356	8.10948e-09	1.14109e-07	GO:0043231//intracellular membrane-bounded organelle;GO:0005839//proteasome core complex;GO:0030016//myofibril;GO:0030529//ribonucleoprotein complex	GO:0004175//endopeptidase activity;GO:0008134//transcription factor binding	GO:0043161//proteasomal ubiquitin-dependent protein catabolic process;GO:0051091//positive regulation of transcription factor activity;GO:0051439//regulation of ubiquitin-protein ligase activity involved in mitotic cell cycle	gi|121511944|gb|ABM55423.1|/2.10031e-30/proteasome subunit alpha type 6-like protein [Xenopsylla cheopis]
BT_ZHJ1_ZJU_Unigene46638	166	71	28.97	11.88	1.28602	5.26388e-11	1.03599e-09	-	-	-	-
BT_ZHJ1_ZJU_Unigene49199	726	311	126.7	52.04	1.28372	6.5787e-43	7.79913e-41	-	-	-	-
BT_ZHJ1_ZJU_Unigene51733	443	190	77.31	31.79	1.28208	9.00668e-27	7.79337e-25	-	-	-	-
BT_ZHJ1_ZJU_Unigene5229	170	73	29.67	12.21	1.28094	3.61172e-11	7.28928e-10	-	-	-	-
BT_ZHJ1_ZJU_Unigene16975	101	44	17.63	7.36	1.26025	4.91648e-07	5.0049e-06	GO:0043231//intracellular membrane-bounded organelle	-	-	gi|156550520|ref|XP_001602291.1|/4.72569e-33/PREDICTED: similar to conserved hypothetical protein [Nasonia vitripennis]
BT_ZHJ1_ZJU_Unigene45102	204	89	35.6	14.89	1.25753	8.54116e-13	2.187e-11	GO:0005840//ribosome	-	-	gi|307210621|gb|EFN87066.1|/8.7377e-24/Probable 28S ribosomal protein S16, mitochondrial [Harpegnathos saltator]
BT_ZHJ1_ZJU_Unigene27543	55	24	9.6	4.02	1.25584	0.000220326	0.000990217	-	-	-	-
BT_ZHJ1_ZJU_Unigene35285	1644	720	286.9	120.47	1.25187	2.55738e-91	4.14021e-89	-	-	-	-
BT_ZHJ1_ZJU_Unigene30325	100	44	17.45	7.36	1.24545	7.06186e-07	6.96746e-06	-	GO:0005515//protein binding	GO:0009314//response to radiation	gi|71057434|emb|CAH04891.1|/2.66106e-28/leucine zipper and ICAT homologous protein [Suberites domuncula]
BT_ZHJ1_ZJU_Unigene47940	416	184	72.6	30.79	1.23751	5.73878e-24	4.67044e-22	-	-	-	gi|156358531|ref|XP_001624571.1|/9.26064e-10/predicted protein [Nematostella vectensis]
BT_ZHJ1_ZJU_Unigene49861	74	33	12.91	5.52	1.22575	2.56852e-05	0.000165973	-	GO:0005488//binding	-	gi|224052585|ref|XP_002189620.1|/2.78127e-45/PREDICTED: chromosome 10 open reading frame 4 [Taeniopygia guttata]
BT_ZHJ1_ZJU_Unigene51265	311	139	54.27	23.26	1.2223	5.46784e-18	3.5793e-16	-	-	-	-
BT_ZHJ1_ZJU_Unigene7040	116	52	20.24	8.7	1.21812	1.49295e-07	1.69261e-06	-	GO:0003723//RNA binding	-	gi|307203953|gb|EFN82860.1|/1.38283e-21/SON protein [Harpegnathos saltator]
BT_ZHJ1_ZJU_Unigene27822	100	45	17.45	7.53	1.21251	1.18771e-06	1.12892e-05	-	-	-	-
BT_ZHJ1_ZJU_Unigene52318	64	29	11.17	4.85	1.20357	0.000116762	0.00056363	-	-	-	gi|193676504|ref|XP_001943468.1|/3.72552e-100/PREDICTED: kanadaptin [Acyrthosiphon pisum]
BT_ZHJ1_ZJU_Unigene28229	117	53	20.42	8.87	1.20298	1.74728e-07	1.96614e-06	-	-	-	gi|110769309|ref|XP_001120020.1|/3.13095e-07/PREDICTED: hypothetical protein LOC725573 [Apis mellifera]
BT_ZHJ1_ZJU_Unigene19742	88	40	15.36	6.69	1.1991	6.43808e-06	5.01977e-05	-	-	-	-
BT_ZHJ1_ZJU_Unigene48947	449	205	78.36	34.3	1.19191	2.3988e-24	1.97357e-22	-	-	GO:0006412//translation	gi|90820008|gb|ABD98761.1|/3.6191e-44/putative elongation factor 1 delta [Graphocephala atropunctata]
BT_ZHJ1_ZJU_Unigene48272	517	237	90.22	39.66	1.18576	1.37343e-27	1.20926e-25	-	-	-	-
BT_ZHJ1_ZJU_Unigene48578	239	110	41.71	18.41	1.1799	1.76586e-13	5.36023e-12	-	-	-	-
BT_ZHJ1_ZJU_Unigene37497	2102	968	366.83	161.97	1.17939	6.146e-106	1.01686e-103	-	-	-	-
BT_ZHJ1_ZJU_Unigene31292	102	47	17.8	7.86	1.17928	1.61538e-06	1.46337e-05	-	-	-	-
BT_ZHJ1_ZJU_Unigene25706	349	161	60.91	26.94	1.17693	6.41258e-19	4.4288e-17	-	-	-	-
BT_ZHJ1_ZJU_Unigene49609	65	30	11.34	5.02	1.17566	0.000136171	0.000648999	-	-	-	-
BT_ZHJ1_ZJU_Unigene30612	583	271	101.74	45.34	1.16603	4.06518e-30	3.87376e-28	GO:0032991//macromolecular complex;GO:0034399//nuclear periphery;GO:0044444//cytoplasmic part;GO:0000267//cell fraction	GO:0004086//carbamoyl-phosphate synthase activity;GO:0016743//carboxyl- or carbamoyltransferase activity;GO:0016812//hydrolase activity, acting on carbon-nitrogen (but not peptide) bonds, in cyclic amides;GO:0005515//protein binding;GO:0016301//kinase activity;GO:0032559	GO:0006468//protein phosphorylation;GO:0019856//pyrimidine base biosynthetic process;GO:0006520//cellular amino acid metabolic process	gi|91090153|ref|XP_972190.1|/0/PREDICTED: similar to carbamoyl-phosphate synthase large chain [Tribolium castaneum]
BT_ZHJ1_ZJU_Unigene16403	88	41	15.36	6.86	1.1629	1.06059e-05	7.93647e-05	-	-	-	-
BT_ZHJ1_ZJU_Unigene31013	64	30	11.17	5.02	1.15387	0.00019322	0.000878625	-	-	-	-
BT_ZHJ1_ZJU_Unigene29147	155	73	27.05	12.21	1.14757	6.9173e-09	9.94717e-08	GO:0045240;GO:0044429//mitochondrial part	GO:0016830//carbon-carbon lyase activity;GO:0016624//oxidoreductase activity, acting on the aldehyde or oxo group of donors, disulfide as acceptor;GO:0005515//protein binding	GO:0035337;GO:0009063//cellular amino acid catabolic process;GO:0010033//response to organic substance	gi|194744739|ref|XP_001954850.1|/1.87981e-117/GF18476 [Drosophila ananassae]
BT_ZHJ1_ZJU_Unigene18648	93	44	16.23	7.36	1.14089	8.2104e-06	6.19939e-05	-	-	-	-
BT_ZHJ1_ZJU_Unigene45539	131	62	22.86	10.37	1.14041	1.1775e-07	1.34714e-06	-	-	-	-
BT_ZHJ1_ZJU_Unigene49628	114	54	19.89	9.04	1.13765	8.0135e-07	7.7291e-06	-	-	-	-
BT_ZHJ1_ZJU_Unigene44594	815	387	142.23	64.75	1.13527	9.00096e-40	9.89186e-38	GO:0015934//large ribosomal subunit	GO:0005198//structural molecule activity	GO:0007052//mitotic spindle organization;GO:0010467//gene expression	gi|187107124|ref|NP_001119646.1|/1.71816e-32/ribosomal protein L18A [Acyrthosiphon pisum]
BT_ZHJ1_ZJU_Unigene28452	206	98	35.95	16.4	1.1323	3.73722e-11	7.53247e-10	-	GO:0005515//protein binding	-	gi|170051144|ref|XP_001861631.1|/6.62134e-70/M-phase phosphoprotein 11 [Culex quinquefasciatus]
BT_ZHJ1_ZJU_Unigene20473	224	107	39.09	17.9	1.12684	6.46302e-12	1.4567e-10	-	-	-	gi|195057972|ref|XP_001995360.1|/9.233e-18/GH23119 [Drosophila grimshawi]
BT_ZHJ1_ZJU_Unigene50145	98	47	17.1	7.86	1.1214	6.31902e-06	4.93205e-05	-	-	-	gi|91078536|ref|XP_970577.1|/7.36941e-23/PREDICTED: similar to ganglioside-induced differentiation-associated-protein 1 [Tribolium castaneum]
BT_ZHJ1_ZJU_Unigene51430	366	176	63.87	29.45	1.11687	2.656e-18	1.74623e-16	-	-	-	gi|242021782|ref|XP_002431322.1|/5.23075e-54/conserved hypothetical protein [Pediculus humanus corporis]
BT_ZHJ1_ZJU_Unigene12805	956	461	166.84	77.13	1.1131	5.89624e-45	7.04554e-43	-	-	-	gi|156404302|ref|XP_001640346.1|/1.04634e-08/predicted protein [Nematostella vectensis]
BT_ZHJ1_ZJU_Unigene45112	145	70	25.3	11.71	1.1114	4.7255e-08	5.91906e-07	-	-	-	-
BT_ZHJ1_ZJU_Unigene49515	225	109	39.27	18.24	1.10632	1.16812e-11	2.52326e-10	-	-	-	-
BT_ZHJ1_ZJU_Unigene51837	213	104	37.17	17.4	1.09505	5.9369e-11	1.16388e-09	-	-	-	-
BT_ZHJ1_ZJU_Unigene50329	2321	1141	405.05	190.91	1.08521	2.34602e-102	3.83931e-100	GO:0015935//small ribosomal subunit;GO:0031981//nuclear lumen	GO:0003723//RNA binding;GO:0005198//structural molecule activity	GO:0006412//translation;GO:0019080;GO:0031016//pancreas development;GO:0008380//RNA splicing	gi|110671484|gb|ABG81993.1|/1.61273e-63/putative ribosomal protein S13e [Diaphorina citri]
BT_ZHJ1_ZJU_Unigene44586	130	64	22.69	10.71	1.0831	4.12922e-07	4.23787e-06	-	-	-	gi|241781184|ref|XP_002400257.1|/5.1973e-13/ribosomal protein L39, putative [Ixodes scapularis]
BT_ZHJ1_ZJU_Unigene49898	540	269	94.24	45.01	1.06609	1.83886e-24	1.5212e-22	-	-	-	-
BT_ZHJ1_ZJU_Unigene50543	80	40	13.96	6.69	1.06122	9.69106e-05	0.000508038	-	-	-	gi|193577861|ref|XP_001945250.1|/2.93665e-42/PREDICTED: ubiquitin domain-containing protein 1-like [Acyrthosiphon pisum]
BT_ZHJ1_ZJU_Unigene52455	454	227	79.23	37.98	1.06081	1.16647e-20	8.65143e-19	-	GO:0005488//binding	GO:0006412//translation	gi|91078690|ref|XP_971137.1|/0/PREDICTED: similar to eukaryotic translation initiation factor 3 [Tribolium castaneum]
BT_ZHJ1_ZJU_Unigene49006	96	48	16.75	8.03	1.06069	1.92556e-05	0.000133785	-	-	-	-
BT_ZHJ1_ZJU_Unigene20425	92	46	16.06	7.7	1.06054	2.88044e-05	0.000184859	-	-	-	gi|193598807|ref|XP_001951128.1|/2.21068e-106/PREDICTED: hypothetical protein LOC100169539 [Acyrthosiphon pisum]
BT_ZHJ1_ZJU_Unigene46709	160	80	27.92	13.39	1.06014	3.29726e-08	4.17875e-07	-	-	-	-
BT_ZHJ1_ZJU_Unigene42545	275	138	47.99	23.09	1.05547	5.18016e-13	1.37796e-11	-	-	-	-
BT_ZHJ1_ZJU_Unigene2396	103	52	17.97	8.7	1.0465	1.18746e-05	8.67042e-05	-	-	-	-
BT_ZHJ1_ZJU_Unigene30626	494	251	86.21	42	1.03747	1.32498e-21	1.02302e-19	-	-	-	-
BT_ZHJ1_ZJU_Unigene47194	304	155	53.05	25.93	1.03273	8.86182e-14	3.01863e-12	-	-	-	gi|240849643|ref|NP_001155867.1|/2.62014e-12/translocase of outer mitochondrial membrane 7 homolog [Nasonia vitripennis]
BT_ZHJ1_ZJU_Unigene52525	345	176	60.21	29.45	1.03174	2.02322e-15	9.12024e-14	GO:0043231//intracellular membrane-bounded organelle;GO:0044444//cytoplasmic part	GO:0016740//transferase activity	-	gi|221128021|ref|XP_002154898.1|/0/PREDICTED: similar to DNA-directed RNA polymerase beta chain [Hydra magnipapillata]
BT_ZHJ1_ZJU_Unigene30394	235	120	41.01	20.08	1.03022	6.04344e-11	1.18169e-09	GO:0043234//protein complex;GO:0044424//intracellular part	GO:0004812//aminoacyl-tRNA ligase activity;GO:0046872//metal ion binding;GO:0003676//nucleic acid binding;GO:0032559	GO:0006418//tRNA aminoacylation for protein translation	gi|58384361|ref|XP_313256.2|/0/AGAP003517-PA [Anopheles gambiae str. PEST]
BT_ZHJ1_ZJU_Unigene31675	118	61	20.59	10.21	1.01196	5.02282e-06	4.03756e-05	GO:0044464//cell part	GO:0043169//cation binding;GO:0019787//small conjugating protein ligase activity	GO:0032446//protein modification by small protein conjugation	gi|242008012|ref|XP_002424807.1|/0/hect E3 ubiquitin ligase, putative [Pediculus humanus corporis]
BT_ZHJ1_ZJU_Unigene22097	90	188	15.71	31.46	-1.00184	2.39724e-08	3.18841e-07	GO:0044424//intracellular part	GO:0019783//small conjugating protein-specific protease activity	GO:0007276//gamete generation;GO:0040023//establishment of nucleus localization;GO:0001745//compound eye morphogenesis;GO:0019941//modification-dependent protein catabolic process;GO:0070646	gi|242015386|ref|XP_002428340.1|/2.63827e-92/UBX domain-containing protein, putative [Pediculus humanus corporis]
BT_ZHJ1_ZJU_Unigene6513	100	209	17.45	34.97	-1.00289	3.88084e-09	5.81392e-08	-	GO:0016491//oxidoreductase activity	-	gi|242024617|ref|XP_002432723.1|/1.30451e-60/26S proteasome non-ATPase regulatory subunit, putative [Pediculus humanus corporis]
BT_ZHJ1_ZJU_Unigene50436	222	464	38.74	77.64	-1.00298	9.72556e-14	3.29052e-12	-	-	-	gi|307213083|gb|EFN88605.1|/1.33447e-12/hypothetical protein EAI_10907 [Harpegnathos saltator]
BT_ZHJ1_ZJU_Unigene49297	143	299	24.96	50.03	-1.00318	1.68376e-12	4.14228e-11	-	-	-	-
BT_ZHJ1_ZJU_Unigene29586	207	433	36.12	72.45	-1.00419	2.70894e-13	7.70998e-12	-	-	-	-
BT_ZHJ1_ZJU_Unigene48057	148	310	25.83	51.87	-1.00585	6.78346e-13	1.74286e-11	-	-	-	-
BT_ZHJ1_ZJU_Unigene48028	40	84	6.98	14.05	-1.00927	0.000182422	0.000834308	-	-	-	-
BT_ZHJ1_ZJU_Unigene5211	153	322	26.7	53.88	-1.01291	2.14274e-13	6.28871e-12	GO:0044464//cell part	GO:0032561	-	gi|237874213|ref|NP_001153863.1|/7.96611e-153/Obg-like ATPase 1 [Acyrthosiphon pisum]
BT_ZHJ1_ZJU_Unigene31673	139	295	24.26	49.36	-1.02476	1.27609e-12	3.1862e-11	-	-	-	-
BT_ZHJ1_ZJU_Unigene48724	58	124	10.12	20.75	-1.0359	3.3135e-06	2.80113e-05	-	-	-	-
BT_ZHJ1_ZJU_Unigene28219	63	135	10.99	22.59	-1.03949	1.13598e-06	1.08044e-05	-	-	-	gi|193662244|ref|XP_001949662.1|/6.04483e-59/PREDICTED: putative serine protease K12H4.7-like [Acyrthosiphon pisum]
BT_ZHJ1_ZJU_Unigene50530	55	118	9.6	19.74	-1.04002	5.26978e-06	4.22031e-05	-	-	-	-
BT_ZHJ1_ZJU_Unigene43244	40	86	6.98	14.39	-1.04377	9.97852e-05	0.000520931	-	-	-	gi|268607737|ref|NP_001161324.1|/4.82536e-22/ATP synthase subunit b, mitochondrial [Nasonia vitripennis]
BT_ZHJ1_ZJU_Unigene28405	143	309	24.96	51.7	-1.05055	2.04282e-14	8.26793e-13	-	-	-	gi|195339170|ref|XP_002036193.1|/1.1024e-24/GM16890 [Drosophila sechellia]
BT_ZHJ1_ZJU_Unigene51361	78	169	13.61	28.28	-1.05512	3.44834e-08	4.35921e-07	-	-	-	gi|195126455|ref|XP_002007686.1|/4.02127e-19/GI13082 [Drosophila mojavensis]
BT_ZHJ1_ZJU_Unigene51710	35	76	6.11	12.72	-1.05785	0.00021893	0.000984237	-	-	-	gi|91084741|ref|XP_971031.1|/8.16116e-62/PREDICTED: similar to apolipoprotein D [Tribolium castaneum]
BT_ZHJ1_ZJU_Unigene52281	39	85	6.81	14.22	-1.06219	8.5838e-05	0.000453784	-	-	-	gi|195164502|ref|XP_002023086.1|/4.22524e-74/GL21167 [Drosophila persimilis]
BT_ZHJ1_ZJU_Unigene51813	140	305	24.43	51.03	-1.06269	1.80744e-13	5.47543e-12	GO:0044424//intracellular part	GO:0005515//protein binding	-	gi|290561080|gb|ADD37942.1|/4.3854e-53/NIF3-like protein 1 [Lepeophtheirus salmonis]
BT_ZHJ1_ZJU_Unigene49619	254	554	44.33	92.7	-1.06429	5.24026e-13	1.39149e-11	GO:0015935//small ribosomal subunit	GO:0003824//catalytic activity;GO:0005198//structural molecule activity	GO:0007052//mitotic spindle organization;GO:0010467//gene expression	gi|17975567|ref|NP_524709.1|/4.91983e-54/ribosomal protein S15Aa, isoform D [Drosophila melanogaster]
BT_ZHJ1_ZJU_Unigene49178	92	201	16.06	33.63	-1.06628	1.23851e-09	1.99647e-08	-	-	-	-
BT_ZHJ1_ZJU_Unigene52192	98	214	17.1	35.81	-1.06637	3.70592e-10	6.45791e-09	-	-	-	gi|195448399|ref|XP_002071640.1|/1.74608e-39/GK25033 [Drosophila willistoni]
BT_ZHJ1_ZJU_Unigene6591	82	181	14.31	30.29	-1.08182	5.59508e-09	8.17066e-08	-	-	-	-
BT_ZHJ1_ZJU_Unigene31030	348	771	60.73	129	-1.08689	2.55352e-13	7.37923e-12	-	-	-	-
BT_ZHJ1_ZJU_Unigene28664	90	200	15.71	33.46	-1.09075	6.70838e-10	1.12725e-08	GO:0044464//cell part;GO:0032991//macromolecular complex	GO:0003723//RNA binding	-	gi|66561334|ref|XP_623809.1|/1.46112e-76/PREDICTED: u3 small nucleolar ribonucleoprotein protein IMP3-like [Apis mellifera]
BT_ZHJ1_ZJU_Unigene41043	35	78	6.11	13.05	-1.09481	0.000117003	0.000564613	-	-	-	-
BT_ZHJ1_ZJU_Unigene52292	76	170	13.26	28.44	-1.10084	1.01323e-08	1.41252e-07	-	-	-	-
BT_ZHJ1_ZJU_Unigene28931	46	103	8.03	17.23	-1.10145	8.36298e-06	6.29565e-05	-	-	-	-
BT_ZHJ1_ZJU_Unigene51345	237	532	41.36	89.01	-1.10573	4.16778e-13	1.12657e-11	GO:0043234//protein complex;GO:0044424//intracellular part	GO:0046872//metal ion binding;GO:0030695//GTPase regulator activity	GO:0035264//multicellular organism growth;GO:0008361//regulation of cell size	gi|90819984|gb|ABD98748.1|/4.77159e-73/putative translationally controlled tumor protein [Graphocephala atropunctata]
BT_ZHJ1_ZJU_Unigene31636	57	128	9.95	21.42	-1.10619	6.1409e-07	6.20936e-06	-	-	-	-
BT_ZHJ1_ZJU_Unigene8902	73	164	12.74	27.44	-1.10692	1.58813e-08	2.13872e-07	-	-	-	-
BT_ZHJ1_ZJU_Unigene40358	132	297	23.04	49.69	-1.10881	2.5313e-13	7.32909e-12	-	-	-	-
BT_ZHJ1_ZJU_Unigene52456	36	81	6.28	13.55	-1.10946	7.29404e-05	0.000400361	-	-	-	-
BT_ZHJ1_ZJU_Unigene47174	4203	9461	733.48	1583.02	-1.10985	3.87034e-11	7.79035e-10	GO:0031967;GO:0043231//intracellular membrane-bounded organelle;GO:0016020//membrane	-	GO:0022900//electron transport chain	gi|113205580|ref|NP_001037895.1|/4.51576e-12/ubiquinol-cytochrome c reductase complex [Xenopus (Silurana) tropicalis]
BT_ZHJ1_ZJU_Unigene49860	35	80	6.11	13.39	-1.13191	6.1649e-05	0.000356447	-	-	-	-
BT_ZHJ1_ZJU_Unigene50877	150	346	26.18	57.89	-1.14485	9.61454e-14	3.26028e-12	-	-	-	-
BT_ZHJ1_ZJU_Unigene31188	117	270	20.42	45.18	-1.1457	2.86216e-13	8.05471e-12	-	-	-	-
BT_ZHJ1_ZJU_Unigene35294	68	157	11.87	26.27	-1.1461	1.29441e-08	1.79785e-07	-	-	-	-
BT_ZHJ1_ZJU_Unigene36770	42	97	7.33	16.23	-1.14678	8.08672e-06	6.1152e-05	-	-	-	-
BT_ZHJ1_ZJU_Unigene49475	92	213	16.06	35.64	-1.15003	2.98482e-11	6.08112e-10	-	-	-	-
BT_ZHJ1_ZJU_Unigene11675	82	190	14.31	31.79	-1.15155	3.34764e-10	5.86071e-09	-	-	-	-
BT_ZHJ1_ZJU_Unigene40390	259	603	45.2	100.89	-1.15839	3.35288e-13	9.21185e-12	-	-	-	-
BT_ZHJ1_ZJU_Unigene47482	93	217	16.23	36.31	-1.1617	1.36695e-11	2.91926e-10	GO:0015935//small ribosomal subunit	GO:0005198//structural molecule activity	GO:0010467//gene expression	gi|110671462|gb|ABG81982.1|/2.74143e-38/putative ribosomal protein S25 [Diaphorina citri]
BT_ZHJ1_ZJU_Unigene44239	69	161	12.04	26.94	-1.16191	5.8751e-09	8.55469e-08	-	-	-	-
BT_ZHJ1_ZJU_Unigene38026	152	355	26.53	59.4	-1.16284	2.00284e-13	5.97124e-12	-	-	-	-
BT_ZHJ1_ZJU_Unigene16608	86	201	15.01	33.63	-1.16382	7.12272e-11	1.37663e-09	-	-	-	-
BT_ZHJ1_ZJU_Unigene10353	62	145	10.82	24.26	-1.16488	3.12556e-08	3.98125e-07	GO:0005622//intracellular	GO:0032555;GO:0003824//catalytic activity	GO:0006139//nucleobase, nucleoside, nucleotide and nucleic acid metabolic process;GO:0044281//small molecule metabolic process	gi|91084027|ref|XP_966382.1|/1.14402e-117/PREDICTED: similar to Putative GTP-binding protein 5 [Tribolium castaneum]
BT_ZHJ1_ZJU_Unigene44552	56	131	9.77	21.92	-1.16582	1.44283e-07	1.63949e-06	-	-	-	-
BT_ZHJ1_ZJU_Unigene32178	55	129	9.6	21.58	-1.16859	1.67095e-07	1.89015e-06	-	-	-	-
BT_ZHJ1_ZJU_Unigene21296	65	153	11.34	25.6	-1.17472	1.05283e-08	1.46637e-07	-	GO:0016741	GO:0006730//one-carbon metabolic process	gi|158298762|ref|XP_318925.4|/1.33117e-39/AGAP009818-PA [Anopheles gambiae str. PEST]
BT_ZHJ1_ZJU_Unigene43968	78	184	13.61	30.79	-1.17779	3.14076e-10	5.50492e-09	-	-	-	-
BT_ZHJ1_ZJU_Unigene23942	245	580	42.76	97.05	-1.18247	5.5711e-13	1.47673e-11	-	-	-	-
BT_ZHJ1_ZJU_Unigene40135	37	89	6.46	14.89	-1.20474	8.75784e-06	6.57974e-05	-	-	-	-
BT_ZHJ1_ZJU_Unigene31494	31	75	5.41	12.55	-1.21399	4.14544e-05	0.000261364	-	-	-	gi|194761626|ref|XP_001963029.1|/1.09589e-55/GF15737 [Drosophila ananassae]
BT_ZHJ1_ZJU_Unigene30405	95	230	16.58	38.48	-1.21466	5.92638e-13	1.54106e-11	-	-	-	gi|195450024|ref|XP_002072330.1|/1.585e-25/GK22788 [Drosophila willistoni]
BT_ZHJ1_ZJU_Unigene8521	115	280	20.07	46.85	-1.22301	4.996e-14	1.8213e-12	-	-	-	-
BT_ZHJ1_ZJU_Unigene41549	187	457	32.63	76.47	-1.22869	4.73844e-13	1.26718e-11	-	-	-	-
BT_ZHJ1_ZJU_Unigene49196	133	326	23.21	54.55	-1.23283	2.07834e-13	6.13559e-12	GO:0005839//proteasome core complex;GO:0043231//intracellular membrane-bounded organelle	GO:0004175//endopeptidase activity	GO:0019941//modification-dependent protein catabolic process	gi|189237685|ref|XP_969117.2|/7.96585e-69/PREDICTED: similar to proteasome beta-subunit [Tribolium castaneum]
BT_ZHJ1_ZJU_Unigene49996	55	135	9.6	22.59	-1.23458	2.27242e-08	3.03043e-07	-	-	-	-
BT_ZHJ1_ZJU_Unigene27043	59	145	10.3	24.26	-1.23594	6.57976e-09	9.54382e-08	-	-	-	-
BT_ZHJ1_ZJU_Unigene44462	26	64	4.54	10.71	-1.23819	0.000121361	0.000582844	-	-	-	-
BT_ZHJ1_ZJU_Unigene49424	3244	7988	566.12	1336.56	-1.23934	0	0	-	-	-	-
BT_ZHJ1_ZJU_Unigene51080	205	505	35.78	84.5	-1.2398	6.5259e-13	1.68243e-11	-	-	-	-
BT_ZHJ1_ZJU_Unigene22508	34	84	5.93	14.05	-1.24447	9.60512e-06	7.20193e-05	-	GO:0003824//catalytic activity	GO:0008652//cellular amino acid biosynthetic process	gi|221124250|ref|XP_002159376.1|/7.49713e-64/PREDICTED: hypothetical protein [Hydra magnipapillata]
BT_ZHJ1_ZJU_Unigene27754	57	141	9.95	23.59	-1.24541	8.70454e-09	1.21799e-07	-	-	-	-
BT_ZHJ1_ZJU_Unigene27496	46	114	8.03	19.07	-1.24783	2.23766e-07	2.40989e-06	GO:0030529//ribonucleoprotein complex	-	GO:0022613//ribonucleoprotein complex biogenesis	gi|224049693|ref|XP_002196916.1|/3.03789e-17/PREDICTED: hypothetical protein [Taeniopygia guttata]
BT_ZHJ1_ZJU_Unigene52530	180	446	31.41	74.63	-1.24853	4.25438e-13	1.14792e-11	GO:0015630//microtubule cytoskeleton;GO:0005759//mitochondrial matrix	GO:0016616//oxidoreductase activity, acting on the CH-OH group of donors, NAD or NADP as acceptor;GO:0048037//cofactor binding;GO:0016836//hydro-lyase activity	GO:0009062//fatty acid catabolic process	gi|91083819|ref|XP_973530.1|/0/PREDICTED: similar to hydroxyacyl-coenzyme A dehydrogenase [Tribolium castaneum]
BT_ZHJ1_ZJU_Unigene27576	27	67	4.71	11.21	-1.25099	7.413e-05	0.000405707	-	-	-	-
BT_ZHJ1_ZJU_Unigene30460	43	107	7.5	17.9	-1.255	4.805e-07	4.89804e-06	-	-	-	-
BT_ZHJ1_ZJU_Unigene28165	45	112	7.85	18.74	-1.25536	2.5741e-07	2.76037e-06	-	-	-	-
BT_ZHJ1_ZJU_Unigene40416	75	187	13.09	31.29	-1.25724	2.38276e-11	4.88758e-10	-	-	-	-
BT_ZHJ1_ZJU_Unigene45504	247	617	43.1	103.24	-1.26024	1.23679e-13	4.03928e-12	-	-	-	-
BT_ZHJ1_ZJU_Unigene12807	33	83	5.76	13.89	-1.26991	7.81706e-06	6.06668e-05	-	-	-	-
BT_ZHJ1_ZJU_Unigene9560	77	194	13.44	32.46	-1.27213	6.53056e-12	1.46752e-10	-	-	-	-
BT_ZHJ1_ZJU_Unigene49339	77	195	13.44	32.63	-1.27967	4.63118e-12	1.05807e-10	GO:0043231//intracellular membrane-bounded organelle	GO:0016772//transferase activity, transferring phosphorus-containing groups;GO:0042802//identical protein binding	GO:0006796//phosphate metabolic process	gi|307208957|gb|EFN86168.1|/2.53175e-49/Histidine triad nucleotide-binding protein 1 [Harpegnathos saltator]
BT_ZHJ1_ZJU_Unigene49020	103	261	17.97	43.67	-1.28105	4.06342e-14	1.5333e-12	-	-	-	-
BT_ZHJ1_ZJU_Unigene33101	33	84	5.76	14.05	-1.28643	5.50032e-06	4.39792e-05	-	-	-	-
BT_ZHJ1_ZJU_Unigene29221	175	446	30.54	74.63	-1.28906	4.73844e-13	1.26943e-11	GO:0043231//intracellular membrane-bounded organelle;GO:0044444//cytoplasmic part;GO:0032991//macromolecular complex	GO:0003676//nucleic acid binding;GO:0046983//protein dimerization activity	GO:0000291//nuclear-transcribed mRNA catabolic process, exonucleolytic;GO:0006396//RNA processing	gi|242023983|ref|XP_002432410.1|/1.22579e-40/conserved hypothetical protein [Pediculus humanus corporis]
BT_ZHJ1_ZJU_Unigene51247	57	146	9.95	24.43	-1.29589	1.54898e-09	2.48101e-08	-	-	-	-
BT_ZHJ1_ZJU_Unigene51941	82	211	14.31	35.3	-1.30264	2.99982e-13	8.36394e-12	-	-	-	gi|119115354|ref|XP_311037.3|/3.60119e-40/AGAP000110-PA [Anopheles gambiae str. PEST]
BT_ZHJ1_ZJU_Unigene30082	249	642	43.45	107.42	-1.30583	2.03836e-13	6.05317e-12	-	-	-	-
BT_ZHJ1_ZJU_Unigene46763	24	62	4.19	10.37	-1.30739	7.94286e-05	0.000432505	-	-	-	-
BT_ZHJ1_ZJU_Unigene46648	130	336	22.69	56.22	-1.30903	0	0	-	-	-	-
BT_ZHJ1_ZJU_Unigene50749	22	57	3.84	9.54	-1.31288	0.000150401	0.000709853	-	-	-	-
BT_ZHJ1_ZJU_Unigene38151	22	57	3.84	9.54	-1.31288	0.000150401	0.000709631	-	-	-	-
BT_ZHJ1_ZJU_Unigene10012	27	70	4.71	11.71	-1.31394	2.55866e-05	0.000165407	-	-	-	-
BT_ZHJ1_ZJU_Unigene14116	48	125	8.38	20.92	-1.31986	1.47797e-08	2.02294e-07	-	-	-	-
BT_ZHJ1_ZJU_Unigene16682	46	120	8.03	20.08	-1.32229	2.74686e-08	3.55298e-07	-	-	-	-
BT_ZHJ1_ZJU_Unigene48580	125	326	21.81	54.55	-1.32259	9.9254e-14	3.34311e-12	-	-	-	gi|307180250|gb|EFN68283.1|/9.48368e-25/LYR motif-containing protein 5 [Camponotus floridanus]
BT_ZHJ1_ZJU_Unigene52380	64	167	11.17	27.94	-1.3227	5.2128e-11	1.02728e-09	-	-	-	-
BT_ZHJ1_ZJU_Unigene19074	75	196	13.09	32.79	-1.32479	9.57456e-13	2.4433e-11	-	-	-	gi|307196537|gb|EFN78067.1|/1.24985e-49/N(6)-adenine-specific DNA methyltransferase 2 [Harpegnathos saltator]
BT_ZHJ1_ZJU_Unigene40780	88	230	15.36	38.48	-1.32493	7.0166e-14	2.48569e-12	-	-	-	-
BT_ZHJ1_ZJU_Unigene51266	68	178	11.87	29.78	-1.32702	1.06963e-11	2.34076e-10	-	-	-	-
BT_ZHJ1_ZJU_Unigene51195	91	239	15.88	39.99	-1.33243	0	0	-	-	-	-
BT_ZHJ1_ZJU_Unigene51681	49	129	8.55	21.58	-1.3357	6.35124e-09	9.23014e-08	-	-	-	-
BT_ZHJ1_ZJU_Unigene49661	224	590	39.09	98.72	-1.33654	3.13304e-13	8.70315e-12	-	-	-	-
BT_ZHJ1_ZJU_Unigene46352	433	1142	75.56	191.08	-1.33848	1.48836e-12	3.69173e-11	-	-	-	-
BT_ZHJ1_ZJU_Unigene33466	25	66	4.36	11.04	-1.34034	3.3533e-05	0.000213116	-	-	-	-
BT_ZHJ1_ZJU_Unigene20461	20	53	3.49	8.87	-1.34571	0.000197799	0.000898631	-	-	-	-
BT_ZHJ1_ZJU_Unigene25682	47	125	8.2	20.92	-1.35119	8.22278e-09	1.15487e-07	-	GO:0016757//transferase activity, transferring glycosyl groups	-	gi|157134141|ref|XP_001663166.1|/7.24407e-75/glucosyl/glucuronosyl transferases [Aedes aegypti]
BT_ZHJ1_ZJU_Unigene51213	54	144	9.42	24.09	-1.35464	5.53588e-10	9.43921e-09	GO:0043231//intracellular membrane-bounded organelle;GO:0015630//microtubule cytoskeleton;GO:0045171//intercellular bridge	GO:0016491//oxidoreductase activity;GO:0046983//protein dimerization activity	GO:0031572//G2/M transition DNA damage checkpoint;GO:0007450//dorsal/ventral pattern formation, imaginal disc;GO:0007017//microtubule-based process;GO:0003006//developmental process involved in reproduction;GO:0007612//learning;GO:0010259//multicellular organismal aging;GO:0040008//regulation of growth;GO:0007264//small GTPase mediated signal transduction;GO:0007067//mitosis;GO:0009416//response …	gi|307180368|gb|EFN68394.1|/2.40986e-127/14-3-3 protein epsilon [Camponotus floridanus]
BT_ZHJ1_ZJU_Unigene51721	27	72	4.71	12.05	-1.35523	1.23661e-05	9.01615e-05	GO:0034708;GO:0016585//chromatin remodeling complex;GO:0044431//Golgi apparatus part	GO:0042802//identical protein binding	GO:0016192//vesicle-mediated transport;GO:0034968//histone lysine methylation;GO:0010467//gene expression	gi|242013635|ref|XP_002427508.1|/1.09238e-13/histone H1-I-1, putative [Pediculus humanus corporis]
BT_ZHJ1_ZJU_Unigene32419	55	147	9.6	24.6	-1.35755	3.3982e-10	5.94231e-09	-	-	-	-
BT_ZHJ1_ZJU_Unigene15317	159	426	27.75	71.28	-1.36101	1.76525e-13	5.36923e-12	-	-	-	-
BT_ZHJ1_ZJU_Unigene51772	66	177	11.52	29.62	-1.36243	4.50928e-12	1.03179e-10	GO:0015630//microtubule cytoskeleton;GO:0016591//DNA-directed RNA polymerase II, holoenzyme;GO:0005700//polytene chromosome	GO:0003676//nucleic acid binding;GO:0034062//RNA polymerase activity;GO:0005515//protein binding	GO:0009408//response to heat;GO:0006351//transcription, DNA-dependent	gi|66517558|ref|XP_624836.1|/3.63379e-137/PREDICTED: DNA-directed RNA polymerase II subunit RPB3-like [Apis mellifera]
BT_ZHJ1_ZJU_Unigene29043	35	94	6.11	15.73	-1.36427	4.86868e-07	4.9596e-06	-	-	-	-
BT_ZHJ1_ZJU_Unigene23167	118	317	20.59	53.04	-1.36514	0	0	GO:0044444//cytoplasmic part	GO:0003824//catalytic activity	-	gi|156554116|ref|XP_001602967.1|/8.04761e-161/PREDICTED: similar to protein disulfide isomerase [Nasonia vitripennis]
BT_ZHJ1_ZJU_Unigene51621	30	81	5.24	13.55	-1.37065	2.7797e-06	2.41217e-05	-	-	-	-
BT_ZHJ1_ZJU_Unigene41536	56	151	9.77	25.27	-1.371	1.45201e-10	2.68239e-09	-	-	-	-
BT_ZHJ1_ZJU_Unigene22030	50	135	8.73	22.59	-1.37163	1.31756e-09	2.12163e-08	-	-	-	-
BT_ZHJ1_ZJU_Unigene52529	115	311	20.07	52.04	-1.37458	4.88498e-14	1.78515e-12	-	GO:0004553//hydrolase activity, hydrolyzing O-glycosyl compounds;GO:0005488//binding	-	gi|91079945|ref|XP_968596.1|/0/PREDICTED: similar to lysosomal alpha-mannosidase (mannosidase alpha class 2b member 1) [Tribolium castaneum]
BT_ZHJ1_ZJU_Unigene28072	54	146	9.42	24.43	-1.37485	2.68112e-10	4.79417e-09	-	-	-	-
BT_ZHJ1_ZJU_Unigene40265	174	472	30.37	78.98	-1.37884	2.39586e-13	6.96372e-12	-	-	-	-
BT_ZHJ1_ZJU_Unigene20310	28	77	4.89	12.88	-1.39723	3.57914e-06	3.01216e-05	-	-	-	-
BT_ZHJ1_ZJU_Unigene45190	127	350	22.16	58.56	-1.40196	1.72529e-13	5.31205e-12	-	-	-	-
BT_ZHJ1_ZJU_Unigene6206	33	91	5.76	15.23	-1.40278	4.32512e-07	4.42685e-06	-	-	-	-
BT_ZHJ1_ZJU_Unigene29440	104	288	18.15	48.19	-1.40876	0	0	-	-	-	-
BT_ZHJ1_ZJU_Unigene2469	35	97	6.11	16.23	-1.40942	1.60485e-07	1.81674e-06	-	-	-	gi|307183762|gb|EFN70436.1|/5.49976e-122/Protein 5NUC [Camponotus floridanus]
BT_ZHJ1_ZJU_Unigene51002	22	61	3.84	10.21	-1.4108	3.41048e-05	0.000216568	-	-	-	-
BT_ZHJ1_ZJU_Unigene51237	85	236	14.83	39.49	-1.41297	0	0	GO:0043005//neuron projection;GO:0043231//intracellular membrane-bounded organelle;GO:0001726//ruffle;GO:0015935//small ribosomal subunit	GO:0016835//carbon-oxygen lyase activity;GO:0005198//structural molecule activity;GO:0051540;GO:0003677//DNA binding;GO:0003723//RNA binding;GO:0004518//nuclease activity;GO:0008134//transcription factor binding;GO:0019900//kinase binding	GO:0031016//pancreas development;GO:0006412//translation;GO:0019080;GO:0043433//negative regulation of transcription factor activity;GO:0006282//regulation of DNA repair;GO:0006915//apoptosis;GO:0012502//induction of programmed cell death	gi|70909551|emb|CAJ17197.1|/5.07782e-101/ribosomal protein S3e [Scarabaeus laticollis]
BT_ZHJ1_ZJU_Unigene30083	18	50	3.14	8.37	-1.41446	0.00017658	0.000808328	-	-	-	-
BT_ZHJ1_ZJU_Unigene49919	42	117	7.33	19.58	-1.4175	7.33826e-09	1.05324e-07	-	-	-	-
BT_ZHJ1_ZJU_Unigene52371	57	159	9.95	26.6	-1.41866	1.42206e-11	3.03266e-10	GO:0015630//microtubule cytoskeleton;GO:0005746//mitochondrial respiratory chain	GO:0015078//hydrogen ion transmembrane transporter activity;GO:0004175//endopeptidase activity;GO:0046914//transition metal ion binding	GO:0051604//protein maturation;GO:0000226//microtubule cytoskeleton organization;GO:0022904//respiratory electron transport chain	gi|307176240|gb|EFN65875.1|/0/Mitochondrial-processing peptidase subunit beta [Camponotus floridanus]
BT_ZHJ1_ZJU_Unigene39280	66	186	11.52	31.12	-1.4337	0	0	GO:0005753//mitochondrial proton-transporting ATP synthase complex	-	GO:0006818//hydrogen transport	gi|110671488|gb|ABG81995.1|/1.46792e-15/putative mitochondrial ATP synthase H+ transporting F0 complex subunit g [Diaphorina citri]
BT_ZHJ1_ZJU_Unigene28712	20	57	3.49	9.54	-1.45076	4.3565e-05	0.000257423	-	-	-	-
BT_ZHJ1_ZJU_Unigene23073	20	57	3.49	9.54	-1.45076	4.3565e-05	0.000257322	-	-	-	-
BT_ZHJ1_ZJU_Unigene20412	116	331	20.24	55.38	-1.45216	1.76303e-13	5.37333e-12	-	-	-	-
BT_ZHJ1_ZJU_Unigene8503	86	246	15.01	41.16	-1.45532	0	0	-	-	-	-
BT_ZHJ1_ZJU_Unigene51927	24	69	4.19	11.55	-1.46287	5.79838e-06	4.53273e-05	GO:0005626//insoluble fraction;GO:0043231//intracellular membrane-bounded organelle;GO:0034704//calcium channel complex;GO:0042995//cell projection	GO:0046914//transition metal ion binding;GO:0060089;GO:0005515//protein binding;GO:0004721//phosphoprotein phosphatase activity	GO:0016055//Wnt receptor signaling pathway;GO:0006796//phosphate metabolic process;GO:0006355//regulation of transcription, DNA-dependent;GO:0007249//I-kappaB kinase/NF-kappaB cascade;GO:0006464//protein modification process	gi|307191074|gb|EFN74814.1|/3.4254e-51/Protein phosphatase 1B [Camponotus floridanus]
BT_ZHJ1_ZJU_Unigene32320	17	49	2.97	8.2	-1.46516	0.000135605	0.000646714	-	-	-	-
BT_ZHJ1_ZJU_Unigene51429	26	75	4.54	12.55	-1.46692	2.12658e-06	1.91953e-05	-	-	-	-
BT_ZHJ1_ZJU_Unigene31327	54	156	9.42	26.1	-1.47025	6.4897e-12	1.46052e-10	GO:0031224//intrinsic to membrane;GO:0031966//mitochondrial membrane	GO:0017111//nucleoside-triphosphatase activity;GO:0032561	GO:0006996//organelle organization;GO:0009207;GO:0006944//cellular membrane fusion	gi|156552139|ref|XP_001605562.1|/0/PREDICTED: similar to ENSANGP00000018366 [Nasonia vitripennis]
BT_ZHJ1_ZJU_Unigene6545	19	55	3.32	9.2	-1.47045	4.90264e-05	0.000286212	-	-	-	-
BT_ZHJ1_ZJU_Unigene30072	52	151	9.07	25.27	-1.47825	1.1819e-11	2.54573e-10	-	-	-	gi|56756174|emb|CAH65681.2|/1.53614e-62/cytochrome P450 CYP6AX1 protein [Nilaparvata lugens]
BT_ZHJ1_ZJU_Unigene38181	47	137	8.2	22.92	-1.48291	9.38348e-11	1.77485e-09	-	-	-	-
BT_ZHJ1_ZJU_Unigene20065	16	47	2.79	7.86	-1.49426	0.000152409	0.000718882	-	-	-	-
BT_ZHJ1_ZJU_Unigene27246	16	47	2.79	7.86	-1.49426	0.000152409	0.000718656	-	-	-	-
BT_ZHJ1_ZJU_Unigene780	65	192	11.34	32.13	-1.5025	0	0	-	-	-	-
BT_ZHJ1_ZJU_Unigene51497	48	142	8.38	23.76	-1.50351	2.66362e-11	5.44145e-10	-	-	-	-
BT_ZHJ1_ZJU_Unigene51453	249	739	43.45	123.65	-1.50883	2.03836e-13	6.04125e-12	GO:0031981//nuclear lumen	-	GO:0042254//ribosome biogenesis	gi|270005079|gb|EFA01527.1|/4.32157e-88/hypothetical protein TcasGA2_TC007087 [Tribolium castaneum]
BT_ZHJ1_ZJU_Unigene4777	34	101	5.93	16.9	-1.51092	1.81413e-08	2.43436e-07	-	-	-	-
BT_ZHJ1_ZJU_Unigene52044	27	81	4.71	13.55	-1.52449	3.99408e-07	4.10477e-06	GO:0005838//proteasome regulatory particle	GO:0070011;GO:0042623//ATPase activity, coupled;GO:0032559	GO:0009057//macromolecule catabolic process;GO:0019538//protein metabolic process;GO:0033554//cellular response to stress;GO:0007052//mitotic spindle organization	gi|193617698|ref|XP_001948523.1|/0/PREDICTED: 26S protease regulatory subunit 4-like [Acyrthosiphon pisum]
BT_ZHJ1_ZJU_Unigene51911	16	48	2.79	8.03	-1.52513	0.000102282	0.000533782	GO:0031981//nuclear lumen	GO:0030528//transcription regulator activity	GO:0032501//multicellular organismal process	gi|91085415|ref|XP_967672.1|/6.38712e-42/PREDICTED: similar to CG11166 CG11166-PD [Tribolium castaneum]
BT_ZHJ1_ZJU_Unigene31288	30	91	5.24	15.23	-1.53928	6.02678e-08	7.26495e-07	GO:0032991//macromolecular complex	GO:0005488//binding	-	gi|242247219|ref|NP_001156146.1|/4.1372e-36/U1 small nuclear ribonucleoprotein A-like [Acyrthosiphon pisum]
BT_ZHJ1_ZJU_Unigene23663	82	249	14.31	41.66	-1.54164	4.21884e-15	1.85186e-13	-	-	-	-
BT_ZHJ1_ZJU_Unigene52102	567	1727	98.95	288.96	-1.5461	0	0	GO:0016020//membrane	-	GO:0006811//ion transport	gi|46561750|gb|AAT01080.1|/3.74015e-65/putative mitochondrial porin [Homalodisca vitripennis]
BT_ZHJ1_ZJU_Unigene47763	17	52	2.97	8.7	-1.55055	4.10838e-05	0.000259245	-	-	-	gi|307177838|gb|EFN66801.1|/2.55813e-07/Putative transthyretin-like protein ZK697.8 [Camponotus floridanus]
BT_ZHJ1_ZJU_Unigene19686	16	49	2.79	8.2	-1.55536	6.83352e-05	0.000394197	-	-	-	-
BT_ZHJ1_ZJU_Unigene49893	16	49	2.79	8.2	-1.55536	6.83352e-05	0.000394046	-	-	-	-
BT_ZHJ1_ZJU_Unigene24577	70	215	12.22	35.97	-1.55755	0	0	-	-	-	-
BT_ZHJ1_ZJU_Unigene30555	65	200	11.34	33.46	-1.56102	0	0	-	-	-	-
BT_ZHJ1_ZJU_Unigene11883	41	127	7.16	21.25	-1.56943	7.9099e-11	1.5094e-09	-	-	-	-
BT_ZHJ1_ZJU_Unigene31023	1778	5538	310.29	926.62	-1.57836	8.68904e-12	1.91821e-10	-	-	-	-
BT_ZHJ1_ZJU_Unigene32695	66	206	11.52	34.47	-1.5812	0	0	-	-	-	-
BT_ZHJ1_ZJU_Unigene31639	16	50	2.79	8.37	-1.58496	4.54588e-05	0.000267042	-	-	-	-
BT_ZHJ1_ZJU_Unigene23569	15	47	2.62	7.86	-1.58496	7.56286e-05	0.000413008	-	-	-	-
BT_ZHJ1_ZJU_Unigene52167	23	72	4.01	12.05	-1.58736	8.88496e-07	8.53137e-06	-	-	-	-
BT_ZHJ1_ZJU_Unigene40880	38	120	6.63	20.08	-1.59868	1.55238e-10	2.82619e-09	-	-	-	-
BT_ZHJ1_ZJU_Unigene31092	119	376	20.77	62.91	-1.59879	0	0	-	-	-	-
BT_ZHJ1_ZJU_Unigene51775	28	89	4.89	14.89	-1.60644	3.26206e-08	4.14111e-07	-	GO:0003824//catalytic activity	-	gi|193636687|ref|XP_001946539.1|/1.11459e-69/PREDICTED: glutathione S-transferase-like isoform 1 [Acyrthosiphon pisum]
BT_ZHJ1_ZJU_Unigene40454	16	51	2.79	8.53	-1.61228	3.01158e-05	0.000192618	GO:0043005//neuron projection;GO:0005838//proteasome regulatory particle	GO:0070011	GO:0019941//modification-dependent protein catabolic process;GO:0007052//mitotic spindle organization	gi|156538072|ref|XP_001607520.1|/7.96404e-22/PREDICTED: similar to proteasome 26S non-ATPase subunit 7 [Nasonia vitripennis]
BT_ZHJ1_ZJU_Unigene38876	16	51	2.79	8.53	-1.61228	3.01158e-05	0.0001927	-	-	-	-
BT_ZHJ1_ZJU_Unigene49024	31	99	5.41	16.56	-1.614	4.91008e-09	7.19126e-08	-	-	-	-
BT_ZHJ1_ZJU_Unigene51722	134	429	23.38	71.78	-1.61831	2.84218e-14	1.12907e-12	-	-	-	-
BT_ZHJ1_ZJU_Unigene47916	13	42	2.27	7.03	-1.63083	0.000138631	0.00065989	-	-	-	-
BT_ZHJ1_ZJU_Unigene23674	16	52	2.79	8.7	-1.64075	1.98729e-05	0.000137756	GO:0043231//intracellular membrane-bounded organelle	GO:0005488//binding	GO:0009987//cellular process	gi|115627179|ref|XP_001188296.1|/1.63536e-36/PREDICTED: similar to BRCA1-associated RING domain protein, partial [Strongylocentrotus purpuratus]
BT_ZHJ1_ZJU_Unigene51015	19	62	3.32	10.37	-1.64316	2.89564e-06	2.45893e-05	-	GO:0016829//lyase activity	-	gi|307180320|gb|EFN68353.1|/1.35593e-12/Ornithine decarboxylase [Camponotus floridanus]
BT_ZHJ1_ZJU_Unigene51748	19	62	3.32	10.37	-1.64316	2.89564e-06	2.45754e-05	-	-	-	-
BT_ZHJ1_ZJU_Unigene46246	103	336	17.97	56.22	-1.64549	3.9746e-14	1.50734e-12	-	-	-	-
BT_ZHJ1_ZJU_Unigene50118	15	49	2.62	8.2	-1.64606	3.2955e-05	0.000209709	-	-	-	-
BT_ZHJ1_ZJU_Unigene48735	37	121	6.46	20.25	-1.64832	4.97558e-11	9.81813e-10	-	-	-	-
BT_ZHJ1_ZJU_Unigene51551	22	72	3.84	12.05	-1.64985	4.26868e-07	4.37503e-06	-	-	-	-
BT_ZHJ1_ZJU_Unigene50727	22	72	3.84	12.05	-1.64985	4.26868e-07	4.37206e-06	-	-	-	-
BT_ZHJ1_ZJU_Unigene26981	18	59	3.14	9.87	-1.65229	4.78108e-06	3.85559e-05	-	GO:0008233//peptidase activity	-	gi|198464005|ref|XP_001353033.2|/1.58042e-50/GA11958 [Drosophila pseudoobscura pseudoobscura]
BT_ZHJ1_ZJU_Unigene50550	18	59	3.14	9.87	-1.65229	4.78108e-06	3.85766e-05	-	-	-	-
BT_ZHJ1_ZJU_Unigene26715	24	79	4.19	13.22	-1.6577	1.04233e-07	1.19523e-06	-	-	-	-
BT_ZHJ1_ZJU_Unigene16997	14	46	2.44	7.7	-1.65798	5.47124e-05	0.00031805	-	-	-	-
BT_ZHJ1_ZJU_Unigene14371	61	201	10.65	33.63	-1.6589	4.21884e-14	1.58007e-12	-	-	-	-
BT_ZHJ1_ZJU_Unigene5934	13	43	2.27	7.19	-1.6633	9.09496e-05	0.000478789	-	-	-	gi|221127047|ref|XP_002159692.1|/1.28198e-06/PREDICTED: similar to predicted protein [Hydra magnipapillata]
BT_ZHJ1_ZJU_Unigene1189	13	43	2.27	7.19	-1.6633	9.09496e-05	0.000478957	-	-	-	-
BT_ZHJ1_ZJU_Unigene49637	15	50	2.62	8.37	-1.67566	2.1625e-05	0.000149489	-	-	-	-
BT_ZHJ1_ZJU_Unigene1641	54	180	9.42	30.12	-1.67692	4.21884e-14	1.56837e-12	-	-	-	-
BT_ZHJ1_ZJU_Unigene25402	14	47	2.44	7.86	-1.68765	3.58268e-05	0.000227119	-	-	-	-
BT_ZHJ1_ZJU_Unigene16267	19	64	3.32	10.71	-1.6897	1.25149e-06	1.18431e-05	-	-	-	-
BT_ZHJ1_ZJU_Unigene50509	35	119	6.11	19.91	-1.70425	2.52196e-11	5.15905e-10	-	-	-	gi|270013502|gb|EFA09950.1|/4.3287e-14/hypothetical protein TcasGA2_TC012103 [Tribolium castaneum]
BT_ZHJ1_ZJU_Unigene51622	47	160	8.2	26.77	-1.70692	0	0	-	-	-	-
BT_ZHJ1_ZJU_Unigene50886	19	65	3.32	10.88	-1.71242	8.19392e-07	7.89806e-06	-	-	-	-
BT_ZHJ1_ZJU_Unigene22294	12	41	2.09	6.86	-1.71471	9.86382e-05	0.000515659	-	-	-	-
BT_ZHJ1_ZJU_Unigene16912	12	41	2.09	6.86	-1.71471	9.86382e-05	0.00051548	-	-	-	-
BT_ZHJ1_ZJU_Unigene5805	124	425	21.64	71.11	-1.71635	2.27596e-13	6.64086e-12	-	-	-	-
BT_ZHJ1_ZJU_Unigene44484	14	48	2.44	8.03	-1.71852	2.33732e-05	0.000156542	-	-	-	-
BT_ZHJ1_ZJU_Unigene22415	21	72	3.66	12.05	-1.71912	1.98925e-07	2.15935e-06	-	-	-	-
BT_ZHJ1_ZJU_Unigene46372	16	55	2.79	9.2	-1.72137	5.5903e-06	4.46749e-05	-	-	-	-
BT_ZHJ1_ZJU_Unigene13576	13	45	2.27	7.53	-1.72996	3.8665e-05	0.000244494	GO:0019866//organelle inner membrane;GO:0015630//microtubule cytoskeleton	GO:0016829//lyase activity	GO:0006779//porphyrin biosynthetic process	gi|156555534|ref|XP_001603205.1|/2.71787e-145/PREDICTED: similar to ferrochelatase [Nasonia vitripennis]
BT_ZHJ1_ZJU_Unigene29145	13	45	2.27	7.53	-1.72996	3.8665e-05	0.000244391	-	-	-	-
BT_ZHJ1_ZJU_Unigene24694	17	59	2.97	9.87	-1.73259	2.21408e-06	1.99732e-05	-	-	-	-
BT_ZHJ1_ZJU_Unigene44801	49	170	8.55	28.44	-1.73393	4.59632e-14	1.68786e-12	-	-	-	-
BT_ZHJ1_ZJU_Unigene50737	34	118	5.93	19.74	-1.73502	1.78042e-11	3.72306e-10	GO:0033176	GO:0015077//monovalent inorganic cation transmembrane transporter activity;GO:0003824//catalytic activity	GO:0015988//energy coupled proton transport, against electrochemical gradient	gi|307207935|gb|EFN85494.1|/4.92832e-43/Vacuolar proton pump subunit d [Harpegnathos saltator]
BT_ZHJ1_ZJU_Unigene48023	116	403	20.24	67.43	-1.73618	1.76303e-13	5.38423e-12	-	-	-	-
BT_ZHJ1_ZJU_Unigene49932	23	80	4.01	13.39	-1.73948	3.174e-08	4.03954e-07	-	GO:0005198//structural molecule activity	-	gi|307185191|gb|EFN71328.1|/4.09959e-20/39S ribosomal protein L54, mitochondrial [Camponotus floridanus]
BT_ZHJ1_ZJU_Unigene48458	23	80	4.01	13.39	-1.73948	3.174e-08	4.03613e-07	-	-	-	-
BT_ZHJ1_ZJU_Unigene27299	20	70	3.49	11.71	-1.74644	2.13078e-07	2.30302e-06	-	-	-	-
BT_ZHJ1_ZJU_Unigene51137	40	140	6.98	23.42	-1.74644	2.95764e-13	8.27699e-12	-	-	-	-
BT_ZHJ1_ZJU_Unigene6189	18	63	3.14	10.54	-1.74704	8.78424e-07	8.44005e-06	-	-	-	-
BT_ZHJ1_ZJU_Unigene48313	55	193	9.6	32.29	-1.74998	0	0	-	-	-	gi|91077074|ref|XP_969460.1|/1.29e-33/PREDICTED: similar to CG3823 CG3823-PA [Tribolium castaneum]
BT_ZHJ1_ZJU_Unigene51792	37	130	6.46	21.75	-1.75141	1.28986e-12	3.20993e-11	-	-	-	-
BT_ZHJ1_ZJU_Unigene38004	46	163	8.03	27.27	-1.76384	8.68194e-14	2.97757e-12	-	-	-	gi|156542285|ref|XP_001602440.1|/7.12415e-18/PREDICTED: similar to GA15457-PA [Nasonia vitripennis]
BT_ZHJ1_ZJU_Unigene33317	33	117	5.76	19.58	-1.76524	1.26381e-11	2.71053e-10	-	-	-	-
BT_ZHJ1_ZJU_Unigene40312	11	39	1.92	6.53	-1.76598	0.000106034	0.000552402	-	-	-	-
BT_ZHJ1_ZJU_Unigene45105	11	39	1.92	6.53	-1.76598	0.000106034	0.000552211	-	-	-	-
BT_ZHJ1_ZJU_Unigene51139	11	39	1.92	6.53	-1.76598	0.000106034	0.00055202	-	-	-	-
BT_ZHJ1_ZJU_Unigene40198	18	64	3.14	10.71	-1.77012	5.72126e-07	5.81237e-06	-	-	-	-
BT_ZHJ1_ZJU_Unigene49836	59	210	10.3	35.14	-1.77047	2.5313e-14	1.01091e-12	GO:0044444//cytoplasmic part;GO:0015630//microtubule cytoskeleton	GO:0004175//endopeptidase activity	GO:0051234//establishment of localization;GO:0019538//protein metabolic process	gi|282158089|ref|NP_001164088.1|/1.66423e-42/cathepsin L precursor [Tribolium castaneum]
BT_ZHJ1_ZJU_Unigene16694	301	1078	52.53	180.37	-1.77975	1.23457e-13	4.04079e-12	-	-	-	-
BT_ZHJ1_ZJU_Unigene51043	10	36	1.75	6.02	-1.78241	0.000175766	0.000804846	-	-	-	-
BT_ZHJ1_ZJU_Unigene39160	12	43	2.09	7.19	-1.78249	4.13936e-05	0.00026109	-	-	-	-
BT_ZHJ1_ZJU_Unigene20917	20	72	3.49	12.05	-1.78773	9.06938e-08	1.08114e-06	-	-	GO:0051234//establishment of localization	gi|242004271|ref|XP_002423029.1|/5.77e-75/Coatomer subunit zeta-1, putative [Pediculus humanus corporis]
BT_ZHJ1_ZJU_Unigene50850	20	72	3.49	12.05	-1.78773	9.06938e-08	1.082e-06	GO:0071256	GO:0022892	GO:0006914//autophagy	gi|112983408|ref|NP_001037632.1|/2.75443e-20/transport protein Sec61 beta subunit [Bombyx mori]
BT_ZHJ1_ZJU_Unigene37038	28	101	4.89	16.9	-1.78912	2.18234e-10	3.95871e-09	-	-	-	-
BT_ZHJ1_ZJU_Unigene30198	13	47	2.27	7.86	-1.79184	1.62228e-05	0.000113184	-	GO:0016757//transferase activity, transferring glycosyl groups	GO:0007444//imaginal disc development;GO:0007423//sensory organ development;GO:0007010//cytoskeleton organization	gi|270002551|gb|EEZ98998.1|/0/hypothetical protein TcasGA2_TC004859 [Tribolium castaneum]
BT_ZHJ1_ZJU_Unigene49797	13	47	2.27	7.86	-1.79184	1.62228e-05	0.000113236	-	-	-	-
BT_ZHJ1_ZJU_Unigene50732	78	282	13.61	47.18	-1.79351	0	0	-	-	-	-
BT_ZHJ1_ZJU_Unigene37596	114	413	19.89	69.1	-1.79664	1.44551e-13	4.62072e-12	GO:0043231//intracellular membrane-bounded organelle	GO:0016491//oxidoreductase activity	GO:0022904//respiratory electron transport chain	gi|52220948|ref|YP_086808.1|/9.99345e-12/NADH dehydrogenase subunit 4L [Bemisia tabaci]
BT_ZHJ1_ZJU_Unigene44924	11	40	1.92	6.69	-1.8009	6.8342e-05	0.000393935	-	-	-	-
BT_ZHJ1_ZJU_Unigene47447	53	193	9.25	32.29	-1.80356	4.4409e-14	1.64281e-12	-	-	-	-
BT_ZHJ1_ZJU_Unigene47805	17	62	2.97	10.37	-1.80388	6.09778e-07	6.18237e-06	-	-	-	-
BT_ZHJ1_ZJU_Unigene50808	37	135	6.46	22.59	-1.80608	2.87104e-13	8.06462e-12	-	-	-	-
BT_ZHJ1_ZJU_Unigene51883	20	73	3.49	12.21	-1.80676	5.92688e-08	7.15598e-07	GO:0005681//spliceosomal complex;GO:0031981//nuclear lumen;GO:0022624;GO:0005700//polytene chromosome	GO:0061135	GO:0010498//proteasomal protein catabolic process;GO:0000377	gi|307189304|gb|EFN73735.1|/9.53944e-91/Proteasome activator complex subunit 3 [Camponotus floridanus]
BT_ZHJ1_ZJU_Unigene39523	104	380	18.15	63.58	-1.8086	0	0	-	-	-	-
BT_ZHJ1_ZJU_Unigene35875	44	161	7.68	26.94	-1.81057	8.83738e-14	3.01713e-12	-	-	-	-
BT_ZHJ1_ZJU_Unigene51038	18	66	3.14	11.04	-1.8139	2.42712e-07	2.60833e-06	-	-	-	-
BT_ZHJ1_ZJU_Unigene13903	225	828	39.27	138.54	-1.8188	3.4639e-14	1.34068e-12	-	-	-	-
BT_ZHJ1_ZJU_Unigene50724	10	37	1.75	6.19	-1.82258	0.000112846	0.000548951	-	-	-	-
BT_ZHJ1_ZJU_Unigene50387	129	476	22.51	79.64	-1.82293	9.32588e-15	3.97763e-13	-	-	-	-
BT_ZHJ1_ZJU_Unigene38793	36	133	6.28	22.25	-1.82497	3.32622e-13	9.15531e-12	-	-	-	-
BT_ZHJ1_ZJU_Unigene51778	21	78	3.66	13.05	-1.83413	1.56716e-08	2.11236e-07	-	-	-	-
BT_ZHJ1_ZJU_Unigene43240	60	224	10.47	37.48	-1.83986	0	0	-	-	-	gi|121511906|gb|ABM55404.1|/1.66616e-06/putative secreted salivary protein [Xenopsylla cheopis]
BT_ZHJ1_ZJU_Unigene50402	46	172	8.03	28.78	-1.84159	8.59312e-14	2.95384e-12	-	-	-	-
BT_ZHJ1_ZJU_Unigene51963	89	334	15.53	55.89	-1.84753	2.28706e-14	9.15797e-13	-	-	-	-
BT_ZHJ1_ZJU_Unigene51059	12	45	2.09	7.53	-1.84915	1.71984e-05	0.000119824	-	-	-	-
BT_ZHJ1_ZJU_Unigene20556	9	34	1.57	5.69	-1.85766	0.000186296	0.000848417	-	-	-	-
BT_ZHJ1_ZJU_Unigene38120	9	34	1.57	5.69	-1.85766	0.000186296	0.00084816	-	-	-	-
BT_ZHJ1_ZJU_Unigene19188	19	72	3.32	12.05	-1.85978	4.22412e-08	5.30428e-07	-	-	-	-
BT_ZHJ1_ZJU_Unigene46768	10	38	1.75	6.36	-1.86167	7.22702e-05	0.000396972	GO:0032991//macromolecular complex;GO:0043231//intracellular membrane-bounded organelle	GO:0005488//binding	GO:0010467//gene expression	gi|91083615|ref|XP_969779.1|/5.75644e-28/PREDICTED: similar to AGAP002658-PA [Tribolium castaneum]
BT_ZHJ1_ZJU_Unigene39929	10	38	1.75	6.36	-1.86167	7.22702e-05	0.000396827	-	-	-	-
BT_ZHJ1_ZJU_Unigene24987	20	76	3.49	12.72	-1.8658	1.72129e-08	2.31391e-07	-	-	-	-
BT_ZHJ1_ZJU_Unigene31034	26	99	4.54	16.56	-1.86694	1.33056e-10	2.46105e-09	-	-	-	gi|242024740|ref|XP_002432784.1|/5.6677e-21/hypothetical protein Phum_PHUM601050 [Pediculus humanus corporis]
BT_ZHJ1_ZJU_Unigene28953	21	80	3.66	13.39	-1.87124	7.07442e-09	1.01634e-07	-	-	-	-
BT_ZHJ1_ZJU_Unigene50364	16	61	2.79	10.21	-1.87165	4.2561e-07	4.36511e-06	GO:0005840//ribosome	-	GO:0007052//mitotic spindle organization;GO:0043066//negative regulation of apoptosis	gi|156379071|ref|XP_001631282.1|/1.92016e-24/predicted protein [Nematostella vectensis]
BT_ZHJ1_ZJU_Unigene29886	17	65	2.97	10.88	-1.87314	1.71354e-07	1.93107e-06	-	-	-	gi|189236763|ref|XP_975380.2|/2.42223e-75/PREDICTED: similar to YLP motif containing 1 [Tribolium castaneum]
BT_ZHJ1_ZJU_Unigene29596	29	111	5.06	18.57	-1.87576	1.17326e-11	2.53075e-10	-	-	-	-
BT_ZHJ1_ZJU_Unigene21965	18	69	3.14	11.55	-1.87906	6.95048e-08	8.32509e-07	GO:0043005//neuron projection;GO:0044297//cell body	-	GO:0043410//positive regulation of MAPKKK cascade;GO:0035264//multicellular organism growth;GO:0010259//multicellular organismal aging;GO:0030537//larval behavior;GO:0005991//trehalose metabolic process;GO:0008361//regulation of cell size;GO:0006006//glucose metabolic process;GO:0007631//feeding behavior	gi|270001316|gb|EEZ97763.1|/1.64539e-12/short neuropeptide F [Tribolium castaneum]
BT_ZHJ1_ZJU_Unigene20940	28	108	4.89	18.07	-1.88569	2.03992e-11	4.25978e-10	-	-	-	gi|300116409|ref|NP_001177849.1|/1.08653e-105/hypothetical protein LOC411983 [Apis mellifera]
BT_ZHJ1_ZJU_Unigene44893	56	216	9.77	36.14	-1.88717	1.04361e-14	4.43859e-13	-	-	-	-
BT_ZHJ1_ZJU_Unigene9801	36	139	6.28	23.26	-1.88901	2.05836e-13	6.08854e-12	-	GO:0008415//acyltransferase activity	-	gi|156543681|ref|XP_001605383.1|/7.48082e-108/PREDICTED: similar to serine palmitoyltransferase i, partial [Nasonia vitripennis]
BT_ZHJ1_ZJU_Unigene29262	47	182	8.2	30.45	-1.89275	0	0	-	-	-	-
BT_ZHJ1_ZJU_Unigene19643	19	74	3.32	12.38	-1.89876	1.95762e-08	2.62223e-07	-	-	-	-
BT_ZHJ1_ZJU_Unigene47682	18	70	3.14	11.71	-1.8989	4.7091e-08	5.90835e-07	-	-	-	-
BT_ZHJ1_ZJU_Unigene10948	10	39	1.75	6.53	-1.89973	4.6244e-05	0.000271231	-	-	-	-
BT_ZHJ1_ZJU_Unigene43892	10	39	1.75	6.53	-1.89973	4.6244e-05	0.000271125	-	-	-	-
BT_ZHJ1_ZJU_Unigene309	20	78	3.49	13.05	-1.90275	8.24176e-09	1.15646e-07	-	-	-	-
BT_ZHJ1_ZJU_Unigene29844	167	652	29.14	109.09	-1.90445	2.88436e-13	8.08695e-12	-	-	-	-
BT_ZHJ1_ZJU_Unigene9528	11	43	1.92	7.19	-1.90489	1.81348e-05	0.000126114	-	-	-	-
BT_ZHJ1_ZJU_Unigene46411	28	110	4.89	18.41	-1.91258	1.47984e-11	3.14252e-10	-	-	-	-
BT_ZHJ1_ZJU_Unigene31018	15	59	2.62	9.87	-1.91348	4.62684e-07	4.72603e-06	-	-	-	-
BT_ZHJ1_ZJU_Unigene46036	125	492	21.81	82.32	-1.91625	9.9254e-14	3.3506e-12	GO:0030529//ribonucleoprotein complex	GO:0005198//structural molecule activity	GO:0010467//gene expression	gi|90820006|gb|ABD98760.1|/5.11584e-53/putative ribosomal protein S23e [Graphocephala atropunctata]
BT_ZHJ1_ZJU_Unigene28333	18	71	3.14	11.88	-1.9197	3.27472e-08	4.15368e-07	-	-	-	-
BT_ZHJ1_ZJU_Unigene52006	46	182	8.03	30.45	-1.92297	8.59312e-14	2.96739e-12	-	-	-	gi|240849422|ref|NP_001155708.1|/3.07961e-10/NADH dehydrogenase [ubiquinone] 1 alpha subcomplex subunit 11 [Acyrthosiphon pisum]
BT_ZHJ1_ZJU_Unigene48793	21	83	3.66	13.89	-1.92413	2.63064e-09	4.04152e-08	-	-	-	-
BT_ZHJ1_ZJU_Unigene52402	65	258	11.34	43.17	-1.92861	0	0	-	-	-	gi|182894140|gb|ACA51846.1|/6.69057e-101/cytochrome P450 YP6CM1vQ [Bemisia tabaci]
BT_ZHJ1_ZJU_Unigene33095	37	147	6.46	24.6	-1.92905	1.56097e-13	4.83581e-12	-	-	-	-
BT_ZHJ1_ZJU_Unigene23697	8	32	1.4	5.35	-1.93411	0.000194894	0.0008857	-	-	-	-
BT_ZHJ1_ZJU_Unigene27789	9	36	1.57	6.02	-1.939	7.5679e-05	0.000413134	-	-	-	-
BT_ZHJ1_ZJU_Unigene22175	9	36	1.57	6.02	-1.939	7.5679e-05	0.000412984	-	-	-	-
BT_ZHJ1_ZJU_Unigene5516	20	80	3.49	13.39	-1.93986	4.56766e-09	6.70934e-08	-	-	-	-
BT_ZHJ1_ZJU_Unigene26796	16	64	2.79	10.71	-1.94062	1.30247e-07	1.48561e-06	-	-	-	-
BT_ZHJ1_ZJU_Unigene28817	12	48	2.09	8.03	-1.9419	4.66116e-06	3.77303e-05	GO:0043231//intracellular membrane-bounded organelle	GO:0000166//nucleotide binding	GO:0009408//response to heat	gi|91080595|ref|XP_973935.1|/5.00297e-168/PREDICTED: similar to Caseinolytic peptidase B protein homolog (Suppressor of potassium transport defect 3) [Tribolium castaneum]
BT_ZHJ1_ZJU_Unigene25803	12	48	2.09	8.03	-1.9419	4.66116e-06	3.77506e-05	-	-	-	-
BT_ZHJ1_ZJU_Unigene14566	22	89	3.84	14.89	-1.95517	8.05646e-10	1.35076e-08	-	-	-	-
BT_ZHJ1_ZJU_Unigene49058	13	53	2.27	8.87	-1.96624	1.2536e-06	1.18556e-05	-	-	-	-
BT_ZHJ1_ZJU_Unigene9596	84	344	14.66	57.56	-1.97318	1.75415e-14	7.19632e-13	GO:0030137//COPI-coated vesicle;GO:0030120//vesicle coat	-	GO:0043062//extracellular structure organization;GO:0035151//regulation of tube size, open tracheal system;GO:0006909//phagocytosis;GO:0035148//tube formation;GO:0002168//instar larval development;GO:0040003//chitin-based cuticle development;GO:0019915//lipid storage;GO:0048193//Golgi vesicle transport;GO:0015031//protein transport;GO:0035146	gi|242012413|ref|XP_002426927.1|/0/Coatomer subunit gamma-2, putative [Pediculus humanus corporis]
BT_ZHJ1_ZJU_Unigene51600	19	78	3.32	13.05	-1.97479	6.5271e-09	9.47657e-08	-	-	-	-
BT_ZHJ1_ZJU_Unigene27463	21	86	3.66	14.39	-1.97515	1.47328e-09	2.36228e-08	-	-	-	-
BT_ZHJ1_ZJU_Unigene3376	28	115	4.89	19.24	-1.9762	1.13494e-11	2.45511e-10	-	-	-	-
BT_ZHJ1_ZJU_Unigene24841	8	33	1.4	5.52	-1.97924	0.000123556	0.000592626	-	-	-	-
BT_ZHJ1_ZJU_Unigene37850	16	66	2.79	11.04	-1.9844	6.90102e-08	8.27243e-07	-	-	-	-
BT_ZHJ1_ZJU_Unigene49501	35	145	6.11	24.26	-1.98934	2.63122e-13	7.56024e-12	GO:0030529//ribonucleoprotein complex	GO:0005198//structural molecule activity	GO:0010467//gene expression	gi|121543696|gb|ABM55539.1|/1.72591e-48/putative ribosomal protein L32 [Maconellicoccus hirsutus]
BT_ZHJ1_ZJU_Unigene25192	13	54	2.27	9.04	-1.99363	8.60576e-07	8.27913e-06	-	-	-	gi|195502263|ref|XP_002098146.1|/3.83513e-29/GE10210 [Drosophila yakuba]
BT_ZHJ1_ZJU_Unigene25951	13	54	2.27	9.04	-1.99363	8.60576e-07	8.27384e-06	-	-	-	-
BT_ZHJ1_ZJU_Unigene19464	30	125	5.24	20.92	-1.99724	3.16858e-12	7.43086e-11	-	-	-	-
BT_ZHJ1_ZJU_Unigene17024	18	75	3.14	12.55	-1.99885	1.17303e-08	1.63077e-07	-	-	-	-
BT_ZHJ1_ZJU_Unigene24100	29	121	5.06	20.25	-2.00071	5.90528e-12	1.33298e-10	-	-	-	-
BT_ZHJ1_ZJU_Unigene18802	12	50	2.09	8.37	-2.00172	2.06506e-06	1.86512e-05	-	-	-	-
BT_ZHJ1_ZJU_Unigene8658	22	92	3.84	15.39	-2.00282	6.20508e-10	1.04735e-08	GO:0043231//intracellular membrane-bounded organelle	-	GO:0044237//cellular metabolic process	gi|291242991|ref|XP_002741389.1|/1.09593e-56/PREDICTED: methionine adenosyltransferase II, beta-like [Saccoglossus kowalevskii]
BT_ZHJ1_ZJU_Unigene16101	49	205	8.55	34.3	-2.00421	4.55192e-14	1.67564e-12	-	-	-	gi|195387307|ref|XP_002052337.1|/5.30173e-13/GJ22259 [Drosophila virilis]
BT_ZHJ1_ZJU_Unigene52223	49	205	8.55	34.3	-2.00421	4.55192e-14	1.67975e-12	GO:0043231//intracellular membrane-bounded organelle;GO:0015630//microtubule cytoskeleton;GO:0043234//protein complex;GO:0044444//cytoplasmic part	GO:0070011;GO:0000166//nucleotide binding;GO:0016887//ATPase activity	GO:0007010//cytoskeleton organization;GO:0007017//microtubule-based process;GO:0048284//organelle fusion;GO:0044087;GO:0019094//pole plasm mRNA localization;GO:0042051//compound eye photoreceptor development;GO:0019538//protein metabolic process	gi|170036949|ref|XP_001846323.1|/3.54775e-152/spermatogenesis associated factor [Culex quinquefasciatus]
BT_ZHJ1_ZJU_Unigene49769	10	42	1.75	7.03	-2.00617	1.24217e-05	9.04357e-05	-	-	-	-
BT_ZHJ1_ZJU_Unigene36240	16	67	2.79	11.21	-2.00645	5.39792e-08	6.62896e-07	-	-	-	-
BT_ZHJ1_ZJU_Unigene52298	36	151	6.28	25.27	-2.00859	1.96287e-13	5.93434e-12	-	GO:0019787//small conjugating protein ligase activity	GO:0032446//protein modification by small protein conjugation	gi|193609423|ref|XP_001950447.1|/1.32876e-54/PREDICTED: probable ubiquitin-conjugating enzyme E2 W-like [Acyrthosiphon pisum]
BT_ZHJ1_ZJU_Unigene13388	20	84	3.49	14.05	-2.00927	2.4797e-09	3.81352e-08	-	-	-	-
BT_ZHJ1_ZJU_Unigene27468	57	240	9.95	40.16	-2.01299	6.06182e-14	2.16272e-12	-	-	-	-
BT_ZHJ1_ZJU_Unigene2252	51	215	8.9	35.97	-2.01492	1.44329e-14	6.00281e-13	-	-	-	-
BT_ZHJ1_ZJU_Unigene39115	9	38	1.57	6.36	-2.01826	3.1059e-05	0.000198482	-	-	-	-
BT_ZHJ1_ZJU_Unigene13214	22	93	3.84	15.56	-2.01866	5.97474e-10	1.0096e-08	-	-	-	-
BT_ZHJ1_ZJU_Unigene24905	21	89	3.66	14.89	-2.02443	1.17808e-09	1.90313e-08	GO:0043231//intracellular membrane-bounded organelle	GO:0016421//CoA carboxylase activity;GO:0032559	GO:0006732//coenzyme metabolic process	gi|307195711|gb|EFN77553.1|/3.01008e-16/Methylcrotonoyl-CoA carboxylase beta chain, mitochondrial [Harpegnathos saltator]
BT_ZHJ1_ZJU_Unigene41360	20	85	3.49	14.22	-2.02662	2.33358e-09	3.59247e-08	-	-	-	-
BT_ZHJ1_ZJU_Unigene50505	286	1217	49.91	203.63	-2.02855	2.085e-13	6.1432e-12	-	-	-	-
BT_ZHJ1_ZJU_Unigene25202	90	384	15.71	64.25	-2.03201	0	0	GO:0044424//intracellular part	GO:0005515//protein binding;GO:0004812//aminoacyl-tRNA ligase activity;GO:0032559	GO:0006418//tRNA aminoacylation for protein translation;GO:0015960	gi|158293345|ref|XP_557743.2|/2.04159e-166/AGAP008604-PA [Anopheles gambiae str. PEST]
BT_ZHJ1_ZJU_Unigene47377	11	47	1.92	7.86	-2.03342	3.40154e-06	2.8675e-05	-	-	-	-
BT_ZHJ1_ZJU_Unigene45460	7	30	1.22	5.02	-2.04081	0.000200978	0.000912523	-	-	-	-
BT_ZHJ1_ZJU_Unigene52059	7	30	1.22	5.02	-2.04081	0.000200978	0.000912247	-	-	-	-
BT_ZHJ1_ZJU_Unigene44578	20	86	3.49	14.39	-2.04377	2.24164e-09	3.45801e-08	-	-	-	-
BT_ZHJ1_ZJU_Unigene10428	13	56	2.27	9.37	-2.04536	4.56458e-07	4.66877e-06	-	-	-	-
BT_ZHJ1_ZJU_Unigene50335	13	56	2.27	9.37	-2.04536	4.56458e-07	4.6656e-06	-	-	-	-
BT_ZHJ1_ZJU_Unigene4458	15	65	2.62	10.88	-2.05404	7.9785e-08	9.52611e-07	-	-	-	-
BT_ZHJ1_ZJU_Unigene22456	35	152	6.11	25.43	-2.05729	2.63122e-13	7.57469e-12	-	-	-	-
BT_ZHJ1_ZJU_Unigene49791	73	317	12.74	53.04	-2.05772	0	0	-	-	-	-
BT_ZHJ1_ZJU_Unigene21244	17	74	2.97	12.38	-2.05948	1.73762e-08	2.33378e-07	-	-	-	-
BT_ZHJ1_ZJU_Unigene51066	83	361	14.48	60.4	-2.06049	1.75193e-13	5.38308e-12	GO:0043231//intracellular membrane-bounded organelle;GO:0000502//proteasome complex	GO:0004175//endopeptidase activity	GO:0006508//proteolysis	gi|270008657|gb|EFA05105.1|/8.52041e-87/hypothetical protein TcasGA2_TC015205 [Tribolium castaneum]
BT_ZHJ1_ZJU_Unigene14574	28	122	4.89	20.41	-2.06137	1.09706e-11	2.37659e-10	-	-	-	-
BT_ZHJ1_ZJU_Unigene24547	11	48	1.92	8.03	-2.06429	2.3795e-06	2.14397e-05	-	-	-	-
BT_ZHJ1_ZJU_Unigene44271	8	35	1.4	5.86	-2.06547	5.03488e-05	0.000293818	-	-	-	-
BT_ZHJ1_ZJU_Unigene34676	8	35	1.4	5.86	-2.06547	5.03488e-05	0.000293705	-	-	-	-
BT_ZHJ1_ZJU_Unigene18633	8	35	1.4	5.86	-2.06547	5.03488e-05	0.000293591	-	-	-	-
BT_ZHJ1_ZJU_Unigene31157	80	350	13.96	58.56	-2.06862	0	0	-	-	-	-
BT_ZHJ1_ZJU_Unigene33179	58	254	10.12	42.5	-2.07025	2.13162e-14	8.55831e-13	-	-	-	-
BT_ZHJ1_ZJU_Unigene51915	10	44	1.75	7.36	-2.07235	5.59846e-06	4.47164e-05	-	-	-	-
BT_ZHJ1_ZJU_Unigene50305	46	203	8.03	33.97	-2.08079	8.59312e-14	2.9606e-12	GO:0005740//mitochondrial envelope	GO:0005488//binding	GO:0042981//regulation of apoptosis;GO:0008152//metabolic process	gi|226443348|ref|NP_001139851.1|/3.79607e-25/Thioredoxin domain-containing protein 12 [Salmo salar]
BT_ZHJ1_ZJU_Unigene33109	63	278	10.99	46.52	-2.08166	0	0	-	-	-	-
BT_ZHJ1_ZJU_Unigene44441	233	1032	40.66	172.68	-2.08642	5.55112e-14	2.00426e-12	-	-	-	-
BT_ZHJ1_ZJU_Unigene20874	23	102	4.01	17.07	-2.08979	2.9017e-10	5.09778e-09	-	-	-	-
BT_ZHJ1_ZJU_Unigene44021	18	80	3.14	13.39	-2.09232	8.14064e-09	1.1444e-07	-	-	-	-
BT_ZHJ1_ZJU_Unigene31147	51	227	8.9	37.98	-2.09336	1.44329e-14	5.96983e-13	-	-	-	-
BT_ZHJ1_ZJU_Unigene50345	11	49	1.92	8.2	-2.09452	1.74058e-06	1.57489e-05	-	-	-	-
BT_ZHJ1_ZJU_Unigene47787	13	58	2.27	9.7	-2.09529	2.97484e-07	3.18331e-06	-	-	-	gi|239790055|dbj|BAH71613.1|/6.64616e-40/ACYPI006634 [Acyrthosiphon pisum]
BT_ZHJ1_ZJU_Unigene45810	15	67	2.62	11.21	-2.09715	6.43912e-08	7.73105e-07	-	-	-	-
BT_ZHJ1_ZJU_Unigene30113	8	36	1.4	6.02	-2.10434	3.27416e-05	0.000208439	-	GO:0003824//catalytic activity;GO:0046914//transition metal ion binding	-	gi|242016336|ref|XP_002428785.1|/9.11916e-96/protein ariadne-1, putative [Pediculus humanus corporis]
BT_ZHJ1_ZJU_Unigene52311	10	45	1.75	7.53	-2.10529	3.95846e-06	3.32767e-05	-	-	-	-
BT_ZHJ1_ZJU_Unigene33162	56	252	9.77	42.16	-2.10944	1.04361e-14	4.41365e-13	-	-	-	-
BT_ZHJ1_ZJU_Unigene30889	14	63	2.44	10.54	-2.11092	1.28641e-07	1.4684e-06	GO:0043234//protein complex;GO:0043231//intracellular membrane-bounded organelle	GO:0005488//binding	-	gi|307199090|gb|EFN79800.1|/1.86668e-87/COP9 signalosome complex subunit 1 [Harpegnathos saltator]
BT_ZHJ1_ZJU_Unigene50512	15	68	2.62	11.38	-2.11886	6.07024e-08	7.31148e-07	-	-	-	-
BT_ZHJ1_ZJU_Unigene47699	13	59	2.27	9.87	-2.12036	2.59392e-07	2.77767e-06	-	-	-	-
BT_ZHJ1_ZJU_Unigene39980	11	50	1.92	8.37	-2.12412	1.34264e-06	1.24475e-05	-	-	-	-
BT_ZHJ1_ZJU_Unigene11985	40	182	6.98	30.45	-2.12514	1.21902e-13	4.06954e-12	GO:0000785//chromatin;GO:0043231//intracellular membrane-bounded organelle	GO:0030528//transcription regulator activity;GO:0005488//binding	GO:0031572//G2/M transition DNA damage checkpoint	gi|242018198|ref|XP_002429567.1|/1.91335e-57/PHD finger domain, putative [Pediculus humanus corporis]
BT_ZHJ1_ZJU_Unigene39062	56	255	9.77	42.67	-2.12679	1.04361e-14	4.42608e-13	-	-	-	-
BT_ZHJ1_ZJU_Unigene10709	9	41	1.57	6.86	-2.12744	9.19652e-06	6.90588e-05	-	-	-	-
BT_ZHJ1_ZJU_Unigene31563	7	32	1.22	5.35	-2.13266	8.11634e-05	0.000441792	-	-	-	gi|308506241|ref|XP_003115303.1|/2.42568e-12/hypothetical protein CRE_18937 [Caenorhabditis remanei]
BT_ZHJ1_ZJU_Unigene50428	19	87	3.32	14.56	-2.13276	4.06544e-09	5.98331e-08	-	GO:0015036//disulfide oxidoreductase activity	GO:0019725//cellular homeostasis	gi|58377313|ref|XP_309539.2|/6.73215e-33/glutaredoxin (AGAP011107-PA) [Anopheles gambiae str. PEST]
BT_ZHJ1_ZJU_Unigene857	14	64	2.44	10.71	-2.13401	1.19306e-07	1.36391e-06	-	-	-	-
BT_ZHJ1_ZJU_Unigene47236	8	37	1.4	6.19	-2.14451	2.18094e-05	0.000146525	-	-	-	gi|195383530|ref|XP_002050479.1|/1.1339e-23/GJ20183 [Drosophila virilis]
BT_ZHJ1_ZJU_Unigene22965	8	37	1.4	6.19	-2.14451	2.18094e-05	0.000146656	-	-	-	-
BT_ZHJ1_ZJU_Unigene2100	8	37	1.4	6.19	-2.14451	2.18094e-05	0.00014659	-	-	-	-
BT_ZHJ1_ZJU_Unigene7108	13	60	2.27	10.04	-2.145	2.35732e-07	2.53513e-06	-	-	-	-
BT_ZHJ1_ZJU_Unigene51314	39	180	6.81	30.12	-2.145	1.23235e-13	4.07785e-12	-	-	-	-
BT_ZHJ1_ZJU_Unigene11424	34	157	5.93	26.27	-2.14731	3.82582e-13	1.0473e-11	-	-	-	-
BT_ZHJ1_ZJU_Unigene43837	17	79	2.97	13.22	-2.15419	1.51491e-08	2.04378e-07	-	-	-	-
BT_ZHJ1_ZJU_Unigene1968	6	28	1.05	4.68	-2.15612	0.000204204	0.000924938	GO:0043231//intracellular membrane-bounded organelle	GO:0016810//hydrolase activity, acting on carbon-nitrogen (but not peptide) bonds	-	gi|291242769|ref|XP_002741281.1|/4.12902e-80/PREDICTED: Nit protein 2-like [Saccoglossus kowalevskii]
BT_ZHJ1_ZJU_Unigene52011	6	28	1.05	4.68	-2.15612	0.000204204	0.000924382	GO:0043229//intracellular organelle	GO:0046914//transition metal ion binding;GO:0016616//oxidoreductase activity, acting on the CH-OH group of donors, NAD or NADP as acceptor	GO:0008152//metabolic process	gi|13096215|pdb|1E3J|A/0/Chain A, Ketose Reductase (Sorbitol Dehydrogenase) From Silverleaf Whitefly
BT_ZHJ1_ZJU_Unigene25254	6	28	1.05	4.68	-2.15612	0.000204204	0.00092466	-	-	-	-
BT_ZHJ1_ZJU_Unigene51489	23	107	4.01	17.9	-2.15829	2.88828e-10	5.08608e-09	-	-	-	-
BT_ZHJ1_ZJU_Unigene50801	24	112	4.19	18.74	-2.1611	1.49329e-10	2.72192e-09	-	-	-	-
BT_ZHJ1_ZJU_Unigene48705	9	42	1.57	7.03	-2.16276	6.57734e-06	5.1257e-05	-	-	-	-
BT_ZHJ1_ZJU_Unigene46027	37	173	6.46	28.95	-2.16396	1.55653e-13	4.852e-12	-	-	-	-
BT_ZHJ1_ZJU_Unigene17366	12	56	2.09	9.37	-2.16455	4.69178e-07	4.78911e-06	-	-	-	-
BT_ZHJ1_ZJU_Unigene32049	50	234	8.73	39.15	-2.16496	4.24106e-14	1.57274e-12	-	-	-	-
BT_ZHJ1_ZJU_Unigene18677	10	47	1.75	7.86	-2.16717	2.30812e-06	2.0809e-05	GO:0044464//cell part	GO:0003676//nucleic acid binding	GO:0010467//gene expression	gi|307183262|gb|EFN70131.1|/1.01516e-96/Splicing factor 4 [Camponotus floridanus]
BT_ZHJ1_ZJU_Unigene51768	13	61	2.27	10.21	-2.16922	2.21078e-07	2.38606e-06	-	-	GO:0044248//cellular catabolic process;GO:0048102//autophagic cell death	gi|48095924|ref|XP_392365.1|/3.93489e-75/PREDICTED: autophagy-specific gene 6 [Apis mellifera]
BT_ZHJ1_ZJU_Unigene29483	13	61	2.27	10.21	-2.16922	2.21078e-07	2.38435e-06	GO:0000267//cell fraction;GO:0031252//cell leading edge;GO:0044444//cytoplasmic part	GO:0005515//protein binding	GO:0007417//central nervous system development;GO:0006897//endocytosis	gi|193636713|ref|XP_001949730.1|/3.08517e-99/PREDICTED: src substrate cortactin-like [Acyrthosiphon pisum]
BT_ZHJ1_ZJU_Unigene37696	8	38	1.4	6.36	-2.1836	1.50532e-05	0.000105611	-	-	-	-
BT_ZHJ1_ZJU_Unigene46378	8	38	1.4	6.36	-2.1836	1.50532e-05	0.000105562	-	-	-	-
BT_ZHJ1_ZJU_Unigene41595	8	38	1.4	6.36	-2.1836	1.50532e-05	0.000105513	-	-	-	-
BT_ZHJ1_ZJU_Unigene29419	8	38	1.4	6.36	-2.1836	1.50532e-05	0.000105464	-	-	-	-
BT_ZHJ1_ZJU_Unigene52403	27	128	4.71	21.42	-2.18516	2.08964e-11	4.29217e-10	GO:0000315//organellar large ribosomal subunit	GO:0005198//structural molecule activity	GO:0010467//gene expression	gi|240849124|ref|NP_001155525.1|/1.06322e-114/39S ribosomal protein L15, mitochondrial-like [Acyrthosiphon pisum]
BT_ZHJ1_ZJU_Unigene29518	13	62	2.27	10.37	-2.19165	2.1203e-07	2.29334e-06	-	-	-	-
BT_ZHJ1_ZJU_Unigene33422	9	43	1.57	7.19	-2.19523	4.96032e-06	3.98945e-05	-	-	-	-
BT_ZHJ1_ZJU_Unigene43962	55	264	9.6	44.17	-2.20196	0	0	-	-	-	-
BT_ZHJ1_ZJU_Unigene25327	25	120	4.36	20.08	-2.20336	7.72786e-11	1.47653e-09	-	-	-	-
BT_ZHJ1_ZJU_Unigene47915	6	29	1.05	4.85	-2.2076	0.000129741	0.000619532	-	-	-	-
BT_ZHJ1_ZJU_Unigene37168	17	82	2.97	13.72	-2.20775	1.49772e-08	2.02421e-07	-	-	-	-
BT_ZHJ1_ZJU_Unigene45443	11	53	1.92	8.87	-2.20783	8.48738e-07	8.17046e-06	-	-	-	-
BT_ZHJ1_ZJU_Unigene29328	19	92	3.32	15.39	-2.21274	4.03282e-09	5.94111e-08	GO:0031332;GO:0034518	GO:0016891//endoribonuclease activity, producing 5'-phosphomonoesters;GO:0000339//RNA cap binding	GO:0006379//mRNA cleavage;GO:0035196//production of miRNAs involved in gene silencing by miRNA;GO:0006446//regulation of translational initiation	gi|270008178|gb|EFA04626.1|/6.27193e-63/argonaute-2b [Tribolium castaneum]
BT_ZHJ1_ZJU_Unigene30312	18	87	3.14	14.56	-2.21317	7.77644e-09	1.09525e-07	-	-	-	-
BT_ZHJ1_ZJU_Unigene48750	12	58	2.09	9.7	-2.21448	4.09186e-07	4.20239e-06	-	-	-	-
BT_ZHJ1_ZJU_Unigene5501	13	63	2.27	10.54	-2.21511	2.06456e-07	2.23465e-06	-	-	-	-
BT_ZHJ1_ZJU_Unigene5946	25	121	4.36	20.25	-2.21552	7.7278e-11	1.4784e-09	-	-	-	-
BT_ZHJ1_ZJU_Unigene31434	206	1002	35.95	167.66	-2.22147	4.06342e-13	1.10034e-11	-	-	-	-
BT_ZHJ1_ZJU_Unigene52302	7	34	1.22	5.69	-2.22155	3.52186e-05	0.000223546	-	-	-	-
BT_ZHJ1_ZJU_Unigene46148	8	39	1.4	6.53	-2.22166	1.08965e-05	8.13781e-05	-	-	-	-
BT_ZHJ1_ZJU_Unigene12120	9	44	1.57	7.36	-2.22894	3.96594e-06	3.3321e-05	GO:0031224//intrinsic to membrane	GO:0004601//peroxidase activity	GO:0006807//nitrogen compound metabolic process;GO:0009058//biosynthetic process	gi|307195047|gb|EFN77105.1|/8.2785e-58/Iodotyrosine dehalogenase 1 [Harpegnathos saltator]
BT_ZHJ1_ZJU_Unigene45968	184	901	32.11	150.76	-2.23116	4.34764e-13	1.16889e-11	-	-	-	-
BT_ZHJ1_ZJU_Unigene27860	13	64	2.27	10.71	-2.23819	2.03034e-07	2.19919e-06	-	-	-	-
BT_ZHJ1_ZJU_Unigene23586	26	128	4.54	21.42	-2.23819	4.0123e-11	7.94858e-10	-	-	-	-
BT_ZHJ1_ZJU_Unigene47544	18	89	3.14	14.89	-2.24551	7.76844e-09	1.09515e-07	-	-	-	-
BT_ZHJ1_ZJU_Unigene49685	45	223	7.85	37.31	-2.2488	2.9754e-14	1.15756e-12	-	-	GO:0006412//translation	gi|91088233|ref|XP_973769.1|/5.86176e-33/PREDICTED: similar to Elongation factor 1 beta CG6341-PA [Tribolium castaneum]
BT_ZHJ1_ZJU_Unigene35156	31	154	5.41	25.77	-2.25199	1.74594e-12	4.28124e-11	-	-	-	-
BT_ZHJ1_ZJU_Unigene52099	8	40	1.4	6.69	-2.25658	8.35004e-06	6.28905e-05	GO:0005746//mitochondrial respiratory chain	GO:0051536//iron-sulfur cluster binding;GO:0046914//transition metal ion binding;GO:0048037//cofactor binding;GO:0050136//NADH dehydrogenase (quinone) activity	GO:0006979//response to oxidative stress;GO:0010257;GO:0010259//multicellular organismal aging;GO:0022904//respiratory electron transport chain	gi|66512193|ref|XP_392437.2|/1.15551e-74/PREDICTED: probable NADH dehydrogenase [ubiquinone] iron-sulfur protein 7, mitochondrial [Apis mellifera]
BT_ZHJ1_ZJU_Unigene158	6	30	1.05	5.02	-2.2573	8.41234e-05	0.000445032	-	-	-	-
BT_ZHJ1_ZJU_Unigene25360	10	50	1.75	8.37	-2.25787	1.53292e-06	1.39285e-05	-	-	-	-
BT_ZHJ1_ZJU_Unigene24665	10	50	1.75	8.37	-2.25787	1.53292e-06	1.39201e-05	-	-	-	-
BT_ZHJ1_ZJU_Unigene43458	10	50	1.75	8.37	-2.25787	1.53292e-06	1.39117e-05	-	-	-	-
BT_ZHJ1_ZJU_Unigene51293	15	75	2.62	12.55	-2.26005	5.49036e-08	6.63426e-07	GO:0043231//intracellular membrane-bounded organelle	GO:0008173//RNA methyltransferase activity;GO:0008170//N-methyltransferase activity	GO:0000154//rRNA modification;GO:0006730//one-carbon metabolic process	gi|242023243|ref|XP_002432045.1|/8.95297e-61/Dimethyladenosine transferase, putative [Pediculus humanus corporis]
BT_ZHJ1_ZJU_Unigene29499	13	65	2.27	10.88	-2.26091	2.00936e-07	2.17804e-06	-	-	-	gi|260829415|ref|XP_002609657.1|/1.66213e-55/hypothetical protein BRAFLDRAFT_123571 [Branchiostoma floridae]
BT_ZHJ1_ZJU_Unigene23226	9	45	1.57	7.53	-2.26189	3.35676e-06	2.83451e-05	GO:0016020//membrane	GO:0019829//cation-transporting ATPase activity;GO:0032559	GO:0009207;GO:0051234//establishment of localization	gi|193700092|ref|XP_001951744.1|/0/PREDICTED: ABC transporter G family member 20-like isoform 1 [Acyrthosiphon pisum]
BT_ZHJ1_ZJU_Unigene28499	27	135	4.71	22.59	-2.26189	2.08962e-11	4.30977e-10	-	-	-	gi|157111269|ref|XP_001651462.1|/4.64804e-31/hypothetical protein AaeL_AAEL005818 [Aedes aegypti]
BT_ZHJ1_ZJU_Unigene13093	9	45	1.57	7.53	-2.26189	3.35676e-06	2.83292e-05	-	-	-	-
BT_ZHJ1_ZJU_Unigene6179	18	90	3.14	15.06	-2.26189	7.76656e-09	1.09591e-07	-	-	-	-
BT_ZHJ1_ZJU_Unigene40433	7	35	1.22	5.86	-2.26402	2.44932e-05	0.000163825	-	-	-	-
BT_ZHJ1_ZJU_Unigene31165	7	35	1.22	5.86	-2.26402	2.44932e-05	0.000163752	-	-	-	-
BT_ZHJ1_ZJU_Unigene45481	36	181	6.28	30.29	-2.27001	1.96287e-13	5.87535e-12	-	-	-	-
BT_ZHJ1_ZJU_Unigene52317	27	136	4.71	22.76	-2.2727	2.08962e-11	4.33351e-10	-	-	-	-
BT_ZHJ1_ZJU_Unigene18979	216	1092	37.7	182.71	-2.27692	3.83026e-13	1.04095e-11	-	-	-	-
BT_ZHJ1_ZJU_Unigene50961	31	157	5.41	26.27	-2.27972	1.74594e-12	4.23298e-11	GO:0000785//chromatin;GO:0043231//intracellular membrane-bounded organelle	GO:0003676//nucleic acid binding	GO:0034728	gi|307204446|gb|EFN83153.1|/7.61966e-45/Histone H3.3 [Harpegnathos saltator]
BT_ZHJ1_ZJU_Unigene48342	13	66	2.27	11.04	-2.28198	1.99655e-07	2.16571e-06	GO:0043231//intracellular membrane-bounded organelle	GO:0015036//disulfide oxidoreductase activity	GO:0018904;GO:0033554//cellular response to stress;GO:0019725//cellular homeostasis	gi|307181477|gb|EFN69069.1|/2.85014e-36/Thioredoxin, mitochondrial [Camponotus floridanus]
BT_ZHJ1_ZJU_Unigene1613	27	137	4.71	22.92	-2.28281	2.08962e-11	4.31568e-10	-	-	-	-
BT_ZHJ1_ZJU_Unigene5981	11	56	1.92	9.37	-2.28694	7.3376e-07	7.22058e-06	-	-	-	gi|189237515|ref|XP_972997.2|/3.51896e-29/PREDICTED: similar to GA10301-PA [Tribolium castaneum]
BT_ZHJ1_ZJU_Unigene19262	28	143	4.89	23.93	-2.29091	1.09555e-11	2.38016e-10	-	-	-	-
BT_ZHJ1_ZJU_Unigene24417	8	41	1.4	6.86	-2.29278	6.79634e-06	5.29362e-05	-	-	-	-
BT_ZHJ1_ZJU_Unigene51897	107	550	18.67	92.03	-2.30138	2.66454e-15	1.19397e-13	-	-	-	gi|193620177|ref|XP_001944948.1|/3.00009e-84/PREDICTED: prostaglandin reductase 1-like [Acyrthosiphon pisum]
BT_ZHJ1_ZJU_Unigene25922	7	36	1.22	6.02	-2.30288	1.7953e-05	0.000124908	-	-	-	gi|157130231|ref|XP_001655653.1|/3.24172e-12/hypothetical protein AaeL_AAEL011715 [Aedes aegypti]
BT_ZHJ1_ZJU_Unigene17705	6	31	1.05	5.19	-2.30535	5.63272e-05	0.000327185	-	-	-	-
BT_ZHJ1_ZJU_Unigene31324	6	31	1.05	5.19	-2.30535	5.63272e-05	0.000327058	-	-	-	-
BT_ZHJ1_ZJU_Unigene12746	6	31	1.05	5.19	-2.30535	5.63272e-05	0.000326932	-	-	-	-
BT_ZHJ1_ZJU_Unigene22049	23	119	4.01	19.91	-2.31182	2.88694e-10	5.1378e-09	-	-	-	-
BT_ZHJ1_ZJU_Unigene41156	26	135	4.54	22.59	-2.31492	4.0123e-11	7.95905e-10	-	-	-	-
BT_ZHJ1_ZJU_Unigene51724	20	104	3.49	17.4	-2.31779	2.08794e-09	3.22752e-08	GO:0043231//intracellular membrane-bounded organelle;GO:0005874//microtubule;GO:0044444//cytoplasmic part	GO:0017111//nucleoside-triphosphatase activity;GO:0004620//phospholipase activity;GO:0032561	GO:0065008;GO:0023052//signaling;GO:0030036//actin cytoskeleton organization;GO:0009207;GO:0051169//nuclear transport;GO:0015031//protein transport	gi|48097366|ref|XP_393761.1|/2.52282e-119/PREDICTED: GTP-binding nuclear protein Ran [Apis mellifera]
BT_ZHJ1_ZJU_Unigene49513	5	26	0.87	4.35	-2.32193	0.000204748	0.00092601	-	GO:0015078//hydrogen ion transmembrane transporter activity	GO:0022904//respiratory electron transport chain	gi|91085447|ref|XP_969197.1|/5.88045e-20/PREDICTED: similar to AGAP002245-PA [Tribolium castaneum]
BT_ZHJ1_ZJU_Unigene50178	5	26	0.87	4.35	-2.32193	0.000204748	0.000926288	-	-	-	-
BT_ZHJ1_ZJU_Unigene51186	5	26	0.87	4.35	-2.32193	0.000204748	0.000925731	-	-	-	-
BT_ZHJ1_ZJU_Unigene51565	5	26	0.87	4.35	-2.32193	0.000204748	0.000925454	-	-	-	-
BT_ZHJ1_ZJU_Unigene7645	9	47	1.57	7.86	-2.32376	2.75872e-06	2.39535e-05	-	-	-	gi|291461563|dbj|BAI83416.1|/3.65481e-93/sugar transporter 2 [Nilaparvata lugens]
BT_ZHJ1_ZJU_Unigene44109	9	47	1.57	7.86	-2.32376	2.75872e-06	2.39811e-05	-	-	-	-
BT_ZHJ1_ZJU_Unigene37940	9	47	1.57	7.86	-2.32376	2.75872e-06	2.39673e-05	-	-	-	-
BT_ZHJ1_ZJU_Unigene51334	201	1053	35.08	176.19	-2.32841	1.42331e-13	4.55942e-12	-	-	-	gi|91095131|ref|XP_971500.1|/1.55308e-07/PREDICTED: similar to midline fasciclin [Tribolium castaneum]
BT_ZHJ1_ZJU_Unigene25645	11	58	1.92	9.7	-2.33688	7.12562e-07	7.02116e-06	-	-	-	gi|307172483|gb|EFN63932.1|/6.43586e-11/PHD finger protein 14 [Camponotus floridanus]
BT_ZHJ1_ZJU_Unigene24041	45	237	7.85	39.66	-2.33692	2.9754e-14	1.1666e-12	GO:0016020//membrane	GO:0008415//acyltransferase activity	GO:0006629//lipid metabolic process	gi|147903032|ref|NP_001089961.1|/2.99958e-77/2-acylglycerol O-acyltransferase 2-A [Xenopus laevis]
BT_ZHJ1_ZJU_Unigene52220	39	206	6.81	34.47	-2.33961	1.23235e-13	4.05114e-12	-	-	-	-
BT_ZHJ1_ZJU_Unigene15423	10	53	1.75	8.87	-2.34158	1.35584e-06	1.25622e-05	-	-	-	-
BT_ZHJ1_ZJU_Unigene28047	14	74	2.44	12.38	-2.34306	1.04315e-07	1.19435e-06	-	-	-	-
BT_ZHJ1_ZJU_Unigene23542	82	437	14.31	73.12	-2.35324	4.21884e-15	1.84113e-13	-	-	-	-
BT_ZHJ1_ZJU_Unigene41973	9	48	1.57	8.03	-2.35464	2.6216e-06	2.28155e-05	-	-	-	-
BT_ZHJ1_ZJU_Unigene22855	20	107	3.49	17.9	-2.35866	2.08792e-09	3.2308e-08	-	GO:0016787//hydrolase activity	-	gi|213515198|ref|NP_001133575.1|/4.44214e-91/iron/zinc purple acid phosphatase-like protein [Salmo salar]
BT_ZHJ1_ZJU_Unigene25411	20	107	3.49	17.9	-2.35866	2.08792e-09	3.27797e-08	-	-	-	-
BT_ZHJ1_ZJU_Unigene39205	28	150	4.89	25.1	-2.35978	1.09555e-11	2.39398e-10	-	-	-	-
BT_ZHJ1_ZJU_Unigene50412	8	43	1.4	7.19	-2.36056	5.28028e-06	4.22647e-05	-	-	-	-
BT_ZHJ1_ZJU_Unigene27983	8	43	1.4	7.19	-2.36056	5.28028e-06	4.22422e-05	-	-	-	-
BT_ZHJ1_ZJU_Unigene376	19	102	3.32	17.07	-2.36221	4.02968e-09	5.9423e-08	-	-	-	-
BT_ZHJ1_ZJU_Unigene20119	116	622	20.24	104.07	-2.36227	1.76303e-13	5.39517e-12	-	-	-	-
BT_ZHJ1_ZJU_Unigene52055	14	75	2.44	12.55	-2.36273	1.04273e-07	1.19477e-06	-	-	-	-
BT_ZHJ1_ZJU_Unigene47381	35	188	6.11	31.46	-2.36427	2.63122e-13	7.5892e-12	-	-	-	-
BT_ZHJ1_ZJU_Unigene43318	26	140	4.54	23.42	-2.36698	4.0123e-11	7.98008e-10	-	-	-	-
BT_ZHJ1_ZJU_Unigene6081	13	70	2.27	11.71	-2.36698	1.97936e-07	2.15171e-06	-	-	-	-
BT_ZHJ1_ZJU_Unigene48718	21	113	3.66	18.91	-2.36923	1.08039e-09	1.77193e-08	-	-	-	-
BT_ZHJ1_ZJU_Unigene14502	28	151	4.89	25.27	-2.36952	1.09555e-11	2.3836e-10	-	-	-	-
BT_ZHJ1_ZJU_Unigene51024	5	27	0.87	4.52	-2.37724	0.000132334	0.000631514	-	-	-	-
BT_ZHJ1_ZJU_Unigene50009	5	27	0.87	4.52	-2.37724	0.000132334	0.000631314	-	-	-	-
BT_ZHJ1_ZJU_Unigene45585	26	141	4.54	23.59	-2.37741	4.0123e-11	8.00122e-10	-	-	-	-
BT_ZHJ1_ZJU_Unigene29089	7	38	1.22	6.36	-2.38215	1.15819e-05	8.46903e-05	-	-	-	gi|91083563|ref|XP_967259.1|/5.25027e-27/PREDICTED: similar to GA19416-PA [Tribolium castaneum]
BT_ZHJ1_ZJU_Unigene41601	7	38	1.22	6.36	-2.38215	1.15819e-05	8.46492e-05	-	-	-	gi|157133196|ref|XP_001662795.1|/5.45951e-18/phosphatidylethanolamine-binding protein [Aedes aegypti]
BT_ZHJ1_ZJU_Unigene45183	7	38	1.22	6.36	-2.38215	1.15819e-05	8.46081e-05	-	-	-	-
BT_ZHJ1_ZJU_Unigene3790	9	49	1.57	8.2	-2.38486	2.53874e-06	2.21841e-05	-	-	-	-
BT_ZHJ1_ZJU_Unigene29165	20	109	3.49	18.24	-2.38581	2.08792e-09	3.2408e-08	-	-	-	gi|270009769|gb|EFA06217.1|/1.44173e-171/hypothetical protein TcasGA2_TC009066 [Tribolium castaneum]
BT_ZHJ1_ZJU_Unigene50795	11	60	1.92	10.04	-2.38658	7.04778e-07	6.96269e-06	-	GO:0046872//metal ion binding	-	gi|270003309|gb|EEZ99756.1|/4.76415e-25/hypothetical protein TcasGA2_TC002528 [Tribolium castaneum]
BT_ZHJ1_ZJU_Unigene49049	11	60	1.92	10.04	-2.38658	7.04778e-07	6.95812e-06	-	-	-	-
BT_ZHJ1_ZJU_Unigene44012	15	82	2.62	13.72	-2.38864	5.47136e-08	6.61661e-07	-	-	-	-
BT_ZHJ1_ZJU_Unigene51542	6	33	1.05	5.52	-2.39428	2.93086e-05	0.000187695	GO:0043234//protein complex;GO:0015630//microtubule cytoskeleton;GO:0044444//cytoplasmic part;GO:0030529//ribonucleoprotein complex;GO:0044430//cytoskeletal part	GO:0008135//translation factor activity, nucleic acid binding	GO:0006412//translation;GO:0016049//cell growth;GO:0000070//mitotic sister chromatid segregation;GO:0007052//mitotic spindle organization;GO:0007143//female meiosis;GO:0048102//autophagic cell death	gi|307205416|gb|EFN83757.1|/2.9702e-63/Eukaryotic translation initiation factor 4E [Harpegnathos saltator]
BT_ZHJ1_ZJU_Unigene27857	6	33	1.05	5.52	-2.39428	2.93086e-05	0.000187855	-	-	-	gi|260804905|ref|XP_002597328.1|/1.23881e-11/hypothetical protein BRAFLDRAFT_66468 [Branchiostoma floridae]
BT_ZHJ1_ZJU_Unigene50815	6	33	1.05	5.52	-2.39428	2.93086e-05	0.000188015	-	-	-	-
BT_ZHJ1_ZJU_Unigene27720	6	33	1.05	5.52	-2.39428	2.93086e-05	0.000187935	-	-	-	-
BT_ZHJ1_ZJU_Unigene15652	6	33	1.05	5.52	-2.39428	2.93086e-05	0.000187775	-	-	-	-
BT_ZHJ1_ZJU_Unigene8915	8	44	1.4	7.36	-2.39428	4.93532e-06	3.97147e-05	-	-	-	-
BT_ZHJ1_ZJU_Unigene30103	30	165	5.24	27.61	-2.39755	3.14348e-12	7.3835e-11	-	-	-	-
BT_ZHJ1_ZJU_Unigene46063	27	149	4.71	24.93	-2.40408	2.08962e-11	4.35752e-10	-	-	-	-
BT_ZHJ1_ZJU_Unigene49829	62	343	10.82	57.39	-2.4071	0	0	-	-	-	-
BT_ZHJ1_ZJU_Unigene48906	29	161	5.06	26.94	-2.41254	5.84266e-12	1.32281e-10	-	-	-	-
BT_ZHJ1_ZJU_Unigene50555	47	261	8.2	43.67	-2.41295	0	0	GO:0000275//mitochondrial proton-transporting ATP synthase complex, catalytic core F(1)	GO:0000166//nucleotide binding;GO:0015078//hydrogen ion transmembrane transporter activity;GO:0015662//ATPase activity, coupled to transmembrane movement of ions, phosphorylative mechanism	GO:0006818//hydrogen transport;GO:0006412//translation;GO:0006754//ATP biosynthetic process	gi|90819982|gb|ABD98749.1|/3.50436e-43/putative ATP synthase oligomycin sensitivity conferral protein [Graphocephala atropunctata]
BT_ZHJ1_ZJU_Unigene48312	25	139	4.36	23.26	-2.41545	7.7277e-11	1.48026e-09	-	-	-	-
BT_ZHJ1_ZJU_Unigene22334	35	195	6.11	32.63	-2.41695	2.63122e-13	7.53149e-12	-	-	-	gi|156542666|ref|XP_001600429.1|/2.76319e-35/PREDICTED: similar to conserved hypothetical protein [Nasonia vitripennis]
BT_ZHJ1_ZJU_Unigene52262	19	106	3.32	17.74	-2.41775	4.02966e-09	5.96564e-08	GO:0005746//mitochondrial respiratory chain	GO:0050136//NADH dehydrogenase (quinone) activity;GO:0000166//nucleotide binding	GO:0022904//respiratory electron transport chain	gi|193669336|ref|XP_001946901.1|/3.73995e-99/PREDICTED: probable NADH dehydrogenase [ubiquinone] flavoprotein 2, mitochondrial-like [Acyrthosiphon pisum]
BT_ZHJ1_ZJU_Unigene50573	19	106	3.32	17.74	-2.41775	4.02966e-09	5.95393e-08	GO:0005856//cytoskeleton;GO:0000267//cell fraction;GO:0031224//intrinsic to membrane	GO:0005254//chloride channel activity	GO:0015698//inorganic anion transport	gi|156555523|ref|XP_001604692.1|/1.97152e-70/PREDICTED: similar to chloride channel protein 2 [Nasonia vitripennis]
BT_ZHJ1_ZJU_Unigene45792	36	201	6.28	33.63	-2.42091	1.96287e-13	5.88706e-12	-	-	-	gi|25091023|sp|P83421.1|PSYC_OIKKI/8.05647e-06/RecName: Full=Psychimicin
BT_ZHJ1_ZJU_Unigene48351	22	123	3.84	20.58	-2.42206	5.58596e-10	9.50308e-09	-	-	-	-
BT_ZHJ1_ZJU_Unigene49270	22	123	3.84	20.58	-2.42206	5.58596e-10	9.49235e-09	-	-	-	-
BT_ZHJ1_ZJU_Unigene49241	112	628	19.55	105.08	-2.42625	0	0	-	-	-	gi|91078482|ref|XP_975769.1|/1.54029e-43/PREDICTED: similar to AGAP006099-PA isoform 2 [Tribolium castaneum]
BT_ZHJ1_ZJU_Unigene29712	8	45	1.4	7.53	-2.42722	4.72788e-06	3.81883e-05	-	-	-	-
BT_ZHJ1_ZJU_Unigene50207	13	73	2.27	12.21	-2.4273	1.97729e-07	2.15101e-06	-	-	-	-
BT_ZHJ1_ZJU_Unigene52066	5	28	0.87	4.68	-2.42742	8.87638e-05	0.000468429	GO:0044464//cell part	GO:0046914//transition metal ion binding	-	gi|157134133|ref|XP_001663162.1|/1.21454e-153/tripartite motif protein trim2,3 [Aedes aegypti]
BT_ZHJ1_ZJU_Unigene26466	5	28	0.87	4.68	-2.42742	8.87638e-05	0.000468922	-	-	-	-
BT_ZHJ1_ZJU_Unigene28205	5	28	0.87	4.68	-2.42742	8.87638e-05	0.000468758	-	-	-	-
BT_ZHJ1_ZJU_Unigene9167	5	28	0.87	4.68	-2.42742	8.87638e-05	0.000468593	-	-	-	-
BT_ZHJ1_ZJU_Unigene35442	5	28	0.87	4.68	-2.42742	8.87638e-05	0.000468265	-	-	-	-
BT_ZHJ1_ZJU_Unigene23552	38	214	6.63	35.81	-2.43328	1.37002e-13	4.42639e-12	-	-	-	-
BT_ZHJ1_ZJU_Unigene50812	66	372	11.52	62.24	-2.4337	0	0	GO:0030529//ribonucleoprotein complex	GO:0005198//structural molecule activity	GO:0010467//gene expression	gi|268306462|gb|ACY95352.1|/3.05882e-88/ribosomal protein L7 [Manduca sexta]
BT_ZHJ1_ZJU_Unigene33963	45	254	7.85	42.5	-2.4367	2.9754e-14	1.17271e-12	-	-	-	-
BT_ZHJ1_ZJU_Unigene44416	12	68	2.09	11.38	-2.44493	3.73376e-07	3.90928e-06	-	-	-	-
BT_ZHJ1_ZJU_Unigene7820	14	81	2.44	13.55	-2.47334	1.04211e-07	1.19588e-06	-	-	-	-
BT_ZHJ1_ZJU_Unigene1855	5	29	0.87	4.85	-2.4789	6.2685e-05	0.000362159	-	-	-	-
BT_ZHJ1_ZJU_Unigene22256	6	35	1.05	5.86	-2.48051	1.95501e-05	0.000135644	-	-	-	gi|157113037|ref|XP_001657736.1|/1.21932e-12/hypothetical protein AaeL_AAEL000980 [Aedes aegypti]
BT_ZHJ1_ZJU_Unigene43497	6	35	1.05	5.86	-2.48051	1.95501e-05	0.000135706	-	-	-	-
BT_ZHJ1_ZJU_Unigene13287	8	47	1.4	7.86	-2.4891	4.5293e-06	3.67024e-05	-	-	-	-
BT_ZHJ1_ZJU_Unigene17136	7	41	1.22	6.86	-2.49133	8.75114e-06	6.57799e-05	-	-	-	-
BT_ZHJ1_ZJU_Unigene46939	16	94	2.79	15.73	-2.49518	2.86188e-08	3.65156e-07	-	-	-	-
BT_ZHJ1_ZJU_Unigene28232	11	65	1.92	10.88	-2.5025	7.00706e-07	6.92701e-06	-	-	-	-
BT_ZHJ1_ZJU_Unigene27798	13	77	2.27	12.88	-2.50437	1.97679e-07	2.15203e-06	-	-	-	-
BT_ZHJ1_ZJU_Unigene43200	109	648	19.02	108.42	-2.51104	2.77556e-14	1.10552e-12	-	-	-	-
BT_ZHJ1_ZJU_Unigene50427	6	36	1.05	6.02	-2.51937	1.7375e-05	0.000120942	-	-	-	gi|156545704|ref|XP_001604698.1|/2.19964e-15/PREDICTED: hypothetical protein [Nasonia vitripennis]
BT_ZHJ1_ZJU_Unigene27717	6	36	1.05	6.02	-2.51937	1.7375e-05	0.000120998	-	-	-	-
BT_ZHJ1_ZJU_Unigene29810	8	48	1.4	8.03	-2.51997	4.48508e-06	3.63833e-05	-	-	-	-
BT_ZHJ1_ZJU_Unigene23614	4	24	0.7	4.02	-2.52177	0.000203644	0.000922957	-	-	-	-
BT_ZHJ1_ZJU_Unigene47323	4	24	0.7	4.02	-2.52177	0.000203644	0.00092268	-	-	-	-
BT_ZHJ1_ZJU_Unigene18799	9	54	1.57	9.04	-2.52556	2.42376e-06	2.11917e-05	-	GO:0016740//transferase activity	-	gi|307195526|gb|EFN77412.1|/2.53666e-20/GPI mannosyltransferase 1 [Harpegnathos saltator]
BT_ZHJ1_ZJU_Unigene25093	9	54	1.57	9.04	-2.52556	2.42376e-06	2.1204e-05	-	-	-	-
BT_ZHJ1_ZJU_Unigene51099	14	84	2.44	14.05	-2.52562	1.04208e-07	1.19677e-06	-	-	-	-
BT_ZHJ1_ZJU_Unigene51194	5	30	0.87	5.02	-2.5286	4.71522e-05	0.000276235	-	GO:0043169//cation binding;GO:0016701//oxidoreductase activity, acting on single donors with incorporation of molecular oxygen	GO:0043102	gi|242025526|ref|XP_002433175.1|/1.72565e-77/1,2-dihydroxy-3-keto-5-methylthiopentene dioxygenase, putative [Pediculus humanus corporis]
BT_ZHJ1_ZJU_Unigene20545	5	30	0.87	5.02	-2.5286	4.71522e-05	0.000276342	-	-	-	-
BT_ZHJ1_ZJU_Unigene46519	5	30	0.87	5.02	-2.5286	4.71522e-05	0.000276127	-	-	-	-
BT_ZHJ1_ZJU_Unigene2607	5	30	0.87	5.02	-2.5286	4.71522e-05	0.00027602	-	-	-	-
BT_ZHJ1_ZJU_Unigene29463	5	30	0.87	5.02	-2.5286	4.71522e-05	0.000275913	-	-	-	-
BT_ZHJ1_ZJU_Unigene46894	5	30	0.87	5.02	-2.5286	4.71522e-05	0.000275806	-	-	-	-
BT_ZHJ1_ZJU_Unigene34387	5	30	0.87	5.02	-2.5286	4.71522e-05	0.000275698	-	-	-	-
BT_ZHJ1_ZJU_Unigene11914	103	623	17.97	104.24	-2.53625	3.9746e-14	1.51115e-12	-	-	-	-
BT_ZHJ1_ZJU_Unigene51949	20	121	3.49	20.25	-2.53662	2.08792e-09	3.24749e-08	-	-	-	-
BT_ZHJ1_ZJU_Unigene48293	42	255	7.33	42.67	-2.54134	1.21902e-13	4.07858e-12	-	-	-	-
BT_ZHJ1_ZJU_Unigene30672	13	79	2.27	13.22	-2.54196	1.97674e-07	2.15353e-06	-	-	-	-
BT_ZHJ1_ZJU_Unigene31648	14	85	2.44	14.22	-2.54297	1.04208e-07	1.19768e-06	-	-	-	gi|307187757|gb|EFN72729.1|/1.2106e-55/UPF0480 protein C15orf24-like protein [Camponotus floridanus]
BT_ZHJ1_ZJU_Unigene28492	8	49	1.4	8.2	-2.5502	4.4588e-06	3.61896e-05	-	-	-	-
BT_ZHJ1_ZJU_Unigene27536	18	110	3.14	18.41	-2.55165	7.76364e-09	1.10273e-07	-	-	-	-
BT_ZHJ1_ZJU_Unigene17491	15	92	2.62	15.39	-2.55435	5.4708e-08	6.62125e-07	-	-	-	-
BT_ZHJ1_ZJU_Unigene306	37	227	6.46	37.98	-2.55563	1.55653e-13	4.84197e-12	-	-	-	-
BT_ZHJ1_ZJU_Unigene30508	7	43	1.22	7.19	-2.55911	8.25924e-06	6.23002e-05	-	-	-	-
BT_ZHJ1_ZJU_Unigene39826	7	43	1.22	7.19	-2.55911	8.25924e-06	6.2269e-05	-	-	-	-
BT_ZHJ1_ZJU_Unigene41708	7	43	1.22	7.19	-2.55911	8.25924e-06	6.22378e-05	-	-	-	-
BT_ZHJ1_ZJU_Unigene51472	6	37	1.05	6.19	-2.55955	1.60844e-05	0.000112323	-	-	-	gi|270002699|gb|EEZ99146.1|/7.03032e-30/hypothetical protein TcasGA2_TC012927 [Tribolium castaneum]
BT_ZHJ1_ZJU_Unigene6588	6	37	1.05	6.19	-2.55955	1.60844e-05	0.000112427	-	-	-	-
BT_ZHJ1_ZJU_Unigene3922	6	37	1.05	6.19	-2.55955	1.60844e-05	0.000112375	-	-	-	-
BT_ZHJ1_ZJU_Unigene51330	17	105	2.97	17.57	-2.56458	1.49253e-08	2.03178e-07	-	-	-	-
BT_ZHJ1_ZJU_Unigene1119	5	31	0.87	5.19	-2.57665	3.79434e-05	0.000240133	-	-	-	gi|27447661|gb|AAO13691.1|AF146757_1/2.48333e-81/alpha-amylase [Ceratitis capitata]
BT_ZHJ1_ZJU_Unigene12190	5	31	0.87	5.19	-2.57665	3.79434e-05	0.000240032	-	-	-	-
BT_ZHJ1_ZJU_Unigene28070	902	5614	157.41	939.34	-2.57712	1.17883e-12	2.95317e-11	-	-	-	-
BT_ZHJ1_ZJU_Unigene52351	18	112	3.14	18.74	-2.57728	7.76364e-09	1.10065e-07	-	-	-	gi|193683398|ref|XP_001945690.1|/4.35537e-91/PREDICTED: 28S ribosomal protein S35, mitochondrial-like [Acyrthosiphon pisum]
BT_ZHJ1_ZJU_Unigene49946	4	25	0.7	4.18	-2.57808	0.000136697	0.000651096	-	GO:0005488//binding;GO:0022892	GO:0006631//fatty acid metabolic process	gi|160333873|ref|NP_001103784.1|/9.68406e-25/NADH dehydrogenase isoform 2 [Bombyx mori]
BT_ZHJ1_ZJU_Unigene1914	4	25	0.7	4.18	-2.57808	0.000136697	0.000651302	-	-	-	-
BT_ZHJ1_ZJU_Unigene21339	20	125	3.49	20.92	-2.58358	2.08792e-09	3.26435e-08	-	-	-	-
BT_ZHJ1_ZJU_Unigene28497	23	144	4.01	24.09	-2.58676	2.88694e-10	5.13173e-09	-	-	-	-
BT_ZHJ1_ZJU_Unigene51874	7	44	1.22	7.36	-2.59282	8.15082e-06	6.15749e-05	-	-	-	-
BT_ZHJ1_ZJU_Unigene31009	6	38	1.05	6.36	-2.59864	1.53216e-05	0.000107294	-	-	-	gi|156333068|ref|XP_001619358.1|/9.56825e-29/hypothetical protein NEMVEDRAFT_v1g224259 [Nematostella vectensis]
BT_ZHJ1_ZJU_Unigene50726	11	70	1.92	11.71	-2.60856	7.00398e-07	6.92851e-06	-	-	-	-
BT_ZHJ1_ZJU_Unigene2198	26	166	4.54	27.78	-2.61328	4.0123e-11	8.02247e-10	GO:0016020//membrane	-	GO:0006810//transport	gi|193664424|ref|XP_001950126.1|/1.46924e-29/PREDICTED: solute carrier family 35 member B1 homolog [Acyrthosiphon pisum]
BT_ZHJ1_ZJU_Unigene44161	47	300	8.2	50.2	-2.61399	0	0	-	-	-	-
BT_ZHJ1_ZJU_Unigene52061	15	96	2.62	16.06	-2.61583	5.47078e-08	6.62655e-07	-	GO:0070739;GO:0019787//small conjugating protein ligase activity;GO:0032559	GO:0043065//positive regulation of apoptosis;GO:0032446//protein modification by small protein conjugation	gi|242023913|ref|XP_002432375.1|/7.45921e-95/NEDD8-conjugating enzyme Ubc12, putative [Pediculus humanus corporis]
BT_ZHJ1_ZJU_Unigene33827	27	173	4.71	28.95	-2.61976	2.08962e-11	4.32161e-10	-	-	-	-
BT_ZHJ1_ZJU_Unigene46208	5	32	0.87	5.35	-2.62045	3.25076e-05	0.000207124	GO:0043231//intracellular membrane-bounded organelle	GO:0005488//binding	-	gi|41152305|ref|NP_957006.1|/4.96736e-19/protein C20orf11 homolog [Danio rerio]
BT_ZHJ1_ZJU_Unigene21645	5	32	0.87	5.35	-2.62045	3.25076e-05	0.000207212	-	-	-	-
BT_ZHJ1_ZJU_Unigene51285	5	32	0.87	5.35	-2.62045	3.25076e-05	0.000207037	-	-	-	-
BT_ZHJ1_ZJU_Unigene27833	7	45	1.22	7.53	-2.62577	8.08684e-06	6.11222e-05	-	-	-	-
BT_ZHJ1_ZJU_Unigene29869	20	129	3.49	21.58	-2.6284	2.08792e-09	3.25422e-08	-	-	-	-
BT_ZHJ1_ZJU_Unigene35372	11	71	1.92	11.88	-2.62936	7.00388e-07	6.93297e-06	-	-	-	-
BT_ZHJ1_ZJU_Unigene36631	4	26	0.7	4.35	-2.63559	9.72608e-05	0.000509697	-	-	-	-
BT_ZHJ1_ZJU_Unigene38005	4	26	0.7	4.35	-2.63559	9.72608e-05	0.000509519	-	-	-	-
BT_ZHJ1_ZJU_Unigene10734	4	26	0.7	4.35	-2.63559	9.72608e-05	0.000509342	-	-	-	-
BT_ZHJ1_ZJU_Unigene44971	4	26	0.7	4.35	-2.63559	9.72608e-05	0.000509165	-	-	-	-
BT_ZHJ1_ZJU_Unigene46397	4	26	0.7	4.35	-2.63559	9.72608e-05	0.000508988	-	-	-	-
BT_ZHJ1_ZJU_Unigene31602	4	26	0.7	4.35	-2.63559	9.72608e-05	0.000508811	-	-	-	-
BT_ZHJ1_ZJU_Unigene46546	8	52	1.4	8.7	-2.63559	4.42864e-06	3.59642e-05	-	-	-	-
BT_ZHJ1_ZJU_Unigene38375	6	39	1.05	6.53	-2.63669	1.48722e-05	0.00010439	-	-	-	-
BT_ZHJ1_ZJU_Unigene46668	78	507	13.61	84.83	-2.63991	0	0	-	-	-	-
BT_ZHJ1_ZJU_Unigene51606	12	78	2.09	13.05	-2.64247	3.73146e-07	3.90959e-06	GO:0005681//spliceosomal complex	GO:0003723//RNA binding	GO:0000380//alternative nuclear mRNA splicing, via spliceosome	gi|307195359|gb|EFN77277.1|/4.24876e-121/RNA-binding protein 39 [Harpegnathos saltator]
BT_ZHJ1_ZJU_Unigene26459	11	72	1.92	12.05	-2.64985	7.00382e-07	6.93747e-06	GO:0043229//intracellular organelle	GO:0003676//nucleic acid binding	-	gi|156553871|ref|XP_001600877.1|/8.86308e-58/PREDICTED: similar to structure-specific recognition protein [Nasonia vitripennis]
BT_ZHJ1_ZJU_Unigene26138	9	59	1.57	9.87	-2.65229	2.41516e-06	2.11657e-05	-	-	-	-
BT_ZHJ1_ZJU_Unigene11686	9	59	1.57	9.87	-2.65229	2.41516e-06	2.11534e-05	-	-	-	-
BT_ZHJ1_ZJU_Unigene32269	9	59	1.57	9.87	-2.65229	2.41516e-06	2.11411e-05	-	-	-	-
BT_ZHJ1_ZJU_Unigene44562	7	46	1.22	7.7	-2.65798	8.04922e-06	6.0899e-05	-	-	-	-
BT_ZHJ1_ZJU_Unigene44490	36	237	6.28	39.66	-2.65885	1.96287e-13	5.91061e-12	-	-	-	-
BT_ZHJ1_ZJU_Unigene31874	8	53	1.4	8.87	-2.66351	4.42546e-06	3.59578e-05	-	-	-	-
BT_ZHJ1_ZJU_Unigene33021	18	119	3.14	19.91	-2.66466	7.76364e-09	1.11006e-07	-	-	-	-
BT_ZHJ1_ZJU_Unigene24893	6	40	1.05	6.69	-2.67162	1.46084e-05	0.000102633	-	-	-	-
BT_ZHJ1_ZJU_Unigene49928	51	339	8.9	56.72	-2.67198	1.44329e-14	5.95347e-13	GO:0005622//intracellular	-	-	gi|240849097|ref|NP_001155822.1|/2.129e-24/39S ribosomal protein L27, mitochondrial [Acyrthosiphon pisum]
BT_ZHJ1_ZJU_Unigene31547	14	93	2.44	15.56	-2.67289	1.04208e-07	1.21719e-06	-	-	-	-
BT_ZHJ1_ZJU_Unigene14440	9	60	1.57	10.04	-2.67692	2.41488e-06	2.11756e-05	-	-	-	-
BT_ZHJ1_ZJU_Unigene41626	18	120	3.14	20.08	-2.67692	7.76364e-09	1.09858e-07	-	-	-	-
BT_ZHJ1_ZJU_Unigene43010	10	67	1.75	11.21	-2.67936	1.30573e-06	1.21128e-05	-	-	-	-
BT_ZHJ1_ZJU_Unigene27947	12	80	2.09	13.39	-2.67958	3.73146e-07	3.91232e-06	-	GO:0003824//catalytic activity	-	gi|193715980|ref|XP_001950264.1|/3.09824e-143/PREDICTED: trehalase-like isoform 1 [Acyrthosiphon pisum]
BT_ZHJ1_ZJU_Unigene52186	93	622	16.23	104.07	-2.68082	9.05942e-14	3.07898e-12	GO:0033176	GO:0015077//monovalent inorganic cation transmembrane transporter activity	GO:0015988//energy coupled proton transport, against electrochemical gradient	gi|156537001|ref|XP_001608291.1|/7.35301e-30/PREDICTED: similar to Vacuolar ATP synthase subunit H [Nasonia vitripennis]
BT_ZHJ1_ZJU_Unigene52390	30	201	5.24	33.63	-2.68211	3.14348e-12	7.41822e-11	-	-	-	-
BT_ZHJ1_ZJU_Unigene1022	7	47	1.22	7.86	-2.68765	8.02716e-06	6.07627e-05	-	-	-	-
BT_ZHJ1_ZJU_Unigene24871	14	94	2.44	15.73	-2.68857	1.04208e-07	1.21061e-06	-	-	-	-
BT_ZHJ1_ZJU_Unigene49927	15	101	2.62	16.9	-2.68938	5.47078e-08	6.70204e-07	-	-	-	-
BT_ZHJ1_ZJU_Unigene42890	4	27	0.7	4.52	-2.6909	7.4145e-05	0.000405642	-	-	-	-
BT_ZHJ1_ZJU_Unigene37068	4	27	0.7	4.52	-2.6909	7.4145e-05	0.000405495	-	-	-	-
BT_ZHJ1_ZJU_Unigene46210	8	54	1.4	9.04	-2.6909	4.4236e-06	3.59815e-05	-	-	-	-
BT_ZHJ1_ZJU_Unigene10191	4	27	0.7	4.52	-2.6909	7.4145e-05	0.000405348	-	-	-	-
BT_ZHJ1_ZJU_Unigene51913	4	27	0.7	4.52	-2.6909	7.4145e-05	0.0004052	-	-	-	-
BT_ZHJ1_ZJU_Unigene8378	4	27	0.7	4.52	-2.6909	7.4145e-05	0.000405053	-	-	-	-
BT_ZHJ1_ZJU_Unigene49633	8	54	1.4	9.04	-2.6909	4.4236e-06	3.59621e-05	-	-	-	-
BT_ZHJ1_ZJU_Unigene44646	265	1786	46.25	298.83	-2.6918	8.3955e-13	2.15337e-11	-	-	-	-
BT_ZHJ1_ZJU_Unigene50720	61	413	10.65	69.1	-2.69783	4.21884e-14	1.57615e-12	-	-	-	-
BT_ZHJ1_ZJU_Unigene44766	9	61	1.57	10.21	-2.70115	2.41472e-06	2.11865e-05	-	-	-	-
BT_ZHJ1_ZJU_Unigene51787	15	102	2.62	17.07	-2.70382	5.47078e-08	6.68572e-07	-	-	-	-
BT_ZHJ1_ZJU_Unigene35012	6	41	1.05	6.86	-2.70782	1.4454e-05	0.000101596	-	-	-	-
BT_ZHJ1_ZJU_Unigene26150	5	34	0.87	5.69	-2.70934	2.74406e-05	0.000176257	-	-	-	gi|260821438|ref|XP_002606040.1|/1.11481e-40/hypothetical protein BRAFLDRAFT_100948 [Branchiostoma floridae]
BT_ZHJ1_ZJU_Unigene29834	5	34	0.87	5.69	-2.70934	2.74406e-05	0.000176483	GO:0043231//intracellular membrane-bounded organelle;GO:0044444//cytoplasmic part	GO:0004672//protein kinase activity;GO:0000166//nucleotide binding	GO:0006259//DNA metabolic process;GO:0022402//cell cycle process;GO:0030177//positive regulation of Wnt receptor signaling pathway;GO:0007623//circadian rhythm;GO:0031331;GO:0008104//protein localization;GO:0006464//protein modification process	gi|242013694|ref|XP_002427537.1|/6.80495e-80/Casein kinase I isoform delta, putative [Pediculus humanus corporis]
BT_ZHJ1_ZJU_Unigene47064	5	34	0.87	5.69	-2.70934	2.74406e-05	0.000176558	-	-	-	-
BT_ZHJ1_ZJU_Unigene27699	5	34	0.87	5.69	-2.70934	2.74406e-05	0.000176407	-	-	-	-
BT_ZHJ1_ZJU_Unigene11846	5	34	0.87	5.69	-2.70934	2.74406e-05	0.000176332	-	-	-	-
BT_ZHJ1_ZJU_Unigene24836	7	48	1.22	8.03	-2.71852	8.01424e-06	6.06954e-05	-	GO:0004175//endopeptidase activity	GO:0019538//protein metabolic process	gi|193601270|ref|XP_001944076.1|/9.50274e-69/PREDICTED: proclotting enzyme-like [Acyrthosiphon pisum]
BT_ZHJ1_ZJU_Unigene50233	16	110	2.79	18.41	-2.72215	2.86186e-08	3.69538e-07	-	-	-	-
BT_ZHJ1_ZJU_Unigene16979	16	110	2.79	18.41	-2.72215	2.86186e-08	3.68906e-07	-	-	-	-
BT_ZHJ1_ZJU_Unigene52367	10	69	1.75	11.55	-2.72247	1.30571e-06	1.212e-05	-	-	-	gi|156555008|ref|XP_001603054.1|/8.10578e-93/PREDICTED: similar to IP17045p [Nasonia vitripennis]
BT_ZHJ1_ZJU_Unigene4556	25	172	4.36	28.78	-2.72267	7.7277e-11	1.48593e-09	-	-	-	-
BT_ZHJ1_ZJU_Unigene50799	19	132	3.32	22.09	-2.73414	4.02966e-09	6.0189e-08	-	-	-	-
BT_ZHJ1_ZJU_Unigene46740	126	877	21.99	146.74	-2.73834	1.98508e-13	5.93003e-12	-	-	-	-
BT_ZHJ1_ZJU_Unigene47212	83	578	14.48	96.71	-2.7396	1.75193e-13	5.37212e-12	GO:0015934//large ribosomal subunit	GO:0003676//nucleic acid binding;GO:0005198//structural molecule activity	GO:0006412//translation;GO:0019080;GO:0031016//pancreas development	gi|110765973|ref|XP_001120263.1|/7.34974e-23/PREDICTED: 60S ribosomal protein L38 [Apis mellifera]
BT_ZHJ1_ZJU_Unigene24050	4	28	0.7	4.68	-2.74108	6.0658e-05	0.000350986	-	GO:0016787//hydrolase activity	-	gi|206730755|gb|ACI16653.1|/5.54786e-53/esterase 1 [Liposcelis bostrychophila]
BT_ZHJ1_ZJU_Unigene37233	4	28	0.7	4.68	-2.74108	6.0658e-05	0.000351256	-	-	-	-
BT_ZHJ1_ZJU_Unigene21186	4	28	0.7	4.68	-2.74108	6.0658e-05	0.000351121	-	-	-	-
BT_ZHJ1_ZJU_Unigene26154	10	70	1.75	11.71	-2.74231	1.3057e-06	1.21275e-05	-	-	-	gi|189236526|ref|XP_975464.2|/5.14732e-162/PREDICTED: similar to f-spondin [Tribolium castaneum]
BT_ZHJ1_ZJU_Unigene7939	10	70	1.75	11.71	-2.74231	1.3057e-06	1.2135e-05	-	-	-	-
BT_ZHJ1_ZJU_Unigene13600	8	56	1.4	9.37	-2.74262	4.42188e-06	3.60064e-05	-	-	-	-
BT_ZHJ1_ZJU_Unigene47678	8	56	1.4	9.37	-2.74262	4.42188e-06	3.59869e-05	-	-	-	-
BT_ZHJ1_ZJU_Unigene39553	45	314	7.85	52.54	-2.74265	2.9754e-14	1.16357e-12	-	-	-	-
BT_ZHJ1_ZJU_Unigene50889	15	105	2.62	17.57	-2.74548	5.47078e-08	6.65332e-07	-	-	-	-
BT_ZHJ1_ZJU_Unigene31208	7	49	1.22	8.2	-2.74874	8.0067e-06	6.06688e-05	-	-	-	-
BT_ZHJ1_ZJU_Unigene44709	12	84	2.09	14.05	-2.749	3.73144e-07	3.95638e-06	-	-	-	-
BT_ZHJ1_ZJU_Unigene51425	5	35	0.87	5.86	-2.75181	2.63488e-05	0.000169751	-	-	GO:0051707//response to other organism	gi|122092232|sp|Q0Q028.1|DFP3_ANTMY/3.09514e-22/RecName: Full=Putative defense protein 3; Short=DFP-3; Flags: Precursor
BT_ZHJ1_ZJU_Unigene49038	5	35	0.87	5.86	-2.75181	2.63488e-05	0.000169896	-	-	-	-
BT_ZHJ1_ZJU_Unigene9754	5	35	0.87	5.86	-2.75181	2.63488e-05	0.000169823	-	-	-	-
BT_ZHJ1_ZJU_Unigene51876	43	302	7.5	50.53	-2.75218	1.2701e-13	4.13014e-12	GO:0005739//mitochondrion;GO:0019866//organelle inner membrane;GO:0044425//membrane part	-	GO:0006091//generation of precursor metabolites and energy	gi|270004913|gb|EFA01361.1|/2.66322e-85/mitochondrial cytochrome c1 [Tribolium castaneum]
BT_ZHJ1_ZJU_Unigene17428	27	190	4.71	31.79	-2.75477	2.08962e-11	4.3515e-10	-	-	-	-
BT_ZHJ1_ZJU_Unigene52133	66	465	11.52	77.8	-2.75563	0	0	GO:0044444//cytoplasmic part	GO:0070011	GO:0007444//imaginal disc development;GO:0007423//sensory organ development;GO:0012501//programmed cell death	gi|194746631|ref|XP_001955780.1|/1.98553e-77/GF16067 [Drosophila ananassae]
BT_ZHJ1_ZJU_Unigene5515	15	106	2.62	17.74	-2.75937	5.47078e-08	6.6587e-07	-	-	-	-
BT_ZHJ1_ZJU_Unigene47444	15	106	2.62	17.74	-2.75937	5.47078e-08	6.63189e-07	-	-	-	-
BT_ZHJ1_ZJU_Unigene14244	81	574	14.14	96.04	-2.76385	8.72636e-14	2.986e-12	-	-	-	-
BT_ZHJ1_ZJU_Unigene23146	11	78	1.92	13.05	-2.76487	7.00374e-07	7.02053e-06	-	-	-	-
BT_ZHJ1_ZJU_Unigene45682	11	78	1.92	13.05	-2.76487	7.00374e-07	6.94196e-06	-	-	-	-
BT_ZHJ1_ZJU_Unigene37429	8	57	1.4	9.54	-2.76856	4.4215e-06	3.60423e-05	-	-	-	-
BT_ZHJ1_ZJU_Unigene25727	8	57	1.4	9.54	-2.76856	4.4215e-06	3.60228e-05	-	-	-	-
BT_ZHJ1_ZJU_Unigene26480	17	121	2.97	20.25	-2.76939	1.49253e-08	2.02263e-07	-	-	-	-
BT_ZHJ1_ZJU_Unigene51493	21	150	3.66	25.1	-2.77777	1.08039e-09	1.77386e-08	-	GO:0046914//transition metal ion binding	-	gi|193634248|ref|XP_001946712.1|/2.03464e-69/PREDICTED: ferritin heavy polypeptide-like 17-like isoform 1 [Acyrthosiphon pisum]
BT_ZHJ1_ZJU_Unigene2987	30	215	5.24	35.97	-2.77916	3.14348e-12	7.40661e-11	-	-	-	-
BT_ZHJ1_ZJU_Unigene45332	121	867	21.12	145.07	-2.78007	8.54872e-14	2.95884e-12	-	-	-	-
BT_ZHJ1_ZJU_Unigene37953	10	72	1.75	12.05	-2.78361	1.3057e-06	1.21499e-05	-	-	-	-
BT_ZHJ1_ZJU_Unigene13745	10	72	1.75	12.05	-2.78361	1.3057e-06	1.21424e-05	-	-	-	-
BT_ZHJ1_ZJU_Unigene29311	5	36	0.87	6.02	-2.79068	2.5714e-05	0.000165945	-	-	-	gi|112983082|ref|NP_001037668.1|/3.76813e-105/cytosolic juvenile hormone binding protein 36 kDa subunit [Bombyx mori]
BT_ZHJ1_ZJU_Unigene15381	5	36	0.87	6.02	-2.79068	2.5714e-05	0.000166088	-	-	-	-
BT_ZHJ1_ZJU_Unigene50540	5	36	0.87	6.02	-2.79068	2.5714e-05	0.000166016	-	-	-	-
BT_ZHJ1_ZJU_Unigene25896	5	36	0.87	6.02	-2.79068	2.5714e-05	0.000165874	-	-	-	-
BT_ZHJ1_ZJU_Unigene48984	4	29	0.7	4.85	-2.79256	5.2823e-05	0.000307661	-	GO:0005488//binding;GO:0008233//peptidase activity	-	gi|308488328|ref|XP_003106358.1|/1.82782e-51/hypothetical protein CRE_16047 [Caenorhabditis remanei]
BT_ZHJ1_ZJU_Unigene50206	4	29	0.7	4.85	-2.79256	5.2823e-05	0.000307542	-	-	-	-
BT_ZHJ1_ZJU_Unigene12522	4	29	0.7	4.85	-2.79256	5.2823e-05	0.000307423	-	-	-	-
BT_ZHJ1_ZJU_Unigene48983	4	29	0.7	4.85	-2.79256	5.2823e-05	0.000307304	-	-	-	-
BT_ZHJ1_ZJU_Unigene686	4	29	0.7	4.85	-2.79256	5.2823e-05	0.000307185	-	-	-	-
BT_ZHJ1_ZJU_Unigene30630	51	369	8.9	61.74	-2.79433	1.44329e-14	5.93721e-13	GO:0030532//small nuclear ribonucleoprotein complex;GO:0005681//spliceosomal complex;GO:0031981//nuclear lumen;GO:0044444//cytoplasmic part	GO:0003676//nucleic acid binding	GO:0000398//nuclear mRNA splicing, via spliceosome;GO:0006353//transcription termination, DNA-dependent	gi|62083383|gb|AAX62416.1|/5.59501e-31/small nuclear ribonucleoprotein G [Lysiphlebus testaceipes]
BT_ZHJ1_ZJU_Unigene52218	28	203	4.89	33.97	-2.79635	1.09555e-11	2.38705e-10	-	-	-	-
BT_ZHJ1_ZJU_Unigene25725	24	174	4.19	29.11	-2.79649	1.49296e-10	2.73789e-09	-	-	-	gi|242017074|ref|XP_002429018.1|/6.17418e-25/phosphatidylethanolamine-binding protein, putative [Pediculus humanus corporis]
BT_ZHJ1_ZJU_Unigene39284	11	80	1.92	13.39	-2.80198	7.00374e-07	6.98333e-06	-	-	-	-
BT_ZHJ1_ZJU_Unigene19357	24	175	4.19	29.28	-2.80489	1.49296e-10	2.72461e-09	-	-	-	-
BT_ZHJ1_ZJU_Unigene49973	7	51	1.22	8.53	-2.80566	7.99978e-06	6.06469e-05	-	-	-	-
BT_ZHJ1_ZJU_Unigene26592	6	44	1.05	7.36	-2.80932	1.42811e-05	0.000100428	-	-	-	-
BT_ZHJ1_ZJU_Unigene23615	9	66	1.57	11.04	-2.8139	2.41452e-06	2.11971e-05	-	-	-	-
BT_ZHJ1_ZJU_Unigene44864	12	88	2.09	14.72	-2.8162	3.73144e-07	3.92049e-06	-	-	-	-
BT_ZHJ1_ZJU_Unigene51560	74	544	12.91	91.02	-2.81769	3.68594e-14	1.41932e-12	-	-	-	-
BT_ZHJ1_ZJU_Unigene42594	13	96	2.27	16.06	-2.82271	1.97672e-07	2.18032e-06	-	-	-	-
BT_ZHJ1_ZJU_Unigene28925	3	22	0.52	3.68	-2.82312	0.000203024	0.000921257	-	-	-	-
BT_ZHJ1_ZJU_Unigene7904	3	22	0.52	3.68	-2.82312	0.000203024	0.000920979	-	-	-	-
BT_ZHJ1_ZJU_Unigene49574	3	22	0.52	3.68	-2.82312	0.000203024	0.000920702	-	-	-	-
BT_ZHJ1_ZJU_Unigene8513	3	22	0.52	3.68	-2.82312	0.000203024	0.000920424	-	-	-	-
BT_ZHJ1_ZJU_Unigene52112	31	229	5.41	38.32	-2.8244	1.74594e-12	4.28822e-11	GO:0016020//membrane;GO:0043231//intracellular membrane-bounded organelle	GO:0051536//iron-sulfur cluster binding	-	gi|156551722|ref|XP_001603196.1|/2.55542e-37/PREDICTED: similar to ENSANGP00000017620 [Nasonia vitripennis]
BT_ZHJ1_ZJU_Unigene51988	12	89	2.09	14.89	-2.83277	3.73144e-07	3.94804e-06	-	-	-	gi|195012111|ref|XP_001983480.1|/4.03943e-10/GH15918 [Drosophila grimshawi]
BT_ZHJ1_ZJU_Unigene27859	9	67	1.57	11.21	-2.83595	2.4145e-06	2.12963e-05	GO:0070461//SAGA-type complex;GO:0005667//transcription factor complex	GO:0030528//transcription regulator activity;GO:0016740//transferase activity	GO:0006357//regulation of transcription from RNA polymerase II promoter	gi|307184077|gb|EFN70612.1|/1.55544e-143/Transcription initiation factor TFIID subunit 5 [Camponotus floridanus]
BT_ZHJ1_ZJU_Unigene30251	24	179	4.19	29.95	-2.83753	1.49296e-10	2.74122e-09	-	-	-	-
BT_ZHJ1_ZJU_Unigene22245	4	30	0.7	5.02	-2.84226	4.82896e-05	0.00028213	GO:0005681//spliceosomal complex	GO:0003676//nucleic acid binding;GO:0042623//ATPase activity, coupled;GO:0003724//RNA helicase activity;GO:0032559	GO:0000380//alternative nuclear mRNA splicing, via spliceosome	gi|66558592|ref|XP_623289.1|/8.21432e-179/PREDICTED: ATP-dependent RNA helicase DHX8-like isoform 1 [Apis mellifera]
BT_ZHJ1_ZJU_Unigene40791	4	30	0.7	5.02	-2.84226	4.82896e-05	0.00028202	-	-	-	-
BT_ZHJ1_ZJU_Unigene50179	17	128	2.97	21.42	-2.85042	1.49253e-08	2.02446e-07	-	-	-	-
BT_ZHJ1_ZJU_Unigene51303	13	98	2.27	16.4	-2.85293	1.97672e-07	2.17873e-06	GO:0070461//SAGA-type complex	GO:0003713//transcription coactivator activity	GO:0006810//transport;GO:0006355//regulation of transcription, DNA-dependent;GO:0016570//histone modification	gi|291229490|ref|XP_002734714.1|/2.32501e-16/PREDICTED: enhancer of yellow 2 homolog [Saccoglossus kowalevskii]
BT_ZHJ1_ZJU_Unigene31442	9	68	1.57	11.38	-2.85766	2.4145e-06	2.17161e-05	-	-	-	-
BT_ZHJ1_ZJU_Unigene23953	16	121	2.79	20.25	-2.85958	2.86186e-08	3.68275e-07	-	-	-	-
BT_ZHJ1_ZJU_Unigene25209	21	159	3.66	26.6	-2.86151	1.08039e-09	1.76042e-08	-	-	-	-
BT_ZHJ1_ZJU_Unigene27329	31	235	5.41	39.32	-2.86156	1.74594e-12	4.27428e-11	-	-	-	-
BT_ZHJ1_ZJU_Unigene48593	10	76	1.75	12.72	-2.86167	1.3057e-06	1.22483e-05	-	-	-	-
BT_ZHJ1_ZJU_Unigene5644	7	53	1.22	8.87	-2.86205	7.99746e-06	6.06598e-05	-	-	-	-
BT_ZHJ1_ZJU_Unigene19853	12	91	2.09	15.23	-2.86534	3.73144e-07	3.96475e-06	-	-	-	-
BT_ZHJ1_ZJU_Unigene33912	5	38	0.87	6.36	-2.86994	2.51336e-05	0.000162618	-	-	-	-
BT_ZHJ1_ZJU_Unigene5130	5	38	0.87	6.36	-2.86994	2.51336e-05	0.000162548	-	-	-	-
BT_ZHJ1_ZJU_Unigene23150	6	46	1.05	7.7	-2.87447	1.42533e-05	0.000100279	-	-	-	-
BT_ZHJ1_ZJU_Unigene51900	24	184	4.19	30.79	-2.87744	1.49296e-10	2.74793e-09	-	-	-	-
BT_ZHJ1_ZJU_Unigene6290	65	499	11.34	83.49	-2.88018	0	0	-	-	-	-
BT_ZHJ1_ZJU_Unigene50119	518	3978	90.4	665.6	-2.88026	6.72796e-14	2.38906e-12	-	-	-	-
BT_ZHJ1_ZJU_Unigene38491	12	92	2.09	15.39	-2.88042	3.73144e-07	3.93973e-06	-	-	-	-
BT_ZHJ1_ZJU_Unigene48407	108	830	18.85	138.88	-2.8812	0	0	-	-	-	-
BT_ZHJ1_ZJU_Unigene45561	52	401	9.07	67.1	-2.88714	5.83978e-14	2.09842e-12	-	-	-	-
BT_ZHJ1_ZJU_Unigene52260	3	23	0.52	3.85	-2.88827	0.000145577	0.000687302	-	-	-	gi|119112936|ref|XP_307966.3|/7.09119e-58/AGAP002218-PA [Anopheles gambiae str. PEST]
BT_ZHJ1_ZJU_Unigene13397	3	23	0.52	3.85	-2.88827	0.000145577	0.000688382	-	-	-	-
BT_ZHJ1_ZJU_Unigene16301	3	23	0.52	3.85	-2.88827	0.000145577	0.000688166	-	-	-	-
BT_ZHJ1_ZJU_Unigene49566	3	23	0.52	3.85	-2.88827	0.000145577	0.00068795	-	-	-	-
BT_ZHJ1_ZJU_Unigene6240	3	23	0.52	3.85	-2.88827	0.000145577	0.000687734	-	-	-	-
BT_ZHJ1_ZJU_Unigene16437	3	23	0.52	3.85	-2.88827	0.000145577	0.000687518	-	-	-	-
BT_ZHJ1_ZJU_Unigene51468	8	62	1.4	10.37	-2.88892	4.42102e-06	3.60579e-05	-	-	-	-
BT_ZHJ1_ZJU_Unigene8890	4	31	0.7	5.19	-2.89031	4.56766e-05	0.000268112	GO:0043231//intracellular membrane-bounded organelle	GO:0005488//binding	GO:0001654//eye development	gi|48098060|ref|XP_393966.1|/3.26099e-94/PREDICTED: hypothetical protein LOC410487 [Apis mellifera]
BT_ZHJ1_ZJU_Unigene34516	4	31	0.7	5.19	-2.89031	4.56766e-05	0.000268216	-	-	-	-
BT_ZHJ1_ZJU_Unigene41451	4	31	0.7	5.19	-2.89031	4.56766e-05	0.000268007	-	-	-	-
BT_ZHJ1_ZJU_Unigene47192	6	47	1.05	7.86	-2.90414	1.42475e-05	0.000100285	-	-	-	-
BT_ZHJ1_ZJU_Unigene5509	13	102	2.27	17.07	-2.9107	1.97672e-07	2.15506e-06	-	-	-	-
BT_ZHJ1_ZJU_Unigene3987	7	55	1.22	9.2	-2.91475	7.99668e-06	6.06845e-05	-	-	-	-
BT_ZHJ1_ZJU_Unigene27813	27	213	4.71	35.64	-2.9197	2.08962e-11	4.29799e-10	-	-	-	-
BT_ZHJ1_ZJU_Unigene4441	9	71	1.57	11.88	-2.9197	2.4145e-06	2.12589e-05	-	-	-	-
BT_ZHJ1_ZJU_Unigene49163	74	584	12.91	97.72	-2.92016	3.68594e-14	1.42296e-12	GO:0043231//intracellular membrane-bounded organelle	GO:0030545;GO:0005504//fatty acid binding	GO:0010876;GO:0051234//establishment of localization;GO:0006952//defense response;GO:0010469//regulation of receptor activity	gi|121543889|gb|ABM55609.1|/1.44195e-30/diazepam binding inhibitor-like protein [Maconellicoccus hirsutus]
BT_ZHJ1_ZJU_Unigene40666	23	182	4.01	30.45	-2.92477	2.88694e-10	5.10761e-09	-	-	-	-
BT_ZHJ1_ZJU_Unigene24509	12	95	2.09	15.9	-2.92745	3.73144e-07	3.95917e-06	-	-	-	-
BT_ZHJ1_ZJU_Unigene33490	19	151	3.32	25.27	-2.92817	4.02966e-09	5.97151e-08	-	GO:0008233//peptidase activity	-	gi|290462445|gb|ADD24270.1|/3.4237e-12/Coiled-coil-helix-coiled-coil-helix domain-containing protein 2, mitochondrial [Lepeophtheirus salmonis]
BT_ZHJ1_ZJU_Unigene1632	57	453	9.95	75.8	-2.92943	6.06182e-14	2.16786e-12	-	-	-	-
BT_ZHJ1_ZJU_Unigene50549	48	382	8.38	63.92	-2.93125	1.12355e-13	3.77592e-12	-	-	-	-
BT_ZHJ1_ZJU_Unigene52417	27	215	4.71	35.97	-2.933	2.08962e-11	4.32755e-10	-	-	-	-
BT_ZHJ1_ZJU_Unigene52400	4	32	0.7	5.35	-2.93411	4.4176e-05	0.000260727	-	-	-	gi|241896853|ref|NP_001155906.1|/2.19728e-11/hypothetical protein LOC100302321 [Acyrthosiphon pisum]
BT_ZHJ1_ZJU_Unigene11993	9	72	1.57	12.05	-2.9402	2.4145e-06	2.12713e-05	-	-	-	-
BT_ZHJ1_ZJU_Unigene48139	3	24	0.52	4.02	-2.95061	0.000112583	0.000548562	-	-	-	-
BT_ZHJ1_ZJU_Unigene49250	3	24	0.52	4.02	-2.95061	0.000112583	0.000548384	-	-	-	-
BT_ZHJ1_ZJU_Unigene25592	3	24	0.52	4.02	-2.95061	0.000112583	0.000548207	-	-	-	-
BT_ZHJ1_ZJU_Unigene7255	3	24	0.52	4.02	-2.95061	0.000112583	0.00054803	-	-	-	-
BT_ZHJ1_ZJU_Unigene33969	3	24	0.52	4.02	-2.95061	0.000112583	0.000547853	-	-	-	-
BT_ZHJ1_ZJU_Unigene48592	10	81	1.75	13.55	-2.95287	1.3057e-06	1.218e-05	-	-	-	-
BT_ZHJ1_ZJU_Unigene51174	11	89	1.92	14.89	-2.95517	7.00374e-07	7.03927e-06	GO:0005737//cytoplasm;GO:0005634//nucleus	GO:0005488//binding	GO:0009967//positive regulation of signal transduction;GO:0006412//translation;GO:0006915//apoptosis;GO:0008283//cell proliferation	gi|260782772|ref|XP_002586456.1|/2.68583e-22/hypothetical protein BRAFLDRAFT_131556 [Branchiostoma floridae]
BT_ZHJ1_ZJU_Unigene49679	12	97	2.09	16.23	-2.95709	3.73144e-07	3.96196e-06	-	-	-	-
BT_ZHJ1_ZJU_Unigene23842	45	367	7.85	61.41	-2.96771	2.9754e-14	1.17579e-12	-	-	-	-
BT_ZHJ1_ZJU_Unigene45141	10	82	1.75	13.72	-2.97085	1.3057e-06	1.21725e-05	-	-	-	gi|83658840|gb|ABC40570.1|/2.73133e-17/putative antimicrobial knottin protein Btk-2 [Bemisia tabaci]
BT_ZHJ1_ZJU_Unigene48067	11	90	1.92	15.06	-2.97154	7.00374e-07	7.02989e-06	-	-	-	-
BT_ZHJ1_ZJU_Unigene49492	16	131	2.79	21.92	-2.97391	2.86186e-08	3.6796e-07	GO:0030529//ribonucleoprotein complex	GO:0003676//nucleic acid binding;GO:0005198//structural molecule activity	GO:0010467//gene expression	gi|70909667|emb|CAJ17256.1|/1.17393e-52/ribosomal protein L10Ae [Biphyllus lunatus]
BT_ZHJ1_ZJU_Unigene46750	21	172	3.66	28.78	-2.97515	1.08039e-09	1.76233e-08	-	-	-	-
BT_ZHJ1_ZJU_Unigene19815	5	41	0.87	6.86	-2.97912	2.49006e-05	0.000161249	-	GO:0046872//metal ion binding	-	gi|56756174|emb|CAH65681.2|/1.06204e-50/cytochrome P450 CYP6AX1 protein [Nilaparvata lugens]
BT_ZHJ1_ZJU_Unigene29436	5	41	0.87	6.86	-2.97912	2.49006e-05	0.000161318	-	-	-	gi|307195658|gb|EFN77500.1|/1.19768e-09/Origin recognition complex subunit 4 [Harpegnathos saltator]
BT_ZHJ1_ZJU_Unigene27745	5	41	0.87	6.86	-2.97912	2.49006e-05	0.000161457	-	-	-	gi|156547008|ref|XP_001600575.1|/5.54675e-10/PREDICTED: similar to CG8016-PA [Nasonia vitripennis]
BT_ZHJ1_ZJU_Unigene11135	5	41	0.87	6.86	-2.97912	2.49006e-05	0.000161388	-	-	-	-
BT_ZHJ1_ZJU_Unigene48576	5	41	0.87	6.86	-2.97912	2.49006e-05	0.000161179	-	-	-	-
BT_ZHJ1_ZJU_Unigene36872	9	74	1.57	12.38	-2.97917	2.4145e-06	2.16514e-05	-	-	-	-
BT_ZHJ1_ZJU_Unigene18427	8	66	1.4	11.04	-2.97924	4.421e-06	3.67141e-05	-	-	GO:0006917//induction of apoptosis	gi|240848809|ref|NP_001155719.1|/1.63564e-20/UPF0671 protein CG14806-like [Acyrthosiphon pisum]
BT_ZHJ1_ZJU_Unigene6731	4	33	0.7	5.52	-2.97924	4.3317e-05	0.00025626	-	-	-	-
BT_ZHJ1_ZJU_Unigene26298	4	33	0.7	5.52	-2.97924	4.3317e-05	0.000256159	-	-	-	-
BT_ZHJ1_ZJU_Unigene34227	4	33	0.7	5.52	-2.97924	4.3317e-05	0.000256058	-	-	-	-
BT_ZHJ1_ZJU_Unigene45700	55	454	9.6	75.96	-2.98413	0	0	GO:0000314//organellar small ribosomal subunit	GO:0005198//structural molecule activity	-	gi|193596549|ref|XP_001949175.1|/5.55892e-31/PREDICTED: 28S ribosomal protein S33, mitochondrial-like isoform 2 [Acyrthosiphon pisum]
BT_ZHJ1_ZJU_Unigene30692	7	58	1.22	9.7	-2.9911	7.99638e-06	6.07128e-05	-	-	-	-
BT_ZHJ1_ZJU_Unigene50786	9	75	1.57	12.55	-2.99885	2.4145e-06	2.16128e-05	-	-	-	gi|156554918|ref|XP_001606442.1|/3.87085e-19/PREDICTED: similar to conserved hypothetical protein [Nasonia vitripennis]
BT_ZHJ1_ZJU_Unigene43881	17	142	2.97	23.76	-3	1.49253e-08	2.03546e-07	-	-	-	-
BT_ZHJ1_ZJU_Unigene51017	11	92	1.92	15.39	-3.00282	7.00374e-07	6.95111e-06	-	-	-	-
BT_ZHJ1_ZJU_Unigene15647	3	25	0.52	4.18	-3.00692	9.3718e-05	0.000492674	-	-	-	-
BT_ZHJ1_ZJU_Unigene23062	3	25	0.52	4.18	-3.00692	9.3718e-05	0.000492502	-	-	-	-
BT_ZHJ1_ZJU_Unigene27404	3	25	0.52	4.18	-3.00692	9.3718e-05	0.00049233	-	-	-	-
BT_ZHJ1_ZJU_Unigene48165	3	25	0.52	4.18	-3.00692	9.3718e-05	0.000492158	-	-	-	-
BT_ZHJ1_ZJU_Unigene43438	3	25	0.52	4.18	-3.00692	9.3718e-05	0.000491987	-	-	-	-
BT_ZHJ1_ZJU_Unigene45758	3	25	0.52	4.18	-3.00692	9.3718e-05	0.000491815	-	-	-	-
BT_ZHJ1_ZJU_Unigene39260	3	25	0.52	4.18	-3.00692	9.3718e-05	0.000491644	-	-	-	-
BT_ZHJ1_ZJU_Unigene51808	54	454	9.42	75.96	-3.01144	4.19664e-14	1.57568e-12	-	-	-	-
BT_ZHJ1_ZJU_Unigene26199	13	110	2.27	18.41	-3.01973	1.97672e-07	2.15976e-06	-	-	-	gi|195055346|ref|XP_001994580.1|/5.14291e-15/GH15379 [Drosophila grimshawi]
BT_ZHJ1_ZJU_Unigene6982	6	51	1.05	8.53	-3.02216	1.42405e-05	0.00010033	-	-	-	-
BT_ZHJ1_ZJU_Unigene47639	6	51	1.05	8.53	-3.02216	1.42405e-05	0.000100283	-	-	-	-
BT_ZHJ1_ZJU_Unigene10300	8	68	1.4	11.38	-3.023	4.421e-06	3.70203e-05	GO:0031227//intrinsic to endoplasmic reticulum membrane	GO:0005488//binding	GO:0043161//proteasomal ubiquitin-dependent protein catabolic process;GO:0016049//cell growth;GO:0006886//intracellular protein transport;GO:0008283//cell proliferation;GO:0006950//response to stress;GO:0006984//ER-nucleus signaling pathway	gi|307208180|gb|EFN85654.1|/4.94121e-66/Derlin-2 [Harpegnathos saltator]
BT_ZHJ1_ZJU_Unigene23652	4	34	0.7	5.69	-3.023	4.28268e-05	0.000253659	-	-	-	-
BT_ZHJ1_ZJU_Unigene5273	4	34	0.7	5.69	-3.023	4.28268e-05	0.000253559	-	-	-	-
BT_ZHJ1_ZJU_Unigene48475	25	213	4.36	35.64	-3.0311	7.7277e-11	1.48214e-09	-	-	-	-
BT_ZHJ1_ZJU_Unigene31678	20	171	3.49	28.61	-3.03522	2.08792e-09	3.27455e-08	-	-	-	-
BT_ZHJ1_ZJU_Unigene26814	55	471	9.6	78.81	-3.03727	0	0	-	-	-	-
BT_ZHJ1_ZJU_Unigene37883	28	240	4.89	40.16	-3.03785	1.09555e-11	2.37673e-10	-	-	-	-
BT_ZHJ1_ZJU_Unigene24206	10	86	1.75	14.39	-3.03964	1.3057e-06	1.21951e-05	-	-	-	-
BT_ZHJ1_ZJU_Unigene21327	12	103	2.09	17.23	-3.04335	3.73144e-07	3.93421e-06	-	-	-	-
BT_ZHJ1_ZJU_Unigene46282	103	887	17.97	148.41	-3.04593	3.9746e-14	1.50356e-12	-	-	-	-
BT_ZHJ1_ZJU_Unigene12996	5	43	0.87	7.19	-3.0469	2.48644e-05	0.000161361	-	-	-	-
BT_ZHJ1_ZJU_Unigene34574	5	43	0.87	7.19	-3.0469	2.48644e-05	0.000161292	-	-	-	-
BT_ZHJ1_ZJU_Unigene46301	6	52	1.05	8.7	-3.05063	1.42401e-05	0.000100374	GO:0005746//mitochondrial respiratory chain	-	GO:0022904//respiratory electron transport chain	gi|307178538|gb|EFN67227.1|/3.67157e-14/NADH dehydrogenase [ubiquinone] 1 beta subcomplex subunit 2, mitochondrial [Camponotus floridanus]
BT_ZHJ1_ZJU_Unigene24383	6	52	1.05	8.7	-3.05063	1.42401e-05	0.000100468	GO:0016471//vacuolar proton-transporting V-type ATPase complex	GO:0015662//ATPase activity, coupled to transmembrane movement of ions, phosphorylative mechanism	GO:0006718//juvenile hormone biosynthetic process;GO:0015988//energy coupled proton transport, against electrochemical gradient	gi|193702420|ref|XP_001946227.1|/2.87337e-167/PREDICTED: v-type proton ATPase subunit C-like [Acyrthosiphon pisum]
BT_ZHJ1_ZJU_Unigene22501	6	52	1.05	8.7	-3.05063	1.42401e-05	0.000100562	-	-	-	-
BT_ZHJ1_ZJU_Unigene35904	6	52	1.05	8.7	-3.05063	1.42401e-05	0.000100515	-	-	-	-
BT_ZHJ1_ZJU_Unigene46812	6	52	1.05	8.7	-3.05063	1.42401e-05	0.000100421	-	-	-	-
BT_ZHJ1_ZJU_Unigene4647	14	122	2.44	20.41	-3.06432	1.04208e-07	1.21624e-06	GO:0043232;GO:0005924//cell-substrate adherens junction	GO:0004672//protein kinase activity;GO:0060089;GO:0032559	GO:0065008;GO:0007169//transmembrane receptor protein tyrosine kinase signaling pathway;GO:0006464//protein modification process	gi|307176717|gb|EFN66133.1|/4.04181e-63/Focal adhesion kinase 1 [Camponotus floridanus]
BT_ZHJ1_ZJU_Unigene27747	3	26	0.52	4.35	-3.06443	8.29756e-05	0.000451493	-	-	-	-
BT_ZHJ1_ZJU_Unigene41928	3	26	0.52	4.35	-3.06443	8.29756e-05	0.00045133	-	-	-	-
BT_ZHJ1_ZJU_Unigene51809	3	26	0.52	4.35	-3.06443	8.29756e-05	0.000451167	-	-	-	-
BT_ZHJ1_ZJU_Unigene21018	3	26	0.52	4.35	-3.06443	8.29756e-05	0.000451004	-	-	-	-
BT_ZHJ1_ZJU_Unigene21541	18	157	3.14	26.27	-3.06458	7.76364e-09	1.11217e-07	-	-	-	gi|239790943|dbj|BAH72000.1|/5.95852e-65/ACYPI007188 [Acyrthosiphon pisum]
BT_ZHJ1_ZJU_Unigene5161	4	35	0.7	5.86	-3.06547	4.2548e-05	0.000258725	-	-	-	-
BT_ZHJ1_ZJU_Unigene45295	17	149	2.97	24.93	-3.06935	1.49253e-08	2.03915e-07	-	-	-	-
BT_ZHJ1_ZJU_Unigene50810	16	140	2.79	23.42	-3.0694	2.86186e-08	3.65464e-07	GO:0005764//lysosome;GO:0031902//late endosome membrane	GO:0005488//binding	GO:0009967//positive regulation of signal transduction;GO:0000165//MAPKKK cascade;GO:0040007//growth;GO:0043200//response to amino acid stimulus;GO:0008104//protein localization	gi|156554912|ref|XP_001605487.1|/1.31183e-46/PREDICTED: similar to mitogen-activated protein-binding protein-interacting protein [Nasonia vitripennis]
BT_ZHJ1_ZJU_Unigene25832	10	88	1.75	14.72	-3.07235	1.3057e-06	1.23251e-05	GO:0044425//membrane part	GO:0015075//ion transmembrane transporter activity	GO:0000278//mitotic cell cycle;GO:0006811//ion transport	gi|121543963|gb|ABM55646.1|/1.52978e-50/putative vacuolar ATP synthase proteolipid subunit [Maconellicoccus hirsutus]
BT_ZHJ1_ZJU_Unigene40573	9	79	1.57	13.22	-3.07389	2.4145e-06	2.16256e-05	-	-	-	-
BT_ZHJ1_ZJU_Unigene52226	30	264	5.24	44.17	-3.07543	3.14348e-12	7.42986e-11	-	GO:0005488//binding	-	gi|156388139|ref|XP_001634559.1|/1.56083e-14/predicted protein [Nematostella vectensis]
BT_ZHJ1_ZJU_Unigene31952	6	53	1.05	8.87	-3.07854	1.42399e-05	0.000100608	GO:0015934//large ribosomal subunit	GO:0003723//RNA binding;GO:0005198//structural molecule activity	GO:0007052//mitotic spindle organization;GO:0010467//gene expression	gi|170028086|ref|XP_001841927.1|/2.02637e-28/60S ribosomal protein L8 [Culex quinquefasciatus]
BT_ZHJ1_ZJU_Unigene22050	6	53	1.05	8.87	-3.07854	1.42399e-05	0.000100703	-	-	-	-
BT_ZHJ1_ZJU_Unigene5571	6	53	1.05	8.87	-3.07854	1.42399e-05	0.000100655	-	-	-	-
BT_ZHJ1_ZJU_Unigene23166	5	44	0.87	7.36	-3.08062	2.4857e-05	0.000161522	-	-	-	-
BT_ZHJ1_ZJU_Unigene30790	5	44	0.87	7.36	-3.08062	2.4857e-05	0.000161453	-	-	-	-
BT_ZHJ1_ZJU_Unigene13847	5	44	0.87	7.36	-3.08062	2.4857e-05	0.000161383	-	-	-	-
BT_ZHJ1_ZJU_Unigene49411	29	256	5.06	42.83	-3.08141	5.84266e-12	1.32481e-10	-	-	-	-
BT_ZHJ1_ZJU_Unigene52166	7	62	1.22	10.37	-3.08746	7.9963e-06	6.16764e-05	-	-	-	-
BT_ZHJ1_ZJU_Unigene29748	16	142	2.79	23.76	-3.0902	2.86186e-08	3.69855e-07	-	-	-	-
BT_ZHJ1_ZJU_Unigene44217	13	116	2.27	19.41	-3.09604	1.97672e-07	2.18352e-06	-	-	-	-
BT_ZHJ1_ZJU_Unigene52036	4	36	0.7	6.02	-3.10434	4.23898e-05	0.000257971	-	-	-	gi|193699878|ref|XP_001950597.1|/1.65146e-46/PREDICTED: peptide deformylase, mitochondrial-like [Acyrthosiphon pisum]
BT_ZHJ1_ZJU_Unigene32725	4	36	0.7	6.02	-3.10434	4.23898e-05	0.000258076	-	-	-	-
BT_ZHJ1_ZJU_Unigene30467	4	36	0.7	6.02	-3.10434	4.23898e-05	0.000257867	-	-	-	-
BT_ZHJ1_ZJU_Unigene29207	6	54	1.05	9.04	-3.10593	1.42398e-05	0.000100797	-	-	-	-
BT_ZHJ1_ZJU_Unigene34015	6	54	1.05	9.04	-3.10593	1.42398e-05	0.000100749	-	-	-	-
BT_ZHJ1_ZJU_Unigene51965	38	342	6.63	57.22	-3.10944	1.37002e-13	4.41691e-12	-	-	GO:0050896//response to stimulus	gi|193636512|ref|XP_001950745.1|/3.10854e-148/PREDICTED: stress-induced-phosphoprotein 1-like [Acyrthosiphon pisum]
BT_ZHJ1_ZJU_Unigene36023	9	81	1.57	13.55	-3.10946	2.4145e-06	2.15487e-05	GO:0043231//intracellular membrane-bounded organelle;GO:0016020//membrane	GO:0005506//iron ion binding;GO:0016712//oxidoreductase activity, acting on paired donors, with incorporation or reduction of molecular oxygen, reduced flavin or flavoprotein as one donor, and incorporation of one atom of oxygen	GO:0008152//metabolic process	gi|270001240|gb|EEZ97687.1|/2.31826e-21/hypothetical protein TcasGA2_TC016235 [Tribolium castaneum]
BT_ZHJ1_ZJU_Unigene1089	9	81	1.57	13.55	-3.10946	2.4145e-06	2.13965e-05	-	-	-	-
BT_ZHJ1_ZJU_Unigene5584	15	136	2.62	22.76	-3.11886	5.47078e-08	6.69115e-07	-	-	-	-
BT_ZHJ1_ZJU_Unigene48260	3	27	0.52	4.52	-3.11974	7.6882e-05	0.000419397	-	-	-	-
BT_ZHJ1_ZJU_Unigene47407	3	27	0.52	4.52	-3.11974	7.6882e-05	0.000419245	-	-	-	-
BT_ZHJ1_ZJU_Unigene52327	3	27	0.52	4.52	-3.11974	7.6882e-05	0.000419093	-	-	-	-
BT_ZHJ1_ZJU_Unigene29939	3	27	0.52	4.52	-3.11974	7.6882e-05	0.000418942	-	-	-	-
BT_ZHJ1_ZJU_Unigene47120	3	27	0.52	4.52	-3.11974	7.6882e-05	0.00041879	-	-	-	-
BT_ZHJ1_ZJU_Unigene21390	8	73	1.4	12.21	-3.12456	4.421e-06	3.68156e-05	-	-	-	-
BT_ZHJ1_ZJU_Unigene45281	16	146	2.79	24.43	-3.13032	2.86186e-08	3.66708e-07	-	-	-	-
BT_ZHJ1_ZJU_Unigene50827	6	55	1.05	9.2	-3.13124	1.42397e-05	0.000100843	-	-	-	gi|282721012|ref|NP_001164206.1|/2.413e-16/NADH dehydrogenase (ubiquinone) Fe-S protein 5, 15kDa (NADH-coenzyme Q reductase) [Tribolium castaneum]
BT_ZHJ1_ZJU_Unigene48467	20	183	3.49	30.62	-3.13318	2.08792e-09	3.25085e-08	-	-	-	-
BT_ZHJ1_ZJU_Unigene28661	12	110	2.09	18.41	-3.13891	3.73144e-07	3.9425e-06	-	-	-	-
BT_ZHJ1_ZJU_Unigene49690	21	193	3.66	32.29	-3.14117	1.08039e-09	1.75473e-08	-	-	-	gi|47223575|emb|CAF99184.1|/6.33136e-20/unnamed protein product [Tetraodon nigroviridis]
BT_ZHJ1_ZJU_Unigene47015	4	37	0.7	6.19	-3.14451	4.23002e-05	0.000257738	-	-	-	-
BT_ZHJ1_ZJU_Unigene34453	4	37	0.7	6.19	-3.14451	4.23002e-05	0.000257634	-	-	-	-
BT_ZHJ1_ZJU_Unigene51343	7	65	1.22	10.88	-3.15673	7.9963e-06	6.20259e-05	-	-	-	gi|91077504|ref|XP_966852.1|/5.37441e-08/PREDICTED: similar to saposin isoform 1 [Tribolium castaneum]
BT_ZHJ1_ZJU_Unigene46216	7	65	1.22	10.88	-3.15673	7.9963e-06	6.07428e-05	-	-	-	-
BT_ZHJ1_ZJU_Unigene29940	8	75	1.4	12.55	-3.16419	4.421e-06	3.66131e-05	-	-	-	-
BT_ZHJ1_ZJU_Unigene36208	12	112	2.09	18.74	-3.16455	3.73144e-07	3.92322e-06	-	-	-	-
BT_ZHJ1_ZJU_Unigene46873	11	103	1.92	17.23	-3.16574	7.00374e-07	7.03458e-06	-	-	-	-
BT_ZHJ1_ZJU_Unigene26174	11	103	1.92	17.23	-3.16574	7.00374e-07	7.00653e-06	-	-	-	-
BT_ZHJ1_ZJU_Unigene7532	10	94	1.75	15.73	-3.16809	1.3057e-06	1.22103e-05	-	-	-	-
BT_ZHJ1_ZJU_Unigene52135	3	28	0.52	4.68	-3.16993	7.34378e-05	0.000402944	-	GO:0008483//transaminase activity	GO:0006563//L-serine metabolic process;GO:0008614//pyridoxine metabolic process	gi|242021812|ref|XP_002431337.1|/6.9805e-115/phosphoserine aminotransferase, putative [Pediculus humanus corporis]
BT_ZHJ1_ZJU_Unigene50948	3	28	0.52	4.68	-3.16993	7.34378e-05	0.000402212	GO:0005700//polytene chromosome;GO:0043231//intracellular membrane-bounded organelle;GO:0031332	-	GO:0035194//posttranscriptional gene silencing by RNA;GO:0006325//chromatin organization	gi|242004319|ref|XP_002423047.1|/6.69019e-17/Plasminogen activator inhibitor 1 RNA-binding protein, putative [Pediculus humanus corporis]
BT_ZHJ1_ZJU_Unigene20318	31	291	5.41	48.69	-3.16993	1.74594e-12	4.24666e-11	GO:0043231//intracellular membrane-bounded organelle	GO:0008135//translation factor activity, nucleic acid binding;GO:0046914//transition metal ion binding;GO:0001071//nucleic acid binding transcription factor activity;GO:0003711//transcription elongation regulator activity	GO:0006351//transcription, DNA-dependent;GO:0006412//translation	gi|193613262|ref|XP_001952282.1|/1.21372e-51/PREDICTED: transcription elongation factor SPT4-like [Acyrthosiphon pisum]
BT_ZHJ1_ZJU_Unigene40474	3	28	0.52	4.68	-3.16993	7.34378e-05	0.000402065	GO:0044451//nucleoplasm part;GO:0044452;GO:0015630//microtubule cytoskeleton	GO:0034062//RNA polymerase activity;GO:0003676//nucleic acid binding;GO:0005515//protein binding	GO:0006351//transcription, DNA-dependent	gi|156542333|ref|XP_001599828.1|/7.45411e-20/PREDICTED: similar to bifunctional aminoacyl-tRNA synthetase [Nasonia vitripennis]
BT_ZHJ1_ZJU_Unigene29696	3	28	0.52	4.68	-3.16993	7.34378e-05	0.000402798	-	-	-	-
BT_ZHJ1_ZJU_Unigene14863	3	28	0.52	4.68	-3.16993	7.34378e-05	0.000402651	-	-	-	-
BT_ZHJ1_ZJU_Unigene35832	3	28	0.52	4.68	-3.16993	7.34378e-05	0.000402504	-	-	-	-
BT_ZHJ1_ZJU_Unigene18201	3	28	0.52	4.68	-3.16993	7.34378e-05	0.000402358	-	-	-	-
BT_ZHJ1_ZJU_Unigene45044	18	169	3.14	28.28	-3.17095	7.76364e-09	1.10901e-07	-	-	-	-
BT_ZHJ1_ZJU_Unigene49435	17	160	2.97	26.77	-3.17208	1.49253e-08	2.02628e-07	-	-	-	-
BT_ZHJ1_ZJU_Unigene29700	14	132	2.44	22.09	-3.17844	1.04208e-07	1.21342e-06	-	-	-	gi|156545623|ref|XP_001603466.1|/2.83426e-58/PREDICTED: similar to conserved hypothetical protein [Nasonia vitripennis]
BT_ZHJ1_ZJU_Unigene29994	98	926	17.1	154.94	-3.17964	5.52892e-14	2.00587e-12	GO:0005634//nucleus	-	-	gi|157117555|ref|XP_001658824.1|/8.32436e-47/hypothetical protein AaeL_AAEL008015 [Aedes aegypti]
BT_ZHJ1_ZJU_Unigene47824	6	57	1.05	9.54	-3.1836	1.42397e-05	0.000100891	-	-	-	-
BT_ZHJ1_ZJU_Unigene49361	4	38	0.7	6.36	-3.1836	4.22498e-05	0.00025764	-	GO:0008171//O-methyltransferase activity	GO:0030186//melatonin metabolic process	gi|291230352|ref|XP_002735117.1|/7.25781e-44/PREDICTED: acetylserotonin O-methyltransferase-like [Saccoglossus kowalevskii]
BT_ZHJ1_ZJU_Unigene28006	4	38	0.7	6.36	-3.1836	4.22498e-05	0.000257536	-	-	-	-
BT_ZHJ1_ZJU_Unigene50251	30	285	5.24	47.69	-3.18605	3.14348e-12	7.45327e-11	-	-	-	-
BT_ZHJ1_ZJU_Unigene50757	295	2807	51.48	469.67	-3.18956	5.57998e-13	1.46108e-11	-	-	-	-
BT_ZHJ1_ZJU_Unigene35944	31	296	5.41	49.53	-3.1946	1.74594e-12	4.26042e-11	-	-	-	-
BT_ZHJ1_ZJU_Unigene51501	7	67	1.22	11.21	-3.19983	7.9963e-06	6.17396e-05	-	-	-	-
BT_ZHJ1_ZJU_Unigene36223	7	67	1.22	11.21	-3.19983	7.9963e-06	6.12372e-05	-	-	-	-
BT_ZHJ1_ZJU_Unigene28168	8	77	1.4	12.88	-3.20163	4.421e-06	3.64726e-05	-	-	-	-
BT_ZHJ1_ZJU_Unigene52526	68	654	11.87	109.43	-3.20462	0	0	GO:0032991//macromolecular complex	GO:0042802//identical protein binding;GO:0004645//phosphorylase activity;GO:0048037//cofactor binding	GO:0040011//locomotion;GO:0005977//glycogen metabolic process	gi|156543493|ref|XP_001601953.1|/0/PREDICTED: similar to LD24485p [Nasonia vitripennis]
BT_ZHJ1_ZJU_Unigene18168	18	173	3.14	28.95	-3.20473	7.76364e-09	1.10377e-07	-	-	-	-
BT_ZHJ1_ZJU_Unigene49590	34	328	5.93	54.88	-3.21018	3.82582e-13	1.04351e-11	-	-	-	-
BT_ZHJ1_ZJU_Unigene2567	12	116	2.09	19.41	-3.21523	3.73144e-07	3.95081e-06	-	-	-	-
BT_ZHJ1_ZJU_Unigene50542	8	78	1.4	13.05	-3.22055	4.421e-06	3.68564e-05	-	-	-	-
BT_ZHJ1_ZJU_Unigene41992	3	29	0.52	4.85	-3.2214	7.14976e-05	0.00039359	-	GO:0016248//channel inhibitor activity	GO:0001906//cell killing;GO:0050832//defense response to fungus	gi|238915952|gb|ACR78445.1|/5.98544e-25/heliomicin precursor [Heliothis virescens]
BT_ZHJ1_ZJU_Unigene51056	3	29	0.52	4.85	-3.2214	7.14976e-05	0.000393446	-	-	-	-
BT_ZHJ1_ZJU_Unigene31630	3	29	0.52	4.85	-3.2214	7.14976e-05	0.000393302	-	-	-	-
BT_ZHJ1_ZJU_Unigene18834	3	29	0.52	4.85	-3.2214	7.14976e-05	0.000393158	-	-	-	-
BT_ZHJ1_ZJU_Unigene14155	3	29	0.52	4.85	-3.2214	7.14976e-05	0.000393015	-	-	-	-
BT_ZHJ1_ZJU_Unigene6594	3	29	0.52	4.85	-3.2214	7.14976e-05	0.000392871	-	-	-	-
BT_ZHJ1_ZJU_Unigene21043	7	68	1.22	11.38	-3.22155	7.9963e-06	6.11128e-05	-	-	-	gi|270008776|gb|EFA05224.1|/1.05201e-12/hypothetical protein TcasGA2_TC015367 [Tribolium castaneum]
BT_ZHJ1_ZJU_Unigene32706	13	127	2.27	21.25	-3.2267	1.97672e-07	2.18513e-06	-	-	-	-
BT_ZHJ1_ZJU_Unigene45788	9	88	1.57	14.72	-3.22894	2.4145e-06	2.15743e-05	-	-	-	-
BT_ZHJ1_ZJU_Unigene45077	5	49	0.87	8.2	-3.23654	2.48478e-05	0.000161672	-	-	-	-
BT_ZHJ1_ZJU_Unigene43791	5	49	0.87	8.2	-3.23654	2.48478e-05	0.000161602	-	-	-	-
BT_ZHJ1_ZJU_Unigene45320	5	49	0.87	8.2	-3.23654	2.48478e-05	0.000161532	-	-	-	-
BT_ZHJ1_ZJU_Unigene52336	39	384	6.81	64.25	-3.23797	1.23235e-13	4.08684e-12	GO:0043234//protein complex	GO:0042626//ATPase activity, coupled to transmembrane movement of substances;GO:0032559	GO:0009207	gi|156537269|ref|XP_001605787.1|/0/PREDICTED: similar to ATP-binding cassette sub-family F member 2 [Nasonia vitripennis]
BT_ZHJ1_ZJU_Unigene48866	7	69	1.22	11.55	-3.24294	7.9963e-06	6.1362e-05	GO:0000785//chromatin;GO:0000228//nuclear chromosome	GO:0003676//nucleic acid binding	GO:0032501//multicellular organismal process;GO:0034728	gi|92430141|gb|ABE77334.1|/5.34078e-52/histone variant H2A.Z [Hydroides elegans]
BT_ZHJ1_ZJU_Unigene41941	7	69	1.22	11.55	-3.24294	7.9963e-06	6.16448e-05	-	-	-	-
BT_ZHJ1_ZJU_Unigene18663	7	69	1.22	11.55	-3.24294	7.9963e-06	6.12683e-05	-	-	-	-
BT_ZHJ1_ZJU_Unigene50840	14	139	2.44	23.26	-3.2529	1.04208e-07	1.21908e-06	-	-	-	-
BT_ZHJ1_ZJU_Unigene18138	4	40	0.7	6.69	-3.25658	4.22054e-05	0.000257473	-	-	-	-
BT_ZHJ1_ZJU_Unigene25715	6	60	1.05	10.04	-3.2573	1.42396e-05	0.000102875	-	-	-	-
BT_ZHJ1_ZJU_Unigene51820	2	20	0.35	3.35	-3.25873	0.000209292	0.000943726	GO:0044444//cytoplasmic part	GO:0005515//protein binding	GO:0044248//cellular catabolic process;GO:0007033//vacuole organization	gi|307184615|gb|EFN70953.1|/9.99643e-106/UPF0453 protein C12orf44-like protein [Camponotus floridanus]
BT_ZHJ1_ZJU_Unigene52378	2	20	0.35	3.35	-3.25873	0.000209292	0.000943443	GO:0043231//intracellular membrane-bounded organelle;GO:0044444//cytoplasmic part;GO:0015630//microtubule cytoskeleton	GO:0016747//transferase activity, transferring acyl groups other than amino-acyl groups	GO:0009062//fatty acid catabolic process	gi|156546522|ref|XP_001606212.1|/2.29423e-143/PREDICTED: similar to ENSANGP00000013285 [Nasonia vitripennis]
BT_ZHJ1_ZJU_Unigene531	2	20	0.35	3.35	-3.25873	0.000209292	0.000944858	-	-	-	-
BT_ZHJ1_ZJU_Unigene8221	2	20	0.35	3.35	-3.25873	0.000209292	0.000944574	-	-	-	-
BT_ZHJ1_ZJU_Unigene47460	2	20	0.35	3.35	-3.25873	0.000209292	0.000944291	-	-	-	-
BT_ZHJ1_ZJU_Unigene31255	2	20	0.35	3.35	-3.25873	0.000209292	0.000944008	-	-	-	-
BT_ZHJ1_ZJU_Unigene41994	2	20	0.35	3.35	-3.25873	0.000209292	0.000943161	-	-	-	-
BT_ZHJ1_ZJU_Unigene29692	2	20	0.35	3.35	-3.25873	0.000209292	0.000942879	-	-	-	-
BT_ZHJ1_ZJU_Unigene20796	2	20	0.35	3.35	-3.25873	0.000209292	0.000942597	-	-	-	-
BT_ZHJ1_ZJU_Unigene49713	2	20	0.35	3.35	-3.25873	0.000209292	0.000942315	-	-	-	-
BT_ZHJ1_ZJU_Unigene29618	2	20	0.35	3.35	-3.25873	0.000209292	0.000942033	-	-	-	-
BT_ZHJ1_ZJU_Unigene22585	2	20	0.35	3.35	-3.25873	0.000209292	0.000941751	-	-	-	-
BT_ZHJ1_ZJU_Unigene44488	13	130	2.27	21.75	-3.26025	1.97672e-07	2.16447e-06	-	-	-	-
BT_ZHJ1_ZJU_Unigene49657	9	90	1.57	15.06	-3.26189	2.4145e-06	2.12217e-05	-	-	-	-
BT_ZHJ1_ZJU_Unigene44533	7	70	1.22	11.71	-3.26279	7.9963e-06	6.08349e-05	-	-	-	-
BT_ZHJ1_ZJU_Unigene39121	5	50	0.87	8.37	-3.26614	2.48476e-05	0.00016181	GO:0030529//ribonucleoprotein complex	GO:0005198//structural molecule activity	GO:0010467//gene expression	gi|263173260|gb|ACY69893.1|/2.4196e-18/ribosomal protein S8e [Cimex lectularius]
BT_ZHJ1_ZJU_Unigene9228	5	50	0.87	8.37	-3.26614	2.48476e-05	0.00016188	-	-	-	-
BT_ZHJ1_ZJU_Unigene50474	5	50	0.87	8.37	-3.26614	2.48476e-05	0.00016174	-	-	-	-
BT_ZHJ1_ZJU_Unigene4662	3	30	0.52	5.02	-3.2711	7.0408e-05	0.000388017	-	-	-	-
BT_ZHJ1_ZJU_Unigene41586	14	141	2.44	23.59	-3.27322	1.04208e-07	1.21813e-06	-	-	-	-
BT_ZHJ1_ZJU_Unigene43697	11	111	1.92	18.57	-3.2738	7.00374e-07	6.96488e-06	-	-	-	-
BT_ZHJ1_ZJU_Unigene50343	19	192	3.32	32.13	-3.27467	4.02966e-09	5.99511e-08	GO:0000313;GO:0015935//small ribosomal subunit	-	-	gi|91079626|ref|XP_967654.1|/6.57804e-49/PREDICTED: similar to mitochondrial ribosomal protein S29 CG3633-PA [Tribolium castaneum]
BT_ZHJ1_ZJU_Unigene38541	8	81	1.4	13.55	-3.27479	4.421e-06	3.6136e-05	-	-	-	-
BT_ZHJ1_ZJU_Unigene7202	12	121	2.09	20.25	-3.27635	3.73144e-07	3.97036e-06	-	-	-	-
BT_ZHJ1_ZJU_Unigene31091	19	193	3.32	32.29	-3.28183	4.02966e-09	6.01294e-08	-	-	-	-
BT_ZHJ1_ZJU_Unigene24846	7	71	1.22	11.88	-3.28358	7.9963e-06	6.1456e-05	-	-	-	-
BT_ZHJ1_ZJU_Unigene26128	10	102	1.75	17.07	-3.28604	1.3057e-06	1.22789e-05	-	-	-	-
BT_ZHJ1_ZJU_Unigene36757	4	41	0.7	6.86	-3.29278	4.21964e-05	0.000257523	-	-	-	-
BT_ZHJ1_ZJU_Unigene30908	9	92	1.57	15.39	-3.29316	2.4145e-06	2.15999e-05	GO:0043234//protein complex	GO:0005488//binding	-	gi|242005518|ref|XP_002423612.1|/6.15176e-35/COP9 signalosome complex subunit, putative [Pediculus humanus corporis]
BT_ZHJ1_ZJU_Unigene52369	26	266	4.54	44.51	-3.29337	4.0123e-11	8.03314e-10	-	-	-	-
BT_ZHJ1_ZJU_Unigene52439	5	51	0.87	8.53	-3.29346	2.48474e-05	0.000163221	-	GO:0016301//kinase activity;GO:0032559	GO:0009070//serine family amino acid biosynthetic process;GO:0048513//organ development;GO:0006796//phosphate metabolic process	gi|91085589|ref|XP_968685.1|/0/PREDICTED: similar to selenophosphate synthetase [Tribolium castaneum]
BT_ZHJ1_ZJU_Unigene45350	5	51	0.87	8.53	-3.29346	2.48474e-05	0.000164658	-	-	-	-
BT_ZHJ1_ZJU_Unigene50188	303	3116	52.88	521.37	-3.30151	4.46088e-13	1.1972e-11	-	-	-	-
BT_ZHJ1_ZJU_Unigene20341	34	350	5.93	58.56	-3.30381	3.82582e-13	1.0454e-11	-	-	-	-
BT_ZHJ1_ZJU_Unigene18319	8	83	1.4	13.89	-3.31055	4.421e-06	3.61557e-05	-	-	-	-
BT_ZHJ1_ZJU_Unigene50868	20	207	3.49	34.64	-3.31114	2.08792e-09	3.27115e-08	GO:0005840//ribosome	-	-	gi|118403668|ref|NP_001072159.1|/3.12841e-72/ribosomal protein L7a [Xenopus (Silurana) tropicalis]
BT_ZHJ1_ZJU_Unigene11714	3	31	0.52	5.19	-3.31915	6.97978e-05	0.000386209	-	-	-	-
BT_ZHJ1_ZJU_Unigene47196	3	31	0.52	5.19	-3.31915	6.97978e-05	0.000386067	-	-	-	-
BT_ZHJ1_ZJU_Unigene45975	3	31	0.52	5.19	-3.31915	6.97978e-05	0.000385926	-	-	-	-
BT_ZHJ1_ZJU_Unigene14183	3	31	0.52	5.19	-3.31915	6.97978e-05	0.000385784	-	-	-	-
BT_ZHJ1_ZJU_Unigene23342	3	31	0.52	5.19	-3.31915	6.97978e-05	0.000385642	-	-	-	-
BT_ZHJ1_ZJU_Unigene23381	3	31	0.52	5.19	-3.31915	6.97978e-05	0.000385501	-	-	-	-
BT_ZHJ1_ZJU_Unigene7256	3	31	0.52	5.19	-3.31915	6.97978e-05	0.00038536	-	-	-	-
BT_ZHJ1_ZJU_Unigene42878	3	31	0.52	5.19	-3.31915	6.97978e-05	0.000385218	-	-	-	-
BT_ZHJ1_ZJU_Unigene43966	3	31	0.52	5.19	-3.31915	6.97978e-05	0.000385077	-	-	-	-
BT_ZHJ1_ZJU_Unigene49978	5	52	0.87	8.7	-3.32193	2.48474e-05	0.000164875	GO:0030529//ribonucleoprotein complex	GO:0005198//structural molecule activity	GO:0010467//gene expression	gi|187123196|ref|NP_001119699.1|/5.82087e-54/ribosomal protein S26 [Acyrthosiphon pisum]
BT_ZHJ1_ZJU_Unigene15601	13	136	2.27	22.76	-3.32574	1.97672e-07	2.17714e-06	GO:0044425//membrane part	GO:0003823//antigen binding;GO:0015171//amino acid transmembrane transporter activity	GO:0032502//developmental process;GO:0006865//amino acid transport;GO:0009987//cellular process	gi|195129627|ref|XP_002009257.1|/6.84859e-76/GI11350 [Drosophila mojavensis]
BT_ZHJ1_ZJU_Unigene51276	13	136	2.27	22.76	-3.32574	1.97672e-07	2.1692e-06	-	-	-	-
BT_ZHJ1_ZJU_Unigene10120	2	21	0.35	3.51	-3.32604	0.000165475	0.00075957	-	-	-	gi|56756174|emb|CAH65681.2|/2.34154e-13/cytochrome P450 CYP6AX1 protein [Nilaparvata lugens]
BT_ZHJ1_ZJU_Unigene18942	2	21	0.35	3.51	-3.32604	0.000165475	0.000761194	-	-	-	gi|241729581|ref|XP_002404605.1|/5.42533e-47/secreted protein [Ixodes scapularis]
BT_ZHJ1_ZJU_Unigene52329	2	21	0.35	3.51	-3.32604	0.000165475	0.000760729	GO:0009536//plastid	GO:0016772//transferase activity, transferring phosphorus-containing groups;GO:0000166//nucleotide binding;GO:0016787//hydrolase activity	GO:0006412//translation	gi|221486288|gb|EEE24549.1|/3.4503e-77/elongation factor G, putative [Toxoplasma gondii GT1]
BT_ZHJ1_ZJU_Unigene48048	2	21	0.35	3.51	-3.32604	0.000165475	0.000761427	-	-	-	-
BT_ZHJ1_ZJU_Unigene35796	2	21	0.35	3.51	-3.32604	0.000165475	0.000760962	-	-	-	-
BT_ZHJ1_ZJU_Unigene47466	2	21	0.35	3.51	-3.32604	0.000165475	0.000760497	-	-	-	-
BT_ZHJ1_ZJU_Unigene50664	2	21	0.35	3.51	-3.32604	0.000165475	0.000760265	-	-	-	-
BT_ZHJ1_ZJU_Unigene31819	2	21	0.35	3.51	-3.32604	0.000165475	0.000760033	-	-	-	-
BT_ZHJ1_ZJU_Unigene2534	2	21	0.35	3.51	-3.32604	0.000165475	0.000759801	-	-	-	-
BT_ZHJ1_ZJU_Unigene39402	2	21	0.35	3.51	-3.32604	0.000165475	0.000759338	-	-	-	-
BT_ZHJ1_ZJU_Unigene40896	2	21	0.35	3.51	-3.32604	0.000165475	0.000759107	-	-	-	-
BT_ZHJ1_ZJU_Unigene50570	2	21	0.35	3.51	-3.32604	0.000165475	0.000758876	-	-	-	-
BT_ZHJ1_ZJU_Unigene50226	2	21	0.35	3.51	-3.32604	0.000165475	0.000758645	-	-	-	-
BT_ZHJ1_ZJU_Unigene50418	8	84	1.4	14.05	-3.32707	4.421e-06	3.65929e-05	-	-	-	-
BT_ZHJ1_ZJU_Unigene48930	8	84	1.4	14.05	-3.32707	4.421e-06	3.6373e-05	-	-	-	-
BT_ZHJ1_ZJU_Unigene43857	54	565	9.42	94.54	-3.32713	4.19664e-14	1.57962e-12	-	-	-	-
BT_ZHJ1_ZJU_Unigene52100	6	63	1.05	10.54	-3.32741	1.42396e-05	0.000102433	-	-	-	-
BT_ZHJ1_ZJU_Unigene23069	6	63	1.05	10.54	-3.32741	1.42396e-05	0.000102384	-	-	-	-
BT_ZHJ1_ZJU_Unigene17516	6	63	1.05	10.54	-3.32741	1.42396e-05	0.000101033	-	-	-	-
BT_ZHJ1_ZJU_Unigene30986	10	105	1.75	17.57	-3.32769	1.3057e-06	1.22636e-05	-	-	-	-
BT_ZHJ1_ZJU_Unigene22206	4	42	0.7	7.03	-3.3281	4.21914e-05	0.000257806	-	-	-	-
BT_ZHJ1_ZJU_Unigene1184	4	42	0.7	7.03	-3.3281	4.21914e-05	0.000257701	-	-	-	-
BT_ZHJ1_ZJU_Unigene23231	4	42	0.7	7.03	-3.3281	4.21914e-05	0.000257597	-	-	-	-
BT_ZHJ1_ZJU_Unigene37435	9	95	1.57	15.9	-3.34019	2.4145e-06	2.14978e-05	-	-	-	-
BT_ZHJ1_ZJU_Unigene25543	9	95	1.57	15.9	-3.34019	2.4145e-06	2.13463e-05	-	-	-	-
BT_ZHJ1_ZJU_Unigene36384	9	95	1.57	15.9	-3.34019	2.4145e-06	2.12838e-05	-	-	-	-
BT_ZHJ1_ZJU_Unigene19043	10	106	1.75	17.74	-3.34158	1.3057e-06	1.22331e-05	-	-	-	-
BT_ZHJ1_ZJU_Unigene33539	15	159	2.62	26.6	-3.34379	5.47078e-08	6.64259e-07	-	-	-	-
BT_ZHJ1_ZJU_Unigene51258	99	1052	17.28	176.02	-3.34856	7.68274e-14	2.67139e-12	-	-	-	gi|209693414|ref|NP_001129405.1|/1.78402e-13/odorant-binding protein [Acyrthosiphon pisum]
BT_ZHJ1_ZJU_Unigene46665	5	53	0.87	8.87	-3.34985	2.48474e-05	0.000165094	-	-	-	-
BT_ZHJ1_ZJU_Unigene35352	5	53	0.87	8.87	-3.34985	2.48474e-05	0.000163008	-	-	-	-
BT_ZHJ1_ZJU_Unigene15446	6	64	1.05	10.71	-3.3505	1.42396e-05	0.00010258	-	GO:0051536//iron-sulfur cluster binding;GO:0003824//catalytic activity	GO:0016070//RNA metabolic process	gi|195388800|ref|XP_002053066.1|/1.71114e-38/GJ23539 [Drosophila virilis]
BT_ZHJ1_ZJU_Unigene50908	6	64	1.05	10.71	-3.3505	1.42396e-05	0.000101272	-	-	-	gi|195119973|ref|XP_002004503.1|/5.85629e-42/GI19579 [Drosophila mojavensis]
BT_ZHJ1_ZJU_Unigene49161	6	64	1.05	10.71	-3.3505	1.42396e-05	0.000100985	GO:0005789//endoplasmic reticulum membrane;GO:0044421//extracellular region part	-	-	gi|156548198|ref|XP_001607014.1|/2.21946e-39/PREDICTED: similar to keratinocyte-associated protein 2 [Nasonia vitripennis]
BT_ZHJ1_ZJU_Unigene50358	6	64	1.05	10.71	-3.3505	1.42396e-05	0.000101752	-	-	-	-
BT_ZHJ1_ZJU_Unigene43537	45	479	7.85	80.15	-3.35194	2.9754e-14	1.16965e-12	-	-	-	-
BT_ZHJ1_ZJU_Unigene26353	4	43	0.7	7.19	-3.36056	4.21886e-05	0.000257893	-	-	-	-
BT_ZHJ1_ZJU_Unigene37518	15	161	2.62	26.94	-3.36211	5.47078e-08	6.6803e-07	-	-	-	-
BT_ZHJ1_ZJU_Unigene3954	3	32	0.52	5.35	-3.36296	6.94572e-05	0.000384607	-	-	-	-
BT_ZHJ1_ZJU_Unigene17675	3	32	0.52	5.35	-3.36296	6.94572e-05	0.000384466	-	-	-	-
BT_ZHJ1_ZJU_Unigene49158	9	97	1.57	16.23	-3.36983	2.4145e-06	2.16385e-05	-	-	-	-
BT_ZHJ1_ZJU_Unigene44557	5	54	0.87	9.04	-3.37724	2.48474e-05	0.000164948	-	-	-	-
BT_ZHJ1_ZJU_Unigene42010	5	54	0.87	9.04	-3.37724	2.48474e-05	0.000163578	-	-	-	-
BT_ZHJ1_ZJU_Unigene50486	8	87	1.4	14.56	-3.37851	4.421e-06	3.64128e-05	-	-	-	-
BT_ZHJ1_ZJU_Unigene29107	10	109	1.75	18.24	-3.38168	1.3057e-06	1.21574e-05	-	-	-	-
BT_ZHJ1_ZJU_Unigene6632	20	218	3.49	36.48	-3.38581	2.08792e-09	3.25759e-08	-	-	-	-
BT_ZHJ1_ZJU_Unigene49755	21	229	3.66	38.32	-3.38818	1.08039e-09	1.75284e-08	GO:0043231//intracellular membrane-bounded organelle;GO:0030529//ribonucleoprotein complex	-	-	gi|240849409|ref|NP_001155454.1|/2.57719e-48/39S ribosomal protein L22, mitochondrial [Acyrthosiphon pisum]
BT_ZHJ1_ZJU_Unigene38854	63	689	10.99	115.28	-3.39088	0	0	-	-	-	-
BT_ZHJ1_ZJU_Unigene28489	2	22	0.35	3.68	-3.39428	0.000141071	0.000668757	-	-	-	gi|307207899|gb|EFN85460.1|/4.85094e-41/Activator of basal transcription 1 [Harpegnathos saltator]
BT_ZHJ1_ZJU_Unigene52518	2	22	0.35	3.68	-3.39428	0.000141071	0.000668336	GO:0030119//AP-type membrane coat adaptor complex;GO:0030130//clathrin coat of trans-Golgi network vesicle	GO:0000981//sequence-specific DNA binding RNA polymerase II transcription factor activity;GO:0022892;GO:0003677//DNA binding	GO:0006357//regulation of transcription from RNA polymerase II promoter;GO:0006901//vesicle coating;GO:0048333//mesodermal cell differentiation;GO:0007517//muscle organ development;GO:0001708//cell fate specification;GO:0015031//protein transport;GO:0048565//digestive tract development;GO:0001505//regulation of neurotransmitter levels	gi|307181133|gb|EFN68864.1|/0/AP-1 complex subunit beta-1 [Camponotus floridanus]
BT_ZHJ1_ZJU_Unigene31626	2	22	0.35	3.68	-3.39428	0.000141071	0.0006696	-	-	GO:0006220//pyrimidine nucleotide metabolic process;GO:0019856//pyrimidine base biosynthetic process	gi|225718056|gb|ACO14874.1|/2.89217e-47/Enhancer of rudimentary homolog [Caligus clemensi]
BT_ZHJ1_ZJU_Unigene26572	2	22	0.35	3.68	-3.39428	0.000141071	0.000670234	-	-	-	gi|158293746|ref|XP_315088.4|/3.41493e-26/AGAP004984-PA [Anopheles gambiae str. PEST]
BT_ZHJ1_ZJU_Unigene49906	2	22	0.35	3.68	-3.39428	0.000141071	0.000671081	-	-	-	-
BT_ZHJ1_ZJU_Unigene30733	2	22	0.35	3.68	-3.39428	0.000141071	0.000670869	-	-	-	-
BT_ZHJ1_ZJU_Unigene42899	2	22	0.35	3.68	-3.39428	0.000141071	0.000670657	-	-	-	-
BT_ZHJ1_ZJU_Unigene171	2	22	0.35	3.68	-3.39428	0.000141071	0.000670445	-	-	-	-
BT_ZHJ1_ZJU_Unigene39339	4	44	0.7	7.36	-3.39428	4.21872e-05	0.00025799	-	-	-	-
BT_ZHJ1_ZJU_Unigene48383	2	22	0.35	3.68	-3.39428	0.000141071	0.000670022	-	-	-	-
BT_ZHJ1_ZJU_Unigene15100	2	22	0.35	3.68	-3.39428	0.000141071	0.000669811	-	-	-	-
BT_ZHJ1_ZJU_Unigene50926	2	22	0.35	3.68	-3.39428	0.000141071	0.000669389	-	-	-	-
BT_ZHJ1_ZJU_Unigene27948	2	22	0.35	3.68	-3.39428	0.000141071	0.000669178	-	-	-	-
BT_ZHJ1_ZJU_Unigene33575	2	22	0.35	3.68	-3.39428	0.000141071	0.000668967	-	-	-	-
BT_ZHJ1_ZJU_Unigene51381	2	22	0.35	3.68	-3.39428	0.000141071	0.000668546	-	-	-	-
BT_ZHJ1_ZJU_Unigene47911	2	22	0.35	3.68	-3.39428	0.000141071	0.000668126	-	-	-	-
BT_ZHJ1_ZJU_Unigene41146	2	22	0.35	3.68	-3.39428	0.000141071	0.000667915	-	-	-	-
BT_ZHJ1_ZJU_Unigene29567	2	22	0.35	3.68	-3.39428	0.000141071	0.000667705	-	-	-	-
BT_ZHJ1_ZJU_Unigene48001	2	22	0.35	3.68	-3.39428	0.000141071	0.000667496	-	-	-	-
BT_ZHJ1_ZJU_Unigene30443	13	143	2.27	23.93	-3.39806	1.97672e-07	2.17395e-06	-	-	-	-
BT_ZHJ1_ZJU_Unigene49743	11	121	1.92	20.25	-3.39874	7.00374e-07	6.98796e-06	-	-	-	-
BT_ZHJ1_ZJU_Unigene52271	23	253	4.01	42.33	-3.40001	2.88694e-10	5.15608e-09	-	-	-	-
BT_ZHJ1_ZJU_Unigene39949	14	154	2.44	25.77	-3.40074	1.04208e-07	1.20875e-06	-	-	-	-
BT_ZHJ1_ZJU_Unigene49926	41	453	7.16	75.8	-3.40417	1.52545e-13	4.78482e-12	-	-	-	gi|307095106|gb|ADN29859.1|/2.86411e-37/ubiquitin/ribosomal protein S30e fusion protein [Triatoma matogrossensis]
BT_ZHJ1_ZJU_Unigene48335	47	519	8.2	86.84	-3.40466	0	0	-	-	-	-
BT_ZHJ1_ZJU_Unigene46609	3	33	0.52	5.52	-3.40808	6.92674e-05	0.000383839	-	-	-	-
BT_ZHJ1_ZJU_Unigene9304	3	33	0.52	5.52	-3.40808	6.92674e-05	0.000383698	-	-	-	-
BT_ZHJ1_ZJU_Unigene52161	37	410	6.46	68.6	-3.4086	1.55653e-13	4.83199e-12	-	-	-	gi|242005981|ref|XP_002423838.1|/7.04269e-70/conserved hypothetical protein [Pediculus humanus corporis]
BT_ZHJ1_ZJU_Unigene52173	20	222	3.49	37.15	-3.41206	2.08792e-09	3.26097e-08	GO:0043231//intracellular membrane-bounded organelle;GO:0005839//proteasome core complex	GO:0004175//endopeptidase activity;GO:0005515//protein binding	GO:0043161//proteasomal ubiquitin-dependent protein catabolic process;GO:0051320;GO:0007050//cell cycle arrest;GO:0016070//RNA metabolic process;GO:0051439//regulation of ubiquitin-protein ligase activity involved in mitotic cell cycle;GO:0006520//cellular amino acid metabolic process;GO:0006915//apoptosis;GO:0030330//DNA damage response, signal transduction by p53 class mediator;GO:0051704	gi|156552814|ref|XP_001600177.1|/6.13423e-122/PREDICTED: similar to proteasome alpha 4 subunit [Nasonia vitripennis]
BT_ZHJ1_ZJU_Unigene48933	65	722	11.34	120.81	-3.41325	0	0	GO:0019866//organelle inner membrane;GO:0043231//intracellular membrane-bounded organelle	GO:0015078//hydrogen ion transmembrane transporter activity	GO:0022900//electron transport chain	gi|307168554|gb|EFN61612.1|/1.66895e-09/hypothetical protein EAG_05916 [Camponotus floridanus]
BT_ZHJ1_ZJU_Unigene3656	9	100	1.57	16.73	-3.4136	2.4145e-06	2.14091e-05	-	-	-	-
BT_ZHJ1_ZJU_Unigene52108	7	78	1.22	13.05	-3.4191	7.9963e-06	6.1803e-05	-	-	-	-
BT_ZHJ1_ZJU_Unigene46884	91	1017	15.88	170.17	-3.42169	0	0	-	-	-	-
BT_ZHJ1_ZJU_Unigene17138	19	213	3.32	35.64	-3.42424	4.02966e-09	5.98329e-08	GO:0005759//mitochondrial matrix;GO:0015630//microtubule cytoskeleton	GO:0016747//transferase activity, transferring acyl groups other than amino-acyl groups;GO:0016616//oxidoreductase activity, acting on the CH-OH group of donors, NAD or NADP as acceptor	GO:0009062//fatty acid catabolic process	gi|193652756|ref|XP_001943983.1|/0/PREDICTED: trifunctional enzyme subunit beta, mitochondrial-like [Acyrthosiphon pisum]
BT_ZHJ1_ZJU_Unigene40076	393	4405	68.58	737.05	-3.4259	2.40696e-13	6.9825e-12	GO:0016020//membrane	-	GO:0040009//regulation of growth rate;GO:0010259//multicellular organismal aging	gi|110755333|ref|XP_001121817.1|/2.93805e-08/PREDICTED: cytochrome c oxidase subunit 6A1, mitochondrial [Apis mellifera]
BT_ZHJ1_ZJU_Unigene18222	4	45	0.7	7.53	-3.42722	4.21862e-05	0.000258298	-	-	-	-
BT_ZHJ1_ZJU_Unigene34215	4	45	0.7	7.53	-3.42722	4.21862e-05	0.000258193	-	-	-	-
BT_ZHJ1_ZJU_Unigene28190	4	45	0.7	7.53	-3.42722	4.21862e-05	0.000258088	-	-	-	-
BT_ZHJ1_ZJU_Unigene4683	8	90	1.4	15.06	-3.42722	4.421e-06	3.61164e-05	-	-	-	-
BT_ZHJ1_ZJU_Unigene19253	13	146	2.27	24.43	-3.42789	1.97672e-07	2.17078e-06	-	-	-	-
BT_ZHJ1_ZJU_Unigene41435	14	157	2.44	26.27	-3.42846	1.04208e-07	1.21436e-06	-	-	-	-
BT_ZHJ1_ZJU_Unigene13682	5	56	0.87	9.37	-3.42896	2.48474e-05	0.00016524	-	-	-	-
BT_ZHJ1_ZJU_Unigene51735	26	294	4.54	49.19	-3.4376	4.0123e-11	8.01183e-10	-	GO:0046872//metal ion binding;GO:0003824//catalytic activity	GO:0006743//ubiquinone metabolic process;GO:0043170	gi|189014554|gb|ACD69513.1|/2.34368e-64/ubiquinone biosynthesis protein [Gryllus firmus]
BT_ZHJ1_ZJU_Unigene8995	7	79	1.22	13.22	-3.43777	7.9963e-06	6.19302e-05	-	-	-	-
BT_ZHJ1_ZJU_Unigene51212	57	645	9.95	107.92	-3.43912	6.06182e-14	2.15761e-12	GO:0015934//large ribosomal subunit	GO:0005198//structural molecule activity	GO:0010467//gene expression;GO:0022613//ribonucleoprotein complex biogenesis	gi|268306424|gb|ACY95333.1|/1.75936e-61/ribosomal biogenesis protein RLP24 [Manduca sexta]
BT_ZHJ1_ZJU_Unigene34484	23	260	4.01	43.5	-3.43934	2.88694e-10	5.09564e-09	-	-	-	-
BT_ZHJ1_ZJU_Unigene33624	19	216	3.32	36.14	-3.44434	4.02966e-09	6.00104e-08	-	-	-	-
BT_ZHJ1_ZJU_Unigene46995	10	114	1.75	19.07	-3.44588	1.3057e-06	1.22943e-05	-	-	-	-
BT_ZHJ1_ZJU_Unigene5562	17	194	2.97	32.46	-3.45013	1.49253e-08	2.0373e-07	-	-	-	-
BT_ZHJ1_ZJU_Unigene45836	3	34	0.52	5.69	-3.45185	6.9162e-05	0.000383537	GO:0031090//organelle membrane;GO:0043231//intracellular membrane-bounded organelle	GO:0005488//binding;GO:0004871//signal transducer activity	GO:0023052//signaling	gi|242015730|ref|XP_002428500.1|/6.12585e-30/conserved hypothetical protein [Pediculus humanus corporis]
BT_ZHJ1_ZJU_Unigene49299	3	34	0.52	5.69	-3.45185	6.9162e-05	0.000383678	GO:0043234//protein complex;GO:0044432//endoplasmic reticulum part;GO:0016020//membrane	GO:0003676//nucleic acid binding;GO:0005515//protein binding	GO:0044237//cellular metabolic process;GO:0051259//protein oligomerization	gi|156542066|ref|XP_001602122.1|/6.30249e-24/PREDICTED: hypothetical protein [Nasonia vitripennis]
BT_ZHJ1_ZJU_Unigene50871	3	34	0.52	5.69	-3.45185	6.9162e-05	0.000384103	-	-	-	gi|118782039|ref|XP_312024.3|/9.25126e-16/AGAP002889-PA [Anopheles gambiae str. PEST]
BT_ZHJ1_ZJU_Unigene40243	3	34	0.52	5.69	-3.45185	6.9162e-05	0.000384245	-	-	-	-
BT_ZHJ1_ZJU_Unigene21777	3	34	0.52	5.69	-3.45185	6.9162e-05	0.000383961	-	-	-	-
BT_ZHJ1_ZJU_Unigene14206	3	34	0.52	5.69	-3.45185	6.9162e-05	0.00038382	-	-	-	-
BT_ZHJ1_ZJU_Unigene4103	3	34	0.52	5.69	-3.45185	6.9162e-05	0.000383396	-	-	-	-
BT_ZHJ1_ZJU_Unigene46338	37	423	6.46	70.78	-3.45374	1.55653e-13	4.87217e-12	-	-	-	-
BT_ZHJ1_ZJU_Unigene12275	14	160	2.44	26.77	-3.45566	1.04208e-07	1.20226e-06	-	-	-	-
BT_ZHJ1_ZJU_Unigene52457	2	23	0.35	3.85	-3.45943	0.00012753	0.000610326	GO:0005634//nucleus	-	GO:0006886//intracellular protein transport	gi|307188888|gb|EFN73437.1|/2.88259e-159/Importin subunit alpha-2 [Camponotus floridanus]
BT_ZHJ1_ZJU_Unigene30851	2	23	0.35	3.85	-3.45943	0.00012753	0.000610132	-	-	-	gi|270016119|gb|EFA12567.1|/9.72309e-32/hypothetical protein TcasGA2_TC004196 [Tribolium castaneum]
BT_ZHJ1_ZJU_Unigene3985	4	46	0.7	7.7	-3.45943	4.21858e-05	0.000258401	-	-	-	gi|195126357|ref|XP_002007637.1|/4.06632e-10/GI12272 [Drosophila mojavensis]
BT_ZHJ1_ZJU_Unigene28134	4	46	0.7	7.7	-3.45943	4.21858e-05	0.000258506	-	-	-	-
BT_ZHJ1_ZJU_Unigene45748	2	23	0.35	3.85	-3.45943	0.00012753	0.000611103	-	-	-	-
BT_ZHJ1_ZJU_Unigene24464	2	23	0.35	3.85	-3.45943	0.00012753	0.000610909	-	-	-	-
BT_ZHJ1_ZJU_Unigene46201	2	23	0.35	3.85	-3.45943	0.00012753	0.000610714	-	-	-	-
BT_ZHJ1_ZJU_Unigene51680	2	23	0.35	3.85	-3.45943	0.00012753	0.00061052	-	-	-	-
BT_ZHJ1_ZJU_Unigene17843	2	23	0.35	3.85	-3.45943	0.00012753	0.000609938	-	-	-	-
BT_ZHJ1_ZJU_Unigene36737	2	23	0.35	3.85	-3.45943	0.00012753	0.000609745	-	-	-	-
BT_ZHJ1_ZJU_Unigene30035	2	23	0.35	3.85	-3.45943	0.00012753	0.000609551	-	-	-	-
BT_ZHJ1_ZJU_Unigene26259	2	23	0.35	3.85	-3.45943	0.00012753	0.000609358	-	-	-	-
BT_ZHJ1_ZJU_Unigene29626	23	264	4.01	44.17	-3.46139	2.88694e-10	5.12568e-09	-	-	-	-
BT_ZHJ1_ZJU_Unigene46946	7	81	1.22	13.55	-3.47334	7.9963e-06	6.07735e-05	-	-	-	-
BT_ZHJ1_ZJU_Unigene47540	6	70	1.05	11.71	-3.47928	1.42396e-05	0.000102678	-	-	-	-
BT_ZHJ1_ZJU_Unigene8557	6	70	1.05	11.71	-3.47928	1.42396e-05	0.000101128	-	-	-	-
BT_ZHJ1_ZJU_Unigene16639	11	128	1.92	21.42	-3.47978	7.00374e-07	6.99723e-06	-	-	-	gi|307206527|gb|EFN84553.1|/7.70403e-33/Uncharacterized protein C12orf4-like protein [Harpegnathos saltator]
BT_ZHJ1_ZJU_Unigene47173	4	47	0.7	7.86	-3.4891	4.21856e-05	0.00025861	-	-	-	-
BT_ZHJ1_ZJU_Unigene26096	8	94	1.4	15.73	-3.49002	4.421e-06	3.69177e-05	-	-	-	-
BT_ZHJ1_ZJU_Unigene161	8	94	1.4	15.73	-3.49002	4.421e-06	3.68972e-05	-	-	-	-
BT_ZHJ1_ZJU_Unigene46465	8	94	1.4	15.73	-3.49002	4.421e-06	3.66938e-05	-	-	-	-
BT_ZHJ1_ZJU_Unigene48746	11	129	1.92	21.58	-3.49052	7.00374e-07	6.94653e-06	-	-	-	-
BT_ZHJ1_ZJU_Unigene1036	18	211	3.14	35.3	-3.49083	7.76364e-09	1.09652e-07	-	-	-	-
BT_ZHJ1_ZJU_Unigene40514	3	35	0.52	5.86	-3.49432	6.91036e-05	0.000384346	-	-	-	-
BT_ZHJ1_ZJU_Unigene35085	3	35	0.52	5.86	-3.49432	6.91036e-05	0.000384204	-	-	-	-
BT_ZHJ1_ZJU_Unigene29996	3	35	0.52	5.86	-3.49432	6.91036e-05	0.000384062	-	-	-	-
BT_ZHJ1_ZJU_Unigene48867	9	106	1.57	17.74	-3.49817	2.4145e-06	2.15871e-05	-	-	-	-
BT_ZHJ1_ZJU_Unigene50539	6	71	1.05	11.88	-3.50007	1.42396e-05	0.000102043	-	-	-	-
BT_ZHJ1_ZJU_Unigene48043	102	1205	17.8	201.62	-3.50169	0	0	-	-	-	-
BT_ZHJ1_ZJU_Unigene20669	8	95	1.4	15.9	-3.50553	4.421e-06	3.67546e-05	-	-	-	-
BT_ZHJ1_ZJU_Unigene21408	10	119	1.75	19.91	-3.50807	1.3057e-06	1.22255e-05	-	-	-	-
BT_ZHJ1_ZJU_Unigene51550	7	83	1.22	13.89	-3.50909	7.9963e-06	6.09273e-05	-	-	-	-
BT_ZHJ1_ZJU_Unigene7477	39	465	6.81	77.8	-3.51404	1.23235e-13	4.06891e-12	-	-	-	-
BT_ZHJ1_ZJU_Unigene48290	24	287	4.19	48.02	-3.51861	1.49296e-10	2.73455e-09	-	-	-	-
BT_ZHJ1_ZJU_Unigene30235	2	24	0.35	4.02	-3.52177	0.00012004	0.000578899	-	-	-	-
BT_ZHJ1_ZJU_Unigene29795	2	24	0.35	4.02	-3.52177	0.00012004	0.000578713	-	-	-	-
BT_ZHJ1_ZJU_Unigene47795	2	24	0.35	4.02	-3.52177	0.00012004	0.000578528	-	-	-	-
BT_ZHJ1_ZJU_Unigene50623	2	24	0.35	4.02	-3.52177	0.00012004	0.000578343	-	-	-	-
BT_ZHJ1_ZJU_Unigene28179	2	24	0.35	4.02	-3.52177	0.00012004	0.000578158	-	-	-	-
BT_ZHJ1_ZJU_Unigene28673	2	24	0.35	4.02	-3.52177	0.00012004	0.000577973	-	-	-	-
BT_ZHJ1_ZJU_Unigene26785	2	24	0.35	4.02	-3.52177	0.00012004	0.000577788	-	-	-	-
BT_ZHJ1_ZJU_Unigene14219	2	24	0.35	4.02	-3.52177	0.00012004	0.000577604	-	-	-	-
BT_ZHJ1_ZJU_Unigene50033	2	24	0.35	4.02	-3.52177	0.00012004	0.000577419	-	-	-	-
BT_ZHJ1_ZJU_Unigene17018	2	24	0.35	4.02	-3.52177	0.00012004	0.000577235	-	-	-	-
BT_ZHJ1_ZJU_Unigene50745	2	24	0.35	4.02	-3.52177	0.00012004	0.000577051	-	-	-	-
BT_ZHJ1_ZJU_Unigene51677	9	108	1.57	18.07	-3.52476	2.4145e-06	2.12465e-05	-	-	-	-
BT_ZHJ1_ZJU_Unigene31241	25	300	4.36	50.2	-3.52529	7.7277e-11	1.48973e-09	-	-	-	-
BT_ZHJ1_ZJU_Unigene49870	5	60	0.87	10.04	-3.5286	2.48474e-05	0.00016315	-	-	-	-
BT_ZHJ1_ZJU_Unigene48728	32	386	5.58	64.59	-3.53297	1.01585e-12	2.58356e-11	-	-	-	-
BT_ZHJ1_ZJU_Unigene24344	12	145	2.09	24.26	-3.537	3.73144e-07	3.91502e-06	-	-	-	-
BT_ZHJ1_ZJU_Unigene47109	9	109	1.57	18.24	-3.53827	2.4145e-06	2.1447e-05	-	-	-	-
BT_ZHJ1_ZJU_Unigene819	12	146	2.09	24.43	-3.54708	3.73144e-07	3.92871e-06	-	-	-	-
BT_ZHJ1_ZJU_Unigene44038	8	98	1.4	16.4	-3.5502	4.421e-06	3.69998e-05	-	-	-	-
BT_ZHJ1_ZJU_Unigene3735	17	208	2.97	34.8	-3.55055	1.49253e-08	2.02994e-07	-	-	-	gi|307213305|gb|EFN88757.1|/6.67698e-84/Rac GTPase-activating protein 1 [Harpegnathos saltator]
BT_ZHJ1_ZJU_Unigene40908	9	110	1.57	18.41	-3.55165	2.4145e-06	2.17291e-05	-	-	-	-
BT_ZHJ1_ZJU_Unigene35428	5	61	0.87	10.21	-3.55282	2.48474e-05	0.000164368	-	-	-	-
BT_ZHJ1_ZJU_Unigene23034	16	196	2.79	32.79	-3.55492	2.86186e-08	3.67333e-07	GO:0019866//organelle inner membrane;GO:0043231//intracellular membrane-bounded organelle	-	GO:0030099//myeloid cell differentiation;GO:0000041//transition metal ion transport	gi|242247652|ref|NP_001156182.1|/8.96373e-100/sideroflexin-like [Acyrthosiphon pisum]
BT_ZHJ1_ZJU_Unigene9970	7	86	1.22	14.39	-3.56011	7.9963e-06	6.11439e-05	-	-	-	-
BT_ZHJ1_ZJU_Unigene51696	23	283	4.01	47.35	-3.56169	2.88694e-10	5.08967e-09	-	-	-	-
BT_ZHJ1_ZJU_Unigene22551	15	185	2.62	30.95	-3.5623	5.47078e-08	6.66408e-07	-	-	-	-
BT_ZHJ1_ZJU_Unigene29394	15	186	2.62	31.12	-3.5702	5.47078e-08	6.69659e-07	GO:0031981//nuclear lumen	GO:0016787//hydrolase activity	-	gi|291388331|ref|XP_002710629.1|/6.85774e-28/PREDICTED: heat-responsive protein 12-like [Oryctolagus cuniculus]
BT_ZHJ1_ZJU_Unigene1988	3	37	0.52	6.19	-3.57336	6.90534e-05	0.00038435	-	-	-	-
BT_ZHJ1_ZJU_Unigene34556	3	37	0.52	6.19	-3.57336	6.90534e-05	0.000384208	-	-	-	-
BT_ZHJ1_ZJU_Unigene25370	7	87	1.22	14.56	-3.57706	7.9963e-06	6.17713e-05	-	-	-	-
BT_ZHJ1_ZJU_Unigene39690	9	112	1.57	18.74	-3.57728	2.4145e-06	2.13087e-05	-	-	-	-
BT_ZHJ1_ZJU_Unigene25412	2	25	0.35	4.18	-3.57808	0.000115911	0.000560601	GO:0005737//cytoplasm	-	GO:0006457//protein folding	gi|91081657|ref|XP_969186.1|/7.24455e-51/PREDICTED: similar to beta-tubulin cofactor C [Tribolium castaneum]
BT_ZHJ1_ZJU_Unigene24403	2	25	0.35	4.18	-3.57808	0.000115911	0.000560061	GO:0048500//signal recognition particle	GO:0003723//RNA binding	GO:0042221//response to chemical stimulus;GO:0006613//cotranslational protein targeting to membrane	gi|242022739|ref|XP_002431796.1|/3.79233e-24/Signal recognition particle 14 kDa protein, putative [Pediculus humanus corporis]
BT_ZHJ1_ZJU_Unigene16980	2	25	0.35	4.18	-3.57808	0.000115911	0.000562045	-	-	-	gi|110749181|ref|XP_392138.3|/4.26829e-65/PREDICTED: cellular retinaldehyde binding protein [Apis mellifera]
BT_ZHJ1_ZJU_Unigene24049	2	25	0.35	4.18	-3.57808	0.000115911	0.000562226	-	-	-	-
BT_ZHJ1_ZJU_Unigene15975	2	25	0.35	4.18	-3.57808	0.000115911	0.000561864	-	-	-	-
BT_ZHJ1_ZJU_Unigene19728	2	25	0.35	4.18	-3.57808	0.000115911	0.000561683	-	-	-	-
BT_ZHJ1_ZJU_Unigene46626	2	25	0.35	4.18	-3.57808	0.000115911	0.000561503	-	-	-	-
BT_ZHJ1_ZJU_Unigene26593	2	25	0.35	4.18	-3.57808	0.000115911	0.000561322	-	-	-	-
BT_ZHJ1_ZJU_Unigene31156	2	25	0.35	4.18	-3.57808	0.000115911	0.000561141	-	-	-	-
BT_ZHJ1_ZJU_Unigene28988	2	25	0.35	4.18	-3.57808	0.000115911	0.000560961	-	-	-	-
BT_ZHJ1_ZJU_Unigene43374	2	25	0.35	4.18	-3.57808	0.000115911	0.000560781	-	-	-	-
BT_ZHJ1_ZJU_Unigene18908	2	25	0.35	4.18	-3.57808	0.000115911	0.000560421	-	-	-	-
BT_ZHJ1_ZJU_Unigene11632	2	25	0.35	4.18	-3.57808	0.000115911	0.000560241	-	-	-	-
BT_ZHJ1_ZJU_Unigene13091	2	25	0.35	4.18	-3.57808	0.000115911	0.000559881	-	-	-	-
BT_ZHJ1_ZJU_Unigene12460	6	75	1.05	12.55	-3.57923	1.42396e-05	0.000101849	-	-	-	-
BT_ZHJ1_ZJU_Unigene45335	4	50	0.7	8.37	-3.5798	4.21852e-05	0.000262889	GO:0044424//intracellular part	GO:0070011	GO:0031023//microtubule organizing center organization;GO:0007052//mitotic spindle organization	gi|91085931|ref|XP_970194.1|/2.44873e-26/PREDICTED: similar to proteasome subunit beta type 5,8 [Tribolium castaneum]
BT_ZHJ1_ZJU_Unigene42747	16	200	2.79	33.46	-3.5841	2.86186e-08	3.66085e-07	-	-	-	-
BT_ZHJ1_ZJU_Unigene43586	6	76	1.05	12.72	-3.59864	1.42396e-05	0.000102189	-	-	-	-
BT_ZHJ1_ZJU_Unigene51548	5	63	0.87	10.54	-3.59872	2.48474e-05	0.000165605	GO:0044444//cytoplasmic part;GO:0015630//microtubule cytoskeleton	GO:0016853//isomerase activity	-	gi|156555079|ref|XP_001604234.1|/7.79823e-72/PREDICTED: similar to CG2852-PA [Nasonia vitripennis]
BT_ZHJ1_ZJU_Unigene51001	14	177	2.44	29.62	-3.60162	1.04208e-07	1.19951e-06	GO:0001739//sex chromatin;GO:0043073//germ cell nucleus	GO:0005515//protein binding;GO:0003677//DNA binding	GO:0000725//recombinational repair;GO:0007568//aging;GO:0034728;GO:0006282//regulation of DNA repair;GO:0048232//male gamete generation;GO:0022403;GO:0009314//response to radiation	gi|241251590|ref|XP_002403498.1|/6.17529e-50/histone 2A [Ixodes scapularis]
BT_ZHJ1_ZJU_Unigene51505	14	177	2.44	29.62	-3.60162	1.04208e-07	1.21248e-06	-	-	-	-
BT_ZHJ1_ZJU_Unigene21722	10	127	1.75	21.25	-3.60204	1.3057e-06	1.22866e-05	-	-	-	-
BT_ZHJ1_ZJU_Unigene37120	4	51	0.7	8.53	-3.60712	4.21852e-05	0.000261482	-	-	-	-
BT_ZHJ1_ZJU_Unigene47989	4	51	0.7	8.53	-3.60712	4.21852e-05	0.000258713	-	-	-	-
BT_ZHJ1_ZJU_Unigene52181	8	102	1.4	17.07	-3.60796	4.421e-06	3.66736e-05	GO:0005746//mitochondrial respiratory chain	GO:0043169//cation binding;GO:0051536//iron-sulfur cluster binding;GO:0000166//nucleotide binding;GO:0050136//NADH dehydrogenase (quinone) activity	GO:0022904//respiratory electron transport chain;GO:0051234//establishment of localization	gi|193587168|ref|XP_001946240.1|/1.88024e-123/PREDICTED: NADH dehydrogenase [ubiquinone] flavoprotein 1, mitochondrial-like [Acyrthosiphon pisum]
BT_ZHJ1_ZJU_Unigene51699	36	458	6.28	76.63	-3.60907	1.96287e-13	5.89881e-12	-	-	-	gi|156541188|ref|XP_001599196.1|/3.9355e-08/PREDICTED: similar to ENSANGP00000014147 [Nasonia vitripennis]
BT_ZHJ1_ZJU_Unigene44547	3	38	0.52	6.36	-3.61244	6.90436e-05	0.00038458	-	-	-	-
BT_ZHJ1_ZJU_Unigene30260	3	38	0.52	6.36	-3.61244	6.90436e-05	0.000384438	-	-	-	-
BT_ZHJ1_ZJU_Unigene41564	10	128	1.75	21.42	-3.61353	1.3057e-06	1.2256e-05	-	-	-	-
BT_ZHJ1_ZJU_Unigene33308	12	153	2.09	25.6	-3.61457	3.73144e-07	3.91775e-06	-	-	-	-
BT_ZHJ1_ZJU_Unigene36061	9	115	1.57	19.24	-3.61527	2.4145e-06	2.13588e-05	-	-	-	gi|118116836|ref|XP_001236217.1|/7.4986e-07/PREDICTED: similar to ribosomal protein L30 [Gallus gallus]
BT_ZHJ1_ZJU_Unigene31383	9	115	1.57	19.24	-3.61527	2.4145e-06	2.17031e-05	-	-	-	-
BT_ZHJ1_ZJU_Unigene38558	63	806	10.99	134.86	-3.6172	0	0	-	-	-	-
BT_ZHJ1_ZJU_Unigene9503	11	141	1.92	23.59	-3.619	7.00374e-07	7.00188e-06	-	-	-	-
BT_ZHJ1_ZJU_Unigene27596	8	103	1.4	17.23	-3.62142	4.421e-06	3.65127e-05	-	-	-	-
BT_ZHJ1_ZJU_Unigene19823	19	246	3.32	41.16	-3.63199	4.02966e-09	5.9774e-08	-	-	-	-
BT_ZHJ1_ZJU_Unigene48828	12	155	2.09	25.93	-3.63305	3.73144e-07	3.94526e-06	-	-	-	-
BT_ZHJ1_ZJU_Unigene10135	2	26	0.35	4.35	-3.63559	0.00011364	0.000552638	-	-	-	-
BT_ZHJ1_ZJU_Unigene14438	2	26	0.35	4.35	-3.63559	0.00011364	0.000552459	-	-	-	-
BT_ZHJ1_ZJU_Unigene29166	2	26	0.35	4.35	-3.63559	0.00011364	0.000552281	-	-	-	-
BT_ZHJ1_ZJU_Unigene41749	2	26	0.35	4.35	-3.63559	0.00011364	0.000552103	-	-	-	-
BT_ZHJ1_ZJU_Unigene46221	2	26	0.35	4.35	-3.63559	0.00011364	0.000551925	-	-	-	-
BT_ZHJ1_ZJU_Unigene20876	2	26	0.35	4.35	-3.63559	0.00011364	0.000551747	-	-	-	-
BT_ZHJ1_ZJU_Unigene44423	2	26	0.35	4.35	-3.63559	0.00011364	0.000551569	-	-	-	-
BT_ZHJ1_ZJU_Unigene28945	4	52	0.7	8.7	-3.63559	4.21852e-05	0.00025903	-	-	-	-
BT_ZHJ1_ZJU_Unigene1675	34	442	5.93	73.96	-3.64064	3.82582e-13	1.04162e-11	-	-	-	-
BT_ZHJ1_ZJU_Unigene18128	14	182	2.44	30.45	-3.64149	1.04208e-07	1.20596e-06	-	-	-	-
BT_ZHJ1_ZJU_Unigene51545	21	273	3.66	45.68	-3.64165	1.08039e-09	1.77e-08	GO:0043231//intracellular membrane-bounded organelle	GO:0003677//DNA binding	GO:0006281//DNA repair	gi|307213455|gb|EFN88877.1|/3.09809e-12/DNA-repair protein complementing XP-A cells-like protein [Harpegnathos saltator]
BT_ZHJ1_ZJU_Unigene45213	8	105	1.4	17.57	-3.64962	4.421e-06	3.63929e-05	-	-	-	gi|195052466|ref|XP_001993304.1|/1.65552e-06/GH13144 [Drosophila grimshawi]
BT_ZHJ1_ZJU_Unigene46823	8	105	1.4	17.57	-3.64962	4.421e-06	3.63531e-05	-	-	-	-
BT_ZHJ1_ZJU_Unigene27373	3	39	0.52	6.53	-3.6505	6.90382e-05	0.000384835	-	-	-	-
BT_ZHJ1_ZJU_Unigene44157	3	39	0.52	6.53	-3.6505	6.90382e-05	0.000384693	-	-	-	-
BT_ZHJ1_ZJU_Unigene16474	6	79	1.05	13.22	-3.65426	1.42396e-05	0.00010214	-	-	-	gi|156546926|ref|XP_001603243.1|/7.09051e-24/PREDICTED: similar to phosphatidylethanolamine-binding protein isoform 1 [Nasonia vitripennis]
BT_ZHJ1_ZJU_Unigene49342	7	92	1.22	15.39	-3.65704	7.9963e-06	6.10818e-05	-	-	-	-
BT_ZHJ1_ZJU_Unigene52511	4	53	0.7	8.87	-3.66351	4.21852e-05	0.000263982	-	GO:0003824//catalytic activity	-	gi|187097094|ref|NP_001119607.1|/9.26679e-114/sucrase [Acyrthosiphon pisum]
BT_ZHJ1_ZJU_Unigene48769	4	53	0.7	8.87	-3.66351	4.21852e-05	0.000264311	GO:0044464//cell part	-	GO:0006810//transport	gi|157131756|ref|XP_001662322.1|/1.53978e-28/mitochondria associated granulocyte macrophage csf signaling molecule [Aedes aegypti]
BT_ZHJ1_ZJU_Unigene34232	4	53	0.7	8.87	-3.66351	4.21852e-05	0.000264973	-	-	-	-
BT_ZHJ1_ZJU_Unigene16291	4	53	0.7	8.87	-3.66351	4.21852e-05	0.000259453	-	-	-	-
BT_ZHJ1_ZJU_Unigene49781	31	410	5.41	68.6	-3.66451	1.74594e-12	4.23981e-11	-	-	-	-
BT_ZHJ1_ZJU_Unigene51968	5	66	0.87	11.04	-3.66558	2.48474e-05	0.00016408	-	-	-	gi|91086211|ref|XP_971977.1|/3.52571e-59/PREDICTED: similar to reserved [Tribolium castaneum]
BT_ZHJ1_ZJU_Unigene16802	5	66	0.87	11.04	-3.66558	2.48474e-05	0.000165826	-	-	-	-
BT_ZHJ1_ZJU_Unigene29655	5	66	0.87	11.04	-3.66558	2.48474e-05	0.000165167	-	-	-	-
BT_ZHJ1_ZJU_Unigene49535	41	543	7.16	90.86	-3.66561	1.52545e-13	4.7948e-12	-	GO:0016491//oxidoreductase activity	-	gi|239789682|dbj|BAH71449.1|/8.3572e-14/ACYPI006161 [Acyrthosiphon pisum]
BT_ZHJ1_ZJU_Unigene52209	33	437	5.76	73.12	-3.66613	6.13066e-13	1.5887e-11	-	-	-	gi|239799277|dbj|BAH70567.1|/7.20321e-57/ACYPI002360 [Acyrthosiphon pisum]
BT_ZHJ1_ZJU_Unigene51132	10	133	1.75	22.25	-3.66838	1.3057e-06	1.22179e-05	-	-	-	gi|91090165|ref|XP_972645.1|/5.1125e-26/PREDICTED: similar to prefoldin, subunit, putative [Tribolium castaneum]
BT_ZHJ1_ZJU_Unigene52363	23	305	4.01	51.03	-3.66967	2.88694e-10	5.11362e-09	GO:0000267//cell fraction	GO:0070325//lipoprotein particle receptor binding	GO:0048870//cell motility;GO:0030518//steroid hormone receptor signaling pathway;GO:0048232//male gamete generation;GO:0006974//response to DNA damage stimulus	gi|91077138|ref|XP_971446.1|/4.50509e-144/PREDICTED: similar to DnaJ homolog subfamily A member 1 [Tribolium castaneum]
BT_ZHJ1_ZJU_Unigene14658	25	332	4.36	55.55	-3.67139	7.7277e-11	1.48783e-09	-	-	-	-
BT_ZHJ1_ZJU_Unigene31390	61	811	10.65	135.7	-3.6715	4.21884e-14	1.57225e-12	-	-	-	gi|156537045|ref|XP_001601436.1|/1.95751e-153/PREDICTED: similar to CG10206 [Nasonia vitripennis]
BT_ZHJ1_ZJU_Unigene38024	7	93	1.22	15.56	-3.67289	7.9963e-06	6.08042e-05	-	-	-	-
BT_ZHJ1_ZJU_Unigene30646	8	107	1.4	17.9	-3.67646	4.421e-06	3.63333e-05	-	GO:0030528//transcription regulator activity;GO:0003677//DNA binding;GO:0005515//protein binding	GO:0048513//organ development;GO:0048666//neuron development;GO:0010551//regulation of gene-specific transcription from RNA polymerase II promoter	gi|242021051|ref|XP_002430960.1|/7.22625e-76/conserved hypothetical protein [Pediculus humanus corporis]
BT_ZHJ1_ZJU_Unigene41692	43	575	7.5	96.21	-3.68122	1.2701e-13	4.13908e-12	-	-	-	-
BT_ZHJ1_ZJU_Unigene27881	3	40	0.52	6.69	-3.68542	6.90354e-05	0.000385104	-	-	-	-
BT_ZHJ1_ZJU_Unigene43624	3	40	0.52	6.69	-3.68542	6.90354e-05	0.000384962	-	-	-	-
BT_ZHJ1_ZJU_Unigene46097	35	470	6.11	78.64	-3.68602	2.63122e-13	7.5172e-12	-	-	-	-
BT_ZHJ1_ZJU_Unigene13838	5	67	0.87	11.21	-3.68763	2.48474e-05	0.000165313	-	-	-	-
BT_ZHJ1_ZJU_Unigene48616	5	67	0.87	11.21	-3.68763	2.48474e-05	0.0001623	-	-	-	-
BT_ZHJ1_ZJU_Unigene37170	7	94	1.22	15.73	-3.68857	7.9963e-06	6.18984e-05	-	-	-	-
BT_ZHJ1_ZJU_Unigene51829	9	121	1.57	20.25	-3.68909	2.4145e-06	2.13212e-05	-	-	-	gi|270001295|gb|EEZ97742.1|/2.63346e-21/NADH dehydrogenase (ubiquinone) 1 beta subcomplex, 8 [Tribolium castaneum]
BT_ZHJ1_ZJU_Unigene33455	6	81	1.05	13.55	-3.68983	1.42396e-05	0.000103222	-	-	-	-
BT_ZHJ1_ZJU_Unigene2363	8	108	1.4	18.07	-3.6901	4.421e-06	3.65327e-05	-	-	-	-
BT_ZHJ1_ZJU_Unigene502	2	27	0.35	4.52	-3.6909	0.000112395	0.000548356	GO:0044444//cytoplasmic part	GO:0008252//nucleotidase activity;GO:0043169//cation binding	-	gi|307195629|gb|EFN77471.1|/0/Cytosolic purine 5'-nucleotidase [Harpegnathos saltator]
BT_ZHJ1_ZJU_Unigene30492	2	27	0.35	4.52	-3.6909	0.000112395	0.000548178	-	-	-	gi|157106464|ref|XP_001649335.1|/1.07485e-08/hypothetical protein AaeL_AAEL004511 [Aedes aegypti]
BT_ZHJ1_ZJU_Unigene35861	2	27	0.35	4.52	-3.6909	0.000112395	0.000549245	-	-	-	-
BT_ZHJ1_ZJU_Unigene29482	2	27	0.35	4.52	-3.6909	0.000112395	0.000549067	-	-	-	-
BT_ZHJ1_ZJU_Unigene7906	2	27	0.35	4.52	-3.6909	0.000112395	0.000548889	-	-	-	-
BT_ZHJ1_ZJU_Unigene30747	2	27	0.35	4.52	-3.6909	0.000112395	0.000548711	-	-	-	-
BT_ZHJ1_ZJU_Unigene50993	2	27	0.35	4.52	-3.6909	0.000112395	0.000548533	-	-	-	-
BT_ZHJ1_ZJU_Unigene23	4	54	0.7	9.04	-3.6909	4.21852e-05	0.000263107	-	-	-	-
BT_ZHJ1_ZJU_Unigene45822	4	54	0.7	9.04	-3.6909	4.21852e-05	0.00026116	-	-	-	-
BT_ZHJ1_ZJU_Unigene21804	4	54	0.7	9.04	-3.6909	4.21852e-05	0.000259877	-	-	-	-
BT_ZHJ1_ZJU_Unigene30397	2	27	0.35	4.52	-3.6909	0.000112395	0.000548	-	-	-	-
BT_ZHJ1_ZJU_Unigene19238	2	27	0.35	4.52	-3.6909	0.000112395	0.000547823	-	-	-	-
BT_ZHJ1_ZJU_Unigene48814	117	1585	20.42	265.2	-3.69903	2.02504e-13	6.02549e-12	-	-	-	-
BT_ZHJ1_ZJU_Unigene51598	3	41	0.52	6.86	-3.72163	6.90336e-05	0.000385237	GO:0044464//cell part	GO:0032561;GO:0005515//protein binding;GO:0032559	GO:0035556//intracellular signal transduction;GO:0006351//transcription, DNA-dependent;GO:0006810//transport	gi|91082425|ref|XP_970378.1|/1.81645e-39/PREDICTED: similar to RAB18, member RAS oncogene family [Tribolium castaneum]
BT_ZHJ1_ZJU_Unigene28736	3	41	0.52	6.86	-3.72163	6.90336e-05	0.000385666	-	-	-	-
BT_ZHJ1_ZJU_Unigene13175	3	41	0.52	6.86	-3.72163	6.90336e-05	0.000385523	-	-	-	-
BT_ZHJ1_ZJU_Unigene25160	3	41	0.52	6.86	-3.72163	6.90336e-05	0.00038538	-	-	-	-
BT_ZHJ1_ZJU_Unigene17092	13	179	2.27	29.95	-3.72179	1.97672e-07	2.18192e-06	-	-	-	gi|156550586|ref|XP_001603862.1|/1.42146e-24/PREDICTED: similar to Protein regulator of cytokinesis 1 [Nasonia vitripennis]
BT_ZHJ1_ZJU_Unigene51881	14	193	2.44	32.29	-3.72613	1.04208e-07	1.2153e-06	-	-	GO:0009987//cellular process	gi|115762883|ref|XP_001177440.1|/6.08674e-13/PREDICTED: hypothetical protein, partial [Strongylocentrotus purpuratus]
BT_ZHJ1_ZJU_Unigene35443	219	3026	38.22	506.31	-3.72762	5.63994e-13	1.46912e-11	-	-	-	-
BT_ZHJ1_ZJU_Unigene48657	8	111	1.4	18.57	-3.72948	4.421e-06	3.64327e-05	GO:0035097//histone methyltransferase complex;GO:0016585//chromatin remodeling complex	GO:0003712//transcription cofactor activity;GO:0005515//protein binding	GO:0006461//protein complex assembly;GO:0031647//regulation of protein stability;GO:0019042;GO:0007346//regulation of mitotic cell cycle	gi|91094425|ref|XP_969302.1|/4.87371e-48/PREDICTED: similar to host cell factor C1 [Tribolium castaneum]
BT_ZHJ1_ZJU_Unigene9477	5	69	0.87	11.55	-3.73073	2.48474e-05	0.000162937	-	-	-	-
BT_ZHJ1_ZJU_Unigene25314	12	166	2.09	27.78	-3.73247	3.73144e-07	3.92597e-06	-	-	-	-
BT_ZHJ1_ZJU_Unigene21647	2	28	0.35	4.68	-3.74108	0.000111714	0.000547161	-	-	-	-
BT_ZHJ1_ZJU_Unigene43114	2	28	0.35	4.68	-3.74108	0.000111714	0.000546983	-	-	-	-
BT_ZHJ1_ZJU_Unigene26310	2	28	0.35	4.68	-3.74108	0.000111714	0.000546805	-	-	-	-
BT_ZHJ1_ZJU_Unigene35065	2	28	0.35	4.68	-3.74108	0.000111714	0.000546627	-	-	-	-
BT_ZHJ1_ZJU_Unigene50085	2	28	0.35	4.68	-3.74108	0.000111714	0.00054645	-	-	-	-
BT_ZHJ1_ZJU_Unigene47636	2	28	0.35	4.68	-3.74108	0.000111714	0.000546272	-	-	-	-
BT_ZHJ1_ZJU_Unigene36603	4	56	0.7	9.37	-3.74262	4.21852e-05	0.00026278	-	-	-	-
BT_ZHJ1_ZJU_Unigene39446	4	56	0.7	9.37	-3.74262	4.21852e-05	0.000259135	-	-	-	-
BT_ZHJ1_ZJU_Unigene35273	31	434	5.41	72.62	-3.74667	1.74594e-12	4.26734e-11	-	-	-	-
BT_ZHJ1_ZJU_Unigene46132	5	70	0.87	11.71	-3.75058	2.48474e-05	0.00016216	-	-	-	-
BT_ZHJ1_ZJU_Unigene51022	22	309	3.84	51.7	-3.75099	5.58596e-10	9.51383e-09	-	-	-	gi|198431507|ref|XP_002120507.1|/1.56399e-08/PREDICTED: similar to alpha3-fucosyltransferase [Ciona intestinalis]
BT_ZHJ1_ZJU_Unigene50215	48	676	8.38	113.11	-3.75463	1.12355e-13	3.76751e-12	-	-	-	-
BT_ZHJ1_ZJU_Unigene51852	3	42	0.52	7.03	-3.75694	6.90328e-05	0.000385805	-	-	-	gi|193645777|ref|XP_001950706.1|/5.52088e-67/PREDICTED: protein takeout-like [Acyrthosiphon pisum]
BT_ZHJ1_ZJU_Unigene39864	3	42	0.52	7.03	-3.75694	6.90328e-05	0.000386091	-	-	-	-
BT_ZHJ1_ZJU_Unigene32861	3	42	0.52	7.03	-3.75694	6.90328e-05	0.000385948	-	-	-	-
BT_ZHJ1_ZJU_Unigene48520	7	99	1.22	16.56	-3.76275	7.9963e-06	6.19621e-05	-	-	-	-
BT_ZHJ1_ZJU_Unigene46174	22	312	3.84	52.2	-3.76487	5.58596e-10	9.47097e-09	GO:0044424//intracellular part	GO:0003723//RNA binding	GO:0008283//cell proliferation;GO:0045727//positive regulation of translation;GO:0031124//mRNA 3'-end processing;GO:0019094//pole plasm mRNA localization	gi|270001277|gb|EEZ97724.1|/3.54337e-33/oo18 RNA-binding protein [Tribolium castaneum]
BT_ZHJ1_ZJU_Unigene25467	15	213	2.62	35.64	-3.76586	5.47078e-08	6.67488e-07	-	-	-	-
BT_ZHJ1_ZJU_Unigene30745	12	170	2.09	28.44	-3.76635	3.73144e-07	3.93146e-06	-	-	-	-
BT_ZHJ1_ZJU_Unigene47021	8	114	1.4	19.07	-3.76781	4.421e-06	3.66534e-05	-	-	-	-
BT_ZHJ1_ZJU_Unigene28703	4	57	0.7	9.54	-3.76856	4.21852e-05	0.000261052	-	-	-	-
BT_ZHJ1_ZJU_Unigene10730	4	57	0.7	9.54	-3.76856	4.21852e-05	0.000260517	-	-	-	-
BT_ZHJ1_ZJU_Unigene27887	5	71	0.87	11.88	-3.77138	2.48474e-05	0.000162724	-	-	-	-
BT_ZHJ1_ZJU_Unigene3874	5	71	0.87	11.88	-3.77138	2.48474e-05	0.000162653	-	-	-	-
BT_ZHJ1_ZJU_Unigene52109	24	342	4.19	57.22	-3.7715	1.49296e-10	2.72792e-09	-	-	-	-
BT_ZHJ1_ZJU_Unigene33971	19	272	3.32	45.51	-3.77693	4.02966e-09	5.9892e-08	-	-	-	-
BT_ZHJ1_ZJU_Unigene12593	7	100	1.22	16.73	-3.77748	7.9963e-06	6.15817e-05	-	-	-	-
BT_ZHJ1_ZJU_Unigene16154	9	129	1.57	21.58	-3.78086	2.4145e-06	2.14851e-05	-	-	-	-
BT_ZHJ1_ZJU_Unigene32459	9	129	1.57	21.58	-3.78086	2.4145e-06	2.14218e-05	-	-	-	-
BT_ZHJ1_ZJU_Unigene47703	14	201	2.44	33.63	-3.7848	1.04208e-07	1.20134e-06	-	-	-	-
BT_ZHJ1_ZJU_Unigene24832	19	274	3.32	45.85	-3.78767	4.02966e-09	5.94809e-08	-	-	-	-
BT_ZHJ1_ZJU_Unigene37838	26	375	4.54	62.75	-3.78885	4.0123e-11	8.06531e-10	-	-	-	-
BT_ZHJ1_ZJU_Unigene23275	3	43	0.52	7.19	-3.78941	6.90324e-05	0.000386808	-	-	-	-
BT_ZHJ1_ZJU_Unigene44703	3	43	0.52	7.19	-3.78941	6.90324e-05	0.000386664	-	-	-	-
BT_ZHJ1_ZJU_Unigene27517	3	43	0.52	7.19	-3.78941	6.90324e-05	0.00038652	-	-	-	-
BT_ZHJ1_ZJU_Unigene34634	3	43	0.52	7.19	-3.78941	6.90324e-05	0.000386376	-	-	-	-
BT_ZHJ1_ZJU_Unigene28816	3	43	0.52	7.19	-3.78941	6.90324e-05	0.000386233	-	-	-	-
BT_ZHJ1_ZJU_Unigene24318	5	72	0.87	12.05	-3.79187	2.48474e-05	0.00016473	GO:0044424//intracellular part	GO:0016763//transferase activity, transferring pentosyl groups	GO:0009117//nucleotide metabolic process	gi|193713581|ref|XP_001950785.1|/1.85087e-15/PREDICTED: uridine phosphorylase 2-like isoform 1 [Acyrthosiphon pisum]
BT_ZHJ1_ZJU_Unigene52247	7	101	1.22	16.9	-3.79207	7.9963e-06	6.10509e-05	-	-	-	gi|91080713|ref|XP_975329.1|/1.79427e-13/PREDICTED: similar to bicoid stability factor CG10302-PA [Tribolium castaneum]
BT_ZHJ1_ZJU_Unigene52401	2	29	0.35	4.85	-3.79256	0.000111343	0.000545518	-	-	-	gi|242005556|ref|XP_002423630.1|/4.22977e-71/ptpla domain protein, putative [Pediculus humanus corporis]
BT_ZHJ1_ZJU_Unigene48674	4	58	0.7	9.7	-3.79256	4.21852e-05	0.000264092	-	-	-	gi|241690754|ref|XP_002412910.1|/6.0272e-06/hypothetical protein IscW_ISCW011925 [Ixodes scapularis]
BT_ZHJ1_ZJU_Unigene36731	2	29	0.35	4.85	-3.79256	0.000111343	0.000546407	-	-	-	-
BT_ZHJ1_ZJU_Unigene46555	2	29	0.35	4.85	-3.79256	0.000111343	0.000546229	-	-	-	-
BT_ZHJ1_ZJU_Unigene20617	2	29	0.35	4.85	-3.79256	0.000111343	0.000546051	-	-	-	-
BT_ZHJ1_ZJU_Unigene50639	4	58	0.7	9.7	-3.79256	4.21852e-05	0.000262563	-	-	-	-
BT_ZHJ1_ZJU_Unigene12295	2	29	0.35	4.85	-3.79256	0.000111343	0.000545873	-	-	-	-
BT_ZHJ1_ZJU_Unigene13606	2	29	0.35	4.85	-3.79256	0.000111343	0.000545696	-	-	-	-
BT_ZHJ1_ZJU_Unigene42974	180	2610	31.41	436.71	-3.79738	4.25438e-13	1.14587e-11	-	GO:0016491//oxidoreductase activity	-	gi|240848562|ref|NP_001155834.1|/1.55813e-09/cytochrome c oxidase subunit 5B, mitochondrial [Acyrthosiphon pisum]
BT_ZHJ1_ZJU_Unigene50028	26	378	4.54	63.25	-3.8003	4.0123e-11	7.99063e-10	GO:0043231//intracellular membrane-bounded organelle;GO:0015630//microtubule cytoskeleton;GO:0045171//intercellular bridge	GO:0008047//enzyme activator activity;GO:0046983//protein dimerization activity;GO:0030291//protein serine/threonine kinase inhibitor activity;GO:0042802//identical protein binding	GO:0000278//mitotic cell cycle;GO:0007017//microtubule-based process;GO:0031647//regulation of protein stability;GO:0001745//compound eye morphogenesis;GO:0003006//developmental process involved in reproduction;GO:0006587//serotonin biosynthetic process from tryptophan;GO:0044267//cellular protein metabolic process;GO:0008306//associative learning;GO:0007264//small GTPase mediated signal transduc…	gi|161898814|gb|ABX80390.1|/1.16756e-102/14-3-3 zeta [Artemia franciscana]
BT_ZHJ1_ZJU_Unigene51689	6	88	1.05	14.72	-3.80932	1.42396e-05	0.000102974	-	-	-	-
BT_ZHJ1_ZJU_Unigene31471	6	88	1.05	14.72	-3.80932	1.42396e-05	0.000102826	-	-	-	-
BT_ZHJ1_ZJU_Unigene45346	22	322	3.84	53.88	-3.81057	5.58596e-10	9.44969e-09	-	-	-	gi|239789378|dbj|BAH71317.1|/2.54582e-07/hypothetical protein [Acyrthosiphon pisum]
BT_ZHJ1_ZJU_Unigene51171	5	73	0.87	12.21	-3.8109	2.48474e-05	0.000163649	-	-	-	-
BT_ZHJ1_ZJU_Unigene18283	26	382	4.54	63.92	-3.8155	4.0123e-11	8.04383e-10	GO:0031224//intrinsic to membrane;GO:0043234//protein complex;GO:0019866//organelle inner membrane	GO:0042626//ATPase activity, coupled to transmembrane movement of substances;GO:0051184;GO:0032559	GO:0051181//cofactor transport;GO:0009207;GO:0031163	gi|189238013|ref|XP_001813375.1|/6.49358e-64/PREDICTED: similar to ATP-binding cassette sub-family B member 7 [Tribolium castaneum]
BT_ZHJ1_ZJU_Unigene24621	4	59	0.7	9.87	-3.81762	4.21852e-05	0.000264421	-	-	-	-
BT_ZHJ1_ZJU_Unigene21847	8	118	1.4	19.74	-3.81762	4.421e-06	3.64527e-05	-	-	-	-
BT_ZHJ1_ZJU_Unigene7169	3	44	0.52	7.36	-3.82312	6.9032e-05	0.000387093	-	-	-	-
BT_ZHJ1_ZJU_Unigene48959	3	44	0.52	7.36	-3.82312	6.9032e-05	0.000386949	-	-	-	-
BT_ZHJ1_ZJU_Unigene36600	9	133	1.57	22.25	-3.82497	2.4145e-06	2.16902e-05	-	-	-	-
BT_ZHJ1_ZJU_Unigene20659	6	89	1.05	14.89	-3.82588	1.42396e-05	0.000102091	-	-	-	-
BT_ZHJ1_ZJU_Unigene31266	5	74	0.87	12.38	-3.83085	2.48474e-05	0.000165021	-	-	-	gi|91094163|ref|XP_970089.1|/8.0805e-80/PREDICTED: similar to CG3894 CG3894-PA [Tribolium castaneum]
BT_ZHJ1_ZJU_Unigene5411	2	30	0.35	5.02	-3.84226	0.00011114	0.000546483	GO:0044429//mitochondrial part	GO:0016421//CoA carboxylase activity;GO:0032559	GO:0006520//cellular amino acid metabolic process;GO:0006631//fatty acid metabolic process	gi|91082493|ref|XP_972751.1|/0/PREDICTED: similar to LOC613054 protein [Tribolium castaneum]
BT_ZHJ1_ZJU_Unigene19480	2	30	0.35	5.02	-3.84226	0.00011114	0.000546304	GO:0044424//intracellular part	-	GO:0065008;GO:0006909//phagocytosis;GO:0030030//cell projection organization;GO:0006935//chemotaxis;GO:0030036//actin cytoskeleton organization;GO:0050794//regulation of cellular process	gi|242011745|ref|XP_002426607.1|/3.06856e-21/conserved hypothetical protein [Pediculus humanus corporis]
BT_ZHJ1_ZJU_Unigene47561	2	30	0.35	5.02	-3.84226	0.00011114	0.00054684	-	-	-	gi|110764750|ref|XP_392711.3|/2.56877e-20/PREDICTED: ecdysteroid-regulated 16 kDa protein-like [Apis mellifera]
BT_ZHJ1_ZJU_Unigene13482	2	30	0.35	5.02	-3.84226	0.00011114	0.000547376	-	-	-	-
BT_ZHJ1_ZJU_Unigene37527	4	60	0.7	10.04	-3.84226	4.21852e-05	0.000265416	-	-	-	-
BT_ZHJ1_ZJU_Unigene43576	2	30	0.35	5.02	-3.84226	0.00011114	0.000547197	-	-	-	-
BT_ZHJ1_ZJU_Unigene46238	2	30	0.35	5.02	-3.84226	0.00011114	0.000547019	-	-	-	-
BT_ZHJ1_ZJU_Unigene15348	4	60	0.7	10.04	-3.84226	4.21852e-05	0.00026213	-	-	-	-
BT_ZHJ1_ZJU_Unigene9772	2	30	0.35	5.02	-3.84226	0.00011114	0.000546661	-	-	-	-
BT_ZHJ1_ZJU_Unigene34203	4	60	0.7	10.04	-3.84226	4.21852e-05	0.000260838	-	-	-	-
BT_ZHJ1_ZJU_Unigene35179	6	90	1.05	15.06	-3.84226	1.42396e-05	0.000101319	-	-	-	-
BT_ZHJ1_ZJU_Unigene51513	2	30	0.35	5.02	-3.84226	0.00011114	0.000546126	-	-	-	-
BT_ZHJ1_ZJU_Unigene46781	2	30	0.35	5.02	-3.84226	0.00011114	0.000545948	-	-	-	-
BT_ZHJ1_ZJU_Unigene24286	2	30	0.35	5.02	-3.84226	0.00011114	0.00054577	-	-	-	-
BT_ZHJ1_ZJU_Unigene17298	2	30	0.35	5.02	-3.84226	0.00011114	0.000545592	-	-	-	-
BT_ZHJ1_ZJU_Unigene36742	9	135	1.57	22.59	-3.84685	2.4145e-06	2.16643e-05	-	-	-	-
BT_ZHJ1_ZJU_Unigene33652	9	135	1.57	22.59	-3.84685	2.4145e-06	2.14724e-05	-	-	-	-
BT_ZHJ1_ZJU_Unigene44115	18	270	3.14	45.18	-3.84685	7.76364e-09	1.10169e-07	-	-	-	-
BT_ZHJ1_ZJU_Unigene44192	17	256	2.97	42.83	-3.85009	1.49253e-08	2.02811e-07	-	-	-	-
BT_ZHJ1_ZJU_Unigene37153	18	271	3.14	45.34	-3.85195	7.76364e-09	1.10691e-07	-	-	-	-
BT_ZHJ1_ZJU_Unigene30915	10	151	1.75	25.27	-3.852	1.3057e-06	1.23328e-05	-	-	-	-
BT_ZHJ1_ZJU_Unigene31284	27	407	4.71	68.1	-3.85386	2.08962e-11	4.30387e-10	-	-	-	-
BT_ZHJ1_ZJU_Unigene30629	3	45	0.52	7.53	-3.85607	6.90318e-05	0.000397302	-	-	-	-
BT_ZHJ1_ZJU_Unigene38295	3	45	0.52	7.53	-3.85607	6.90318e-05	0.000394437	-	-	-	-
BT_ZHJ1_ZJU_Unigene13173	3	45	0.52	7.53	-3.85607	6.90318e-05	0.000387814	-	-	-	-
BT_ZHJ1_ZJU_Unigene46909	8	122	1.4	20.41	-3.86578	4.421e-06	3.60773e-05	-	-	-	-
BT_ZHJ1_ZJU_Unigene37185	4	61	0.7	10.21	-3.86648	4.21852e-05	0.000259241	-	-	-	-
BT_ZHJ1_ZJU_Unigene46268	14	213	2.44	35.64	-3.86854	1.04208e-07	1.20782e-06	-	-	-	-
BT_ZHJ1_ZJU_Unigene34741	5	76	0.87	12.72	-3.86994	2.48474e-05	0.000165899	-	-	-	-
BT_ZHJ1_ZJU_Unigene50644	31	473	5.41	79.14	-3.87071	1.74594e-12	4.25353e-11	-	-	-	gi|193580079|ref|XP_001952371.1|/1.99596e-49/PREDICTED: peptidyl-tRNA hydrolase ICT1, mitochondrial-like [Acyrthosiphon pisum]
BT_ZHJ1_ZJU_Unigene22893	8	123	1.4	20.58	-3.87774	4.421e-06	3.61753e-05	-	-	-	gi|281427334|ref|NP_001163977.1|/6.57212e-35/GATA zinc finger domain containing 1 [Xenopus (Silurana) tropicalis]
BT_ZHJ1_ZJU_Unigene52128	79	1220	13.79	204.13	-3.88779	0	0	-	-	-	-
BT_ZHJ1_ZJU_Unigene44304	5	77	0.87	12.88	-3.88797	2.48474e-05	0.000163079	-	-	-	-
BT_ZHJ1_ZJU_Unigene31818	3	46	0.52	7.7	-3.88827	6.90318e-05	0.000387381	-	-	-	-
BT_ZHJ1_ZJU_Unigene946	9	139	1.57	23.26	-3.88901	2.4145e-06	2.1536e-05	-	-	-	-
BT_ZHJ1_ZJU_Unigene14931	6	93	1.05	15.56	-3.88938	1.42396e-05	0.000102727	-	-	-	-
BT_ZHJ1_ZJU_Unigene38033	6	93	1.05	15.56	-3.88938	1.42396e-05	0.000101224	-	-	-	-
BT_ZHJ1_ZJU_Unigene52480	2	31	0.35	5.19	-3.89031	0.00011103	0.00054791	-	-	-	gi|170043906|ref|XP_001849608.1|/1.07645e-101/sugar transporter [Culex quinquefasciatus]
BT_ZHJ1_ZJU_Unigene13485	2	31	0.35	5.19	-3.89031	0.00011103	0.000548269	-	-	-	-
BT_ZHJ1_ZJU_Unigene42509	2	31	0.35	5.19	-3.89031	0.00011103	0.00054809	-	-	-	-
BT_ZHJ1_ZJU_Unigene26681	2	31	0.35	5.19	-3.89031	0.00011103	0.000547731	-	-	-	-
BT_ZHJ1_ZJU_Unigene23143	2	31	0.35	5.19	-3.89031	0.00011103	0.000547551	-	-	-	-
BT_ZHJ1_ZJU_Unigene49583	2	31	0.35	5.19	-3.89031	0.00011103	0.000547372	-	-	-	-
BT_ZHJ1_ZJU_Unigene47802	2	31	0.35	5.19	-3.89031	0.00011103	0.000547193	-	-	-	-
BT_ZHJ1_ZJU_Unigene37291	2	31	0.35	5.19	-3.89031	0.00011103	0.000547014	-	-	-	-
BT_ZHJ1_ZJU_Unigene45982	98	1520	17.1	254.33	-3.89463	5.52892e-14	2.00104e-12	GO:0015935//small ribosomal subunit	GO:0005198//structural molecule activity	GO:0007052//mitotic spindle organization;GO:0010467//gene expression	gi|307189014|gb|EFN73531.1|/1.10499e-55/40S ribosomal protein S15a [Camponotus floridanus]
BT_ZHJ1_ZJU_Unigene15166	8	125	1.4	20.92	-3.90138	4.421e-06	3.62344e-05	-	-	-	-
BT_ZHJ1_ZJU_Unigene18630	7	109	1.22	18.24	-3.90215	7.9963e-06	6.15188e-05	-	-	-	-
BT_ZHJ1_ZJU_Unigene48350	4	63	0.7	10.54	-3.91238	4.21852e-05	0.000259347	-	-	-	gi|307199385|gb|EFN80010.1|/3.73105e-28/tRNA guanosine-2'-O-methyltransferase TRM11-like protein [Harpegnathos saltator]
BT_ZHJ1_ZJU_Unigene26548	4	63	0.7	10.54	-3.91238	4.21852e-05	0.000260303	-	-	-	-
BT_ZHJ1_ZJU_Unigene9748	4	63	0.7	10.54	-3.91238	4.21852e-05	0.000259984	-	-	-	-
BT_ZHJ1_ZJU_Unigene39825	23	361	4.01	60.4	-3.91287	2.88694e-10	5.14997e-09	-	-	-	-
BT_ZHJ1_ZJU_Unigene43703	28	441	4.89	73.79	-3.91552	1.09555e-11	2.39051e-10	-	-	-	-
BT_ZHJ1_ZJU_Unigene50227	3	47	0.52	7.86	-3.91795	6.90318e-05	0.00039384	-	-	-	-
BT_ZHJ1_ZJU_Unigene31269	3	47	0.52	7.86	-3.91795	6.90318e-05	0.000392205	-	-	-	-
BT_ZHJ1_ZJU_Unigene32134	51	806	8.9	134.86	-3.92151	1.44329e-14	5.98627e-13	-	-	-	-
BT_ZHJ1_ZJU_Unigene43368	19	301	3.32	50.36	-3.92302	4.02966e-09	6.02488e-08	-	-	-	-
BT_ZHJ1_ZJU_Unigene37958	11	175	1.92	29.28	-3.93074	7.00374e-07	7.0252e-06	-	-	-	-
BT_ZHJ1_ZJU_Unigene43508	2	32	0.35	5.35	-3.93411	0.000110971	0.000549778	-	-	-	-
BT_ZHJ1_ZJU_Unigene33074	2	32	0.35	5.35	-3.93411	0.000110971	0.000549597	-	-	-	-
BT_ZHJ1_ZJU_Unigene19195	2	32	0.35	5.35	-3.93411	0.000110971	0.000549417	-	-	-	-
BT_ZHJ1_ZJU_Unigene38936	2	32	0.35	5.35	-3.93411	0.000110971	0.000549236	-	-	-	-
BT_ZHJ1_ZJU_Unigene26352	2	32	0.35	5.35	-3.93411	0.000110971	0.000549056	-	-	-	-
BT_ZHJ1_ZJU_Unigene47516	2	32	0.35	5.35	-3.93411	0.000110971	0.000548875	-	-	-	-
BT_ZHJ1_ZJU_Unigene51275	2	32	0.35	5.35	-3.93411	0.000110971	0.000548695	-	-	-	-
BT_ZHJ1_ZJU_Unigene49917	2	32	0.35	5.35	-3.93411	0.000110971	0.000548515	-	-	-	-
BT_ZHJ1_ZJU_Unigene31627	2	32	0.35	5.35	-3.93411	0.000110971	0.000548335	-	-	-	-
BT_ZHJ1_ZJU_Unigene50817	2	32	0.35	5.35	-3.93411	0.000110971	0.000548155	-	-	-	-
BT_ZHJ1_ZJU_Unigene51370	6	96	1.05	16.06	-3.93501	1.42396e-05	0.000101176	GO:0031981//nuclear lumen;GO:0000153//cytoplasmic ubiquitin ligase complex	GO:0030528//transcription regulator activity;GO:0005515//protein binding;GO:0008135//translation factor activity, nucleic acid binding;GO:0019787//small conjugating protein ligase activity	GO:0048812//neuron projection morphogenesis;GO:0006412//translation;GO:0006355//regulation of transcription, DNA-dependent;GO:0006354//transcription elongation, DNA-dependent;GO:0032446//protein modification by small protein conjugation;GO:0051704;GO:0019941//modification-dependent protein catabolic process;GO:0045935	gi|195028302|ref|XP_001987015.1|/5.59672e-53/GH20204 [Drosophila grimshawi]
BT_ZHJ1_ZJU_Unigene41273	6	96	1.05	16.06	-3.93501	1.42396e-05	0.000101367	-	-	-	-
BT_ZHJ1_ZJU_Unigene37296	4	64	0.7	10.71	-3.93546	4.21852e-05	0.000260731	-	-	-	-
BT_ZHJ1_ZJU_Unigene47524	11	176	1.92	29.45	-3.93909	7.00374e-07	6.97871e-06	-	-	-	-
BT_ZHJ1_ZJU_Unigene49440	5	80	0.87	13.39	-3.944	2.48474e-05	0.000162512	-	-	-	-
BT_ZHJ1_ZJU_Unigene51608	18	289	3.14	48.36	-3.94498	7.76364e-09	1.09755e-07	GO:0005740//mitochondrial envelope;GO:0016020//membrane	-	-	gi|242019132|ref|XP_002430019.1|/3.43364e-30/succinate dehydrogenase, cytochrome B small subunit [Pediculus humanus corporis]
BT_ZHJ1_ZJU_Unigene46953	13	209	2.27	34.97	-3.94535	1.97672e-07	2.16604e-06	-	-	-	-
BT_ZHJ1_ZJU_Unigene47501	11	177	1.92	29.62	-3.94739	7.00374e-07	7.01586e-06	-	-	-	-
BT_ZHJ1_ZJU_Unigene33322	3	48	0.52	8.03	-3.94882	6.90318e-05	0.000395639	GO:0044464//cell part	-	-	gi|195383020|ref|XP_002050224.1|/1.43843e-10/GJ20313 [Drosophila virilis]
BT_ZHJ1_ZJU_Unigene45491	3	48	0.52	8.03	-3.94882	6.90318e-05	0.00039369	-	-	-	-
BT_ZHJ1_ZJU_Unigene37301	3	48	0.52	8.03	-3.94882	6.90318e-05	0.000391909	-	-	-	-
BT_ZHJ1_ZJU_Unigene47630	3	48	0.52	8.03	-3.94882	6.90318e-05	0.000391614	-	-	-	-
BT_ZHJ1_ZJU_Unigene11435	3	48	0.52	8.03	-3.94882	6.90318e-05	0.000391172	-	-	-	-
BT_ZHJ1_ZJU_Unigene45769	6	97	1.05	16.23	-3.9502	1.42396e-05	0.000103024	-	-	-	-
BT_ZHJ1_ZJU_Unigene21885	16	258	2.79	43.17	-3.95169	2.86186e-08	3.66396e-07	-	-	-	-
BT_ZHJ1_ZJU_Unigene26478	7	113	1.22	18.91	-3.9542	7.9963e-06	6.12995e-05	-	-	-	gi|307183111|gb|EFN70028.1|/1.12878e-25/Protein YIF1B [Camponotus floridanus]
BT_ZHJ1_ZJU_Unigene47325	12	194	2.09	32.46	-3.95709	3.73144e-07	3.93697e-06	-	-	-	-
BT_ZHJ1_ZJU_Unigene6813	5	81	0.87	13.55	-3.96113	2.48474e-05	0.000165679	GO:0043231//intracellular membrane-bounded organelle	-	-	gi|242011854|ref|XP_002426659.1|/2.82021e-35/WD-repeat protein, putative [Pediculus humanus corporis]
BT_ZHJ1_ZJU_Unigene40044	5	81	0.87	13.55	-3.96113	2.48474e-05	0.000163292	-	-	-	-
BT_ZHJ1_ZJU_Unigene24922	17	277	2.97	46.35	-3.96403	1.49253e-08	2.04101e-07	-	-	-	-
BT_ZHJ1_ZJU_Unigene33009	21	342	3.66	57.22	-3.9666	1.08039e-09	1.76616e-08	-	-	-	-
BT_ZHJ1_ZJU_Unigene51859	16	261	2.79	43.67	-3.96831	2.86186e-08	3.6702e-07	-	-	-	gi|240849291|ref|NP_001155785.1|/1.63303e-42/peroxisomal membrane protein PMP22-like [Acyrthosiphon pisum]
BT_ZHJ1_ZJU_Unigene28069	10	164	1.75	27.44	-3.97085	1.3057e-06	1.21649e-05	-	-	-	-
BT_ZHJ1_ZJU_Unigene19108	7	115	1.22	19.24	-3.97916	7.9963e-06	6.1206e-05	-	-	-	-
BT_ZHJ1_ZJU_Unigene19042	2	33	0.35	5.52	-3.97924	0.000110938	0.00055125	-	-	-	-
BT_ZHJ1_ZJU_Unigene27493	2	33	0.35	5.52	-3.97924	0.000110938	0.000551068	-	-	-	-
BT_ZHJ1_ZJU_Unigene10147	2	33	0.35	5.52	-3.97924	0.000110938	0.000550887	-	-	-	-
BT_ZHJ1_ZJU_Unigene45055	2	33	0.35	5.52	-3.97924	0.000110938	0.000550705	-	-	-	-
BT_ZHJ1_ZJU_Unigene28285	4	66	0.7	11.04	-3.97924	4.21852e-05	0.000263763	-	-	-	-
BT_ZHJ1_ZJU_Unigene37881	2	33	0.35	5.52	-3.97924	0.000110938	0.000550524	-	-	-	-
BT_ZHJ1_ZJU_Unigene28547	4	66	0.7	11.04	-3.97924	4.21852e-05	0.000262672	-	-	-	-
BT_ZHJ1_ZJU_Unigene6106	2	33	0.35	5.52	-3.97924	0.000110938	0.000550342	-	-	-	-
BT_ZHJ1_ZJU_Unigene48621	2	33	0.35	5.52	-3.97924	0.000110938	0.000550161	-	-	-	-
BT_ZHJ1_ZJU_Unigene31178	2	33	0.35	5.52	-3.97924	0.000110938	0.00054998	-	-	-	-
BT_ZHJ1_ZJU_Unigene11907	2	33	0.35	5.52	-3.97924	0.000110938	0.000549799	-	-	-	-
BT_ZHJ1_ZJU_Unigene21190	4	66	0.7	11.04	-3.97924	4.21852e-05	0.00026009	-	-	-	-
BT_ZHJ1_ZJU_Unigene26216	43	707	7.5	118.3	-3.97942	1.2701e-13	4.12124e-12	-	-	-	-
BT_ZHJ1_ZJU_Unigene24996	11	182	1.92	30.45	-3.98726	7.00374e-07	7.01119e-06	-	-	-	-
BT_ZHJ1_ZJU_Unigene48388	36	596	6.28	99.72	-3.98905	1.96287e-13	5.92245e-12	-	-	-	-
BT_ZHJ1_ZJU_Unigene46214	6	100	1.05	16.73	-3.99398	1.42396e-05	0.000101897	-	-	-	-
BT_ZHJ1_ZJU_Unigene22024	4	67	0.7	11.21	-4.00129	4.21852e-05	0.000262238	-	-	-	-
BT_ZHJ1_ZJU_Unigene50506	11	184	1.92	30.79	-4.00328	7.00374e-07	6.99259e-06	-	-	-	-
BT_ZHJ1_ZJU_Unigene51279	23	385	4.01	64.42	-4.00583	2.88694e-10	5.10162e-09	GO:0015935//small ribosomal subunit	GO:0003723//RNA binding;GO:0005198//structural molecule activity	GO:0007052//mitotic spindle organization;GO:0010467//gene expression	gi|91083095|ref|XP_969262.1|/1.5513e-121/PREDICTED: similar to ribosomal protein S4e [Tribolium castaneum]
BT_ZHJ1_ZJU_Unigene44559	18	302	3.14	50.53	-4.0083	7.76364e-09	1.11112e-07	GO:0000267//cell fraction	GO:0043169//cation binding;GO:0016846//carbon-sulfur lyase activity	GO:0006790//sulfur compound metabolic process;GO:0043066//negative regulation of apoptosis;GO:0006081//cellular aldehyde metabolic process;GO:0044238//primary metabolic process	gi|307182233|gb|EFN69564.1|/5.38312e-18/Tubulin-specific chaperone E [Camponotus floridanus]
BT_ZHJ1_ZJU_Unigene10554	3	50	0.52	8.37	-4.00864	6.90318e-05	0.000396696	-	GO:0032561;GO:0017111//nucleoside-triphosphatase activity	GO:0009207	gi|195375509|ref|XP_002046543.1|/1.11709e-96/GJ12942 [Drosophila virilis]
BT_ZHJ1_ZJU_Unigene30014	5	84	0.87	14.05	-4.01341	2.48474e-05	0.00016223	-	-	-	gi|270007362|gb|EFA03810.1|/3.74582e-66/hypothetical protein TcasGA2_TC013923 [Tribolium castaneum]
BT_ZHJ1_ZJU_Unigene51288	7	118	1.22	19.74	-4.01617	7.9963e-06	6.1994e-05	-	GO:0016616//oxidoreductase activity, acting on the CH-OH group of donors, NAD or NADP as acceptor	GO:0008152//metabolic process	gi|242020368|ref|XP_002430627.1|/5.68636e-15/D-beta-hydroxybutyrate dehydrogenase, putative [Pediculus humanus corporis]
BT_ZHJ1_ZJU_Unigene47473	7	118	1.22	19.74	-4.01617	7.9963e-06	6.11749e-05	-	-	-	-
BT_ZHJ1_ZJU_Unigene52266	40	675	6.98	112.94	-4.01619	1.21902e-13	4.05157e-12	GO:0043231//intracellular membrane-bounded organelle;GO:0015630//microtubule cytoskeleton;GO:0005838//proteasome regulatory particle	GO:0070011;GO:0042623//ATPase activity, coupled;GO:0032559	GO:0033554//cellular response to stress;GO:0019941//modification-dependent protein catabolic process	gi|66520165|ref|XP_623053.1|/0/PREDICTED: 26S protease regulatory subunit 8 isoform 1 [Apis mellifera]
BT_ZHJ1_ZJU_Unigene44042	15	254	2.62	42.5	-4.01982	5.47078e-08	6.66948e-07	-	-	-	-
BT_ZHJ1_ZJU_Unigene48058	10	170	1.75	28.44	-4.02249	1.3057e-06	1.23174e-05	-	-	-	-
BT_ZHJ1_ZJU_Unigene46757	24	407	4.19	68.1	-4.02263	1.49296e-10	2.74457e-09	GO:0043005//neuron projection;GO:0005838//proteasome regulatory particle	GO:0070011	GO:0019941//modification-dependent protein catabolic process;GO:0007052//mitotic spindle organization	gi|307182723|gb|EFN69847.1|/5.93676e-25/26S proteasome non-ATPase regulatory subunit 7 [Camponotus floridanus]
BT_ZHJ1_ZJU_Unigene51244	2	34	0.35	5.69	-4.023	0.000110921	0.000551892	-	-	-	-
BT_ZHJ1_ZJU_Unigene28304	4	68	0.7	11.38	-4.023	4.21852e-05	0.000265527	-	-	-	-
BT_ZHJ1_ZJU_Unigene1070	2	34	0.35	5.69	-4.023	0.000110921	0.00055171	-	-	-	-
BT_ZHJ1_ZJU_Unigene6792	2	34	0.35	5.69	-4.023	0.000110921	0.000551528	-	-	-	-
BT_ZHJ1_ZJU_Unigene27439	2	34	0.35	5.69	-4.023	0.000110921	0.000551346	-	-	-	-
BT_ZHJ1_ZJU_Unigene8123	24	408	4.19	68.27	-4.02623	1.49296e-10	2.73123e-09	-	-	-	-
BT_ZHJ1_ZJU_Unigene52324	24	409	4.19	68.43	-4.02961	1.49296e-10	2.75129e-09	GO:0031981//nuclear lumen;GO:0005838//proteasome regulatory particle	GO:0070011;GO:0017111//nucleoside-triphosphatase activity;GO:0032559	GO:0043161//proteasomal ubiquitin-dependent protein catabolic process;GO:0051320;GO:0007050//cell cycle arrest;GO:0016070//RNA metabolic process;GO:0009207;GO:0051439//regulation of ubiquitin-protein ligase activity involved in mitotic cell cycle;GO:0006520//cellular amino acid metabolic process;GO:0006915//apoptosis;GO:0030330//DNA damage response, signal transduction by p53 class mediator;GO:00…	gi|91088885|ref|XP_972389.1|/0/PREDICTED: similar to Rpt1 CG1341-PA [Tribolium castaneum]
BT_ZHJ1_ZJU_Unigene51593	3	51	0.52	8.53	-4.03596	6.90318e-05	0.00039715	-	-	-	-
BT_ZHJ1_ZJU_Unigene4303	16	274	2.79	45.85	-4.03858	2.86186e-08	3.69222e-07	-	-	-	-
BT_ZHJ1_ZJU_Unigene30718	10	172	1.75	28.78	-4.03964	1.3057e-06	1.22407e-05	-	-	-	-
BT_ZHJ1_ZJU_Unigene6285	4	69	0.7	11.55	-4.04439	4.21852e-05	0.000263216	-	-	-	-
BT_ZHJ1_ZJU_Unigene51074	114	1968	19.89	329.29	-4.04924	1.44551e-13	4.61093e-12	-	-	-	gi|31232346|ref|XP_318689.1|/5.65771e-30/AGAP009652-PA [Anopheles gambiae str. PEST]
BT_ZHJ1_ZJU_Unigene20227	11	190	1.92	31.79	-4.04939	7.00374e-07	6.97409e-06	-	-	-	-
BT_ZHJ1_ZJU_Unigene52098	7	121	1.22	20.25	-4.05297	7.9963e-06	6.14246e-05	-	-	-	-
BT_ZHJ1_ZJU_Unigene2950	7	121	1.22	20.25	-4.05297	7.9963e-06	6.10199e-05	-	-	-	-
BT_ZHJ1_ZJU_Unigene35459	17	295	2.97	49.36	-4.05481	1.49253e-08	2.019e-07	-	-	-	-
BT_ZHJ1_ZJU_Unigene31038	9	156	1.57	26.1	-4.05521	2.4145e-06	2.13839e-05	-	-	-	-
BT_ZHJ1_ZJU_Unigene50370	45	783	7.85	131.01	-4.06084	2.9754e-14	1.16056e-12	-	-	-	gi|121543831|gb|ABM55580.1|/1.57079e-26/OS-D-like protein [Maconellicoccus hirsutus]
BT_ZHJ1_ZJU_Unigene728	4	70	0.7	11.71	-4.06424	4.21852e-05	0.000265194	-	-	-	-
BT_ZHJ1_ZJU_Unigene51087	16	279	2.79	46.68	-4.06447	2.86186e-08	3.67646e-07	-	-	-	-
BT_ZHJ1_ZJU_Unigene12233	2	35	0.35	5.86	-4.06547	0.000110912	0.000552211	-	-	-	gi|157128143|ref|XP_001661326.1|/5.49405e-32/hypothetical protein AaeL_AAEL011050 [Aedes aegypti]
BT_ZHJ1_ZJU_Unigene40742	2	35	0.35	5.86	-4.06547	0.000110912	0.000553308	-	-	-	-
BT_ZHJ1_ZJU_Unigene675	2	35	0.35	5.86	-4.06547	0.000110912	0.000553125	-	-	-	-
BT_ZHJ1_ZJU_Unigene41940	2	35	0.35	5.86	-4.06547	0.000110912	0.000552942	-	-	-	-
BT_ZHJ1_ZJU_Unigene29970	2	35	0.35	5.86	-4.06547	0.000110912	0.000552759	-	-	-	-
BT_ZHJ1_ZJU_Unigene48003	2	35	0.35	5.86	-4.06547	0.000110912	0.000552576	-	-	-	-
BT_ZHJ1_ZJU_Unigene31577	2	35	0.35	5.86	-4.06547	0.000110912	0.000552393	-	-	-	-
BT_ZHJ1_ZJU_Unigene15221	2	35	0.35	5.86	-4.06547	0.000110912	0.000552028	-	-	-	-
BT_ZHJ1_ZJU_Unigene32708	21	367	3.66	61.41	-4.06856	1.08039e-09	1.76808e-08	-	-	-	-
BT_ZHJ1_ZJU_Unigene49365	11	193	1.92	32.29	-4.07191	7.00374e-07	6.95569e-06	-	-	-	-
BT_ZHJ1_ZJU_Unigene2958	20	351	3.49	58.73	-4.0728	2.08792e-09	3.23746e-08	-	-	-	-
BT_ZHJ1_ZJU_Unigene22938	6	106	1.05	17.74	-4.07854	1.42396e-05	0.000102531	-	-	-	-
BT_ZHJ1_ZJU_Unigene47758	26	460	4.54	76.97	-4.08353	4.0123e-11	8.05456e-10	-	-	-	-
BT_ZHJ1_ZJU_Unigene36078	3	53	0.52	8.87	-4.09235	6.90318e-05	0.000392057	-	-	-	-
BT_ZHJ1_ZJU_Unigene27277	3	53	0.52	8.87	-4.09235	6.90318e-05	0.000390877	-	-	-	-
BT_ZHJ1_ZJU_Unigene24814	3	53	0.52	8.87	-4.09235	6.90318e-05	0.000389559	-	-	-	-
BT_ZHJ1_ZJU_Unigene51531	26	464	4.54	77.64	-4.09604	4.0123e-11	7.93813e-10	-	-	-	-
BT_ZHJ1_ZJU_Unigene14165	18	321	3.14	53.71	-4.09635	7.76364e-09	1.09962e-07	GO:0044444//cytoplasmic part	GO:0004774//succinate-CoA ligase activity	GO:0009060//aerobic respiration	gi|91095067|ref|XP_972655.1|/9.54278e-96/PREDICTED: similar to succinyl-coa synthetase beta chain [Tribolium castaneum]
BT_ZHJ1_ZJU_Unigene51483	2	36	0.35	6.02	-4.10434	0.000110906	0.000553649	GO:0043234//protein complex	GO:0004842//ubiquitin-protein ligase activity	GO:0019941//modification-dependent protein catabolic process;GO:0032446//protein modification by small protein conjugation	gi|242011956|ref|XP_002426709.1|/7.60713e-125/ubiquitin conjugation factor E4 B, putative [Pediculus humanus corporis]
BT_ZHJ1_ZJU_Unigene32024	2	36	0.35	6.02	-4.10434	0.000110906	0.000554385	-	-	-	-
BT_ZHJ1_ZJU_Unigene38061	2	36	0.35	6.02	-4.10434	0.000110906	0.000554201	-	-	-	-
BT_ZHJ1_ZJU_Unigene32547	2	36	0.35	6.02	-4.10434	0.000110906	0.000554017	-	-	-	-
BT_ZHJ1_ZJU_Unigene50429	2	36	0.35	6.02	-4.10434	0.000110906	0.000553833	-	-	-	-
BT_ZHJ1_ZJU_Unigene3055	2	36	0.35	6.02	-4.10434	0.000110906	0.000553466	-	-	-	-
BT_ZHJ1_ZJU_Unigene40422	4	72	0.7	12.05	-4.10553	4.21852e-05	0.000264532	-	-	-	-
BT_ZHJ1_ZJU_Unigene46359	4	72	0.7	12.05	-4.10553	4.21852e-05	0.000261375	-	-	-	-
BT_ZHJ1_ZJU_Unigene47869	9	162	1.57	27.11	-4.10999	2.4145e-06	2.15615e-05	-	-	-	-
BT_ZHJ1_ZJU_Unigene11773	65	1177	11.34	196.94	-4.11826	0	0	-	-	-	-
BT_ZHJ1_ZJU_Unigene19471	6	109	1.05	18.24	-4.11864	1.42396e-05	0.000102777	-	-	-	-
BT_ZHJ1_ZJU_Unigene1544	3	54	0.52	9.04	-4.11974	6.90318e-05	0.00038767	-	-	-	-
BT_ZHJ1_ZJU_Unigene31001	7	127	1.22	21.25	-4.12251	7.9963e-06	6.1708e-05	-	-	-	gi|156546470|ref|XP_001607334.1|/4.42323e-28/PREDICTED: similar to CG17282-PA [Nasonia vitripennis]
BT_ZHJ1_ZJU_Unigene19709	4	73	0.7	12.21	-4.12456	4.21852e-05	0.000260197	-	-	-	-
BT_ZHJ1_ZJU_Unigene51726	13	237	2.27	39.66	-4.12692	1.97672e-07	2.16762e-06	-	-	GO:0044237//cellular metabolic process	gi|242024896|ref|XP_002432862.1|/3.93093e-104/low density lipoprotein receptor, putative [Pediculus humanus corporis]
BT_ZHJ1_ZJU_Unigene49801	19	348	3.32	58.23	-4.13251	4.02966e-09	6.03087e-08	-	-	-	-
BT_ZHJ1_ZJU_Unigene52450	2	37	0.35	6.19	-4.14451	0.000110904	0.000554556	GO:0044464//cell part	GO:0004175//endopeptidase activity;GO:0042623//ATPase activity, coupled;GO:0032559	GO:0009057//macromolecule catabolic process;GO:0019538//protein metabolic process;GO:0009987//cellular process	gi|91086165|ref|XP_970259.1|/0/PREDICTED: similar to GA17483-PA [Tribolium castaneum]
BT_ZHJ1_ZJU_Unigene11549	4	74	0.7	12.38	-4.14451	4.21852e-05	0.000265749	-	-	-	-
BT_ZHJ1_ZJU_Unigene47256	2	37	0.35	6.19	-4.14451	0.000110904	0.000554924	-	-	-	-
BT_ZHJ1_ZJU_Unigene20899	2	37	0.35	6.19	-4.14451	0.000110904	0.00055474	-	-	-	-
BT_ZHJ1_ZJU_Unigene39318	4	74	0.7	12.38	-4.14451	4.21852e-05	0.000262346	-	-	-	-
BT_ZHJ1_ZJU_Unigene41548	3	55	0.52	9.2	-4.14505	6.90318e-05	0.00039073	-	-	-	-
BT_ZHJ1_ZJU_Unigene36043	3	55	0.52	9.2	-4.14505	6.90318e-05	0.000389267	-	-	-	-
BT_ZHJ1_ZJU_Unigene52422	14	258	2.44	43.17	-4.14508	1.04208e-07	1.20411e-06	-	-	-	-
BT_ZHJ1_ZJU_Unigene41117	23	425	4.01	71.11	-4.14838	2.88694e-10	5.14388e-09	-	-	-	-
BT_ZHJ1_ZJU_Unigene3011	17	317	2.97	53.04	-4.15855	1.49253e-08	2.02082e-07	GO:0005681//spliceosomal complex	-	GO:0000377	gi|307205461|gb|EFN83793.1|/4.67691e-67/Protein BUD31-like protein [Harpegnathos saltator]
BT_ZHJ1_ZJU_Unigene48274	5	93	0.87	15.56	-4.16068	2.48474e-05	0.000164803	-	-	-	-
BT_ZHJ1_ZJU_Unigene24104	8	150	1.4	25.1	-4.16419	4.421e-06	3.6836e-05	-	-	-	-
BT_ZHJ1_ZJU_Unigene28933	41	768	7.16	128.5	-4.16566	1.52545e-13	4.80484e-12	-	-	-	-
BT_ZHJ1_ZJU_Unigene51849	3	56	0.52	9.37	-4.17147	6.90318e-05	0.000396544	-	-	-	-
BT_ZHJ1_ZJU_Unigene49697	3	56	0.52	9.37	-4.17147	6.90318e-05	0.000393244	-	-	-	-
BT_ZHJ1_ZJU_Unigene19476	3	56	0.52	9.37	-4.17147	6.90318e-05	0.000392353	-	-	-	-
BT_ZHJ1_ZJU_Unigene202	2	38	0.35	6.36	-4.1836	0.000110902	0.00055584	GO:0005634//nucleus	GO:0004518//nuclease activity	GO:0006396//RNA processing	gi|189240005|ref|XP_001810064.1|/1.57222e-09/PREDICTED: similar to tRNA splicing endonuclease 2 homolog [Tribolium castaneum]
BT_ZHJ1_ZJU_Unigene23013	2	38	0.35	6.36	-4.1836	0.000110902	0.000556025	-	-	-	-
BT_ZHJ1_ZJU_Unigene28799	4	76	0.7	12.72	-4.1836	4.21852e-05	0.00026586	-	-	-	-
BT_ZHJ1_ZJU_Unigene30170	4	76	0.7	12.72	-4.1836	4.21852e-05	0.000264642	-	-	-	-
BT_ZHJ1_ZJU_Unigene43605	2	38	0.35	6.36	-4.1836	0.000110902	0.000555655	-	-	-	-
BT_ZHJ1_ZJU_Unigene32629	2	38	0.35	6.36	-4.1836	0.000110902	0.00055547	-	-	-	-
BT_ZHJ1_ZJU_Unigene20779	2	38	0.35	6.36	-4.1836	0.000110902	0.000555286	-	-	-	-
BT_ZHJ1_ZJU_Unigene30128	2	38	0.35	6.36	-4.1836	0.000110902	0.000555101	-	-	-	-
BT_ZHJ1_ZJU_Unigene4841	4	76	0.7	12.72	-4.1836	4.21852e-05	0.000258924	-	-	-	-
BT_ZHJ1_ZJU_Unigene42105	1283	24344	223.9	4073.26	-4.18526	3.0811e-12	7.31688e-11	GO:0043231//intracellular membrane-bounded organelle;GO:0044425//membrane part	GO:0016491//oxidoreductase activity	GO:0022904//respiratory electron transport chain	gi|52220953|ref|YP_086814.1|/8.89592e-29/NADH dehydrogenase subunit 2 [Bemisia tabaci]
BT_ZHJ1_ZJU_Unigene44623	7	133	1.22	22.25	-4.18885	7.9963e-06	6.18665e-05	-	-	-	-
BT_ZHJ1_ZJU_Unigene19081	10	191	1.75	31.96	-4.19084	1.3057e-06	1.22713e-05	GO:0016591//DNA-directed RNA polymerase II, holoenzyme	GO:0046914//transition metal ion binding;GO:0016301//kinase activity;GO:0034062//RNA polymerase activity	GO:0031572//G2/M transition DNA damage checkpoint;GO:0006397//mRNA processing;GO:0006352//transcription initiation, DNA-dependent;GO:0006353//transcription termination, DNA-dependent;GO:0006289//nucleotide-excision repair;GO:0006354//transcription elongation, DNA-dependent;GO:0000377;GO:0045935	gi|242008804|ref|XP_002425189.1|/6.67907e-60/DNA-directed RNA polymerases I, II, and III 17.1 kDa polypeptide, putative [Pediculus humanus corporis]
BT_ZHJ1_ZJU_Unigene46256	145	2763	25.3	462.31	-4.19165	8.5043e-14	2.95025e-12	-	-	-	-
BT_ZHJ1_ZJU_Unigene2667	8	153	1.4	25.6	-4.19265	4.421e-06	3.63135e-05	-	-	-	-
BT_ZHJ1_ZJU_Unigene50764	3	57	0.52	9.54	-4.19741	6.90318e-05	0.000396393	-	-	-	gi|301016779|dbj|BAJ11759.1|/5.52539e-26/HsjCib isoform1 [Hodotermopsis sjoestedti]
BT_ZHJ1_ZJU_Unigene44126	4	77	0.7	12.88	-4.20163	4.21852e-05	0.000264863	GO:0005681//spliceosomal complex	GO:0042623//ATPase activity, coupled;GO:0032559	GO:0000377	gi|307188640|gb|EFN73345.1|/5.9483e-41/Superkiller viralicidic activity 2-like 2 [Camponotus floridanus]
BT_ZHJ1_ZJU_Unigene14933	4	77	0.7	12.88	-4.20163	4.21852e-05	0.00026159	GO:0005774//vacuolar membrane;GO:0031982//vesicle;GO:0005770//late endosome	GO:0005515//protein binding	GO:0016192//vesicle-mediated transport;GO:0048646//anatomical structure formation involved in morphogenesis;GO:0050793//regulation of developmental process;GO:0051875//pigment granule localization	gi|156554339|ref|XP_001603366.1|/7.61019e-120/PREDICTED: similar to ENSANGP00000014711 [Nasonia vitripennis]
BT_ZHJ1_ZJU_Unigene25787	5	96	0.87	16.06	-4.20631	2.48474e-05	0.000164296	-	-	-	-
BT_ZHJ1_ZJU_Unigene52474	82	1582	14.31	264.7	-4.20926	4.21884e-15	1.84648e-13	-	GO:0031420;GO:0016301//kinase activity	GO:0006796//phosphate metabolic process;GO:0006007//glucose catabolic process	gi|91094451|ref|XP_966698.1|/0/PREDICTED: similar to pyruvate kinase isoform 1 [Tribolium castaneum]
BT_ZHJ1_ZJU_Unigene25967	7	135	1.22	22.59	-4.21073	7.9963e-06	6.08965e-05	-	-	-	-
BT_ZHJ1_ZJU_Unigene17641	8	156	1.4	26.1	-4.22055	4.421e-06	3.60968e-05	-	-	-	-
BT_ZHJ1_ZJU_Unigene48333	18	350	3.14	58.56	-4.22108	7.76364e-09	1.10586e-07	-	-	-	gi|242016224|ref|XP_002428729.1|/5.95671e-26/import inner membrane translocase subunit TIM50-C, putative [Pediculus humanus corporis]
BT_ZHJ1_ZJU_Unigene52229	21	408	3.66	68.27	-4.22134	1.08039e-09	1.75852e-08	-	-	-	gi|240848583|ref|NP_001155499.1|/1.67312e-16/apolipoprotein O-like [Acyrthosiphon pisum]
BT_ZHJ1_ZJU_Unigene50794	3	58	0.52	9.7	-4.2214	6.90318e-05	0.000391319	-	-	-	-
BT_ZHJ1_ZJU_Unigene22461	3	58	0.52	9.7	-4.2214	6.90318e-05	0.00038883	-	-	-	-
BT_ZHJ1_ZJU_Unigene46854	5	97	0.87	16.23	-4.2215	2.48474e-05	0.000163435	-	-	-	-
BT_ZHJ1_ZJU_Unigene31126	2	39	0.35	6.53	-4.22166	0.000110901	0.000556577	-	-	-	gi|196013627|ref|XP_002116674.1|/7.46025e-16/hypothetical protein TRIADDRAFT_60686 [Trichoplax adhaerens]
BT_ZHJ1_ZJU_Unigene48486	2	39	0.35	6.53	-4.22166	0.000110901	0.00055732	-	-	-	-
BT_ZHJ1_ZJU_Unigene50055	2	39	0.35	6.53	-4.22166	0.000110901	0.000557134	-	-	-	-
BT_ZHJ1_ZJU_Unigene41682	2	39	0.35	6.53	-4.22166	0.000110901	0.000556948	-	-	-	-
BT_ZHJ1_ZJU_Unigene45941	2	39	0.35	6.53	-4.22166	0.000110901	0.000556763	-	-	-	-
BT_ZHJ1_ZJU_Unigene43489	2	39	0.35	6.53	-4.22166	0.000110901	0.000556392	-	-	-	-
BT_ZHJ1_ZJU_Unigene40730	2	39	0.35	6.53	-4.22166	0.000110901	0.000556206	-	-	-	-
BT_ZHJ1_ZJU_Unigene49821	38	743	6.63	124.32	-4.22891	1.37002e-13	4.43591e-12	-	-	-	-
BT_ZHJ1_ZJU_Unigene34719	9	177	1.57	29.62	-4.23774	2.4145e-06	2.15105e-05	-	-	-	-
BT_ZHJ1_ZJU_Unigene12844	5	99	0.87	16.56	-4.25054	2.48474e-05	0.000164152	GO:0048500//signal recognition particle	GO:0003723//RNA binding	GO:0006448//regulation of translational elongation;GO:0006613//cotranslational protein targeting to membrane	gi|270004979|gb|EFA01427.1|/1.4214e-21/hypothetical protein TcasGA2_TC030568 [Tribolium castaneum]
BT_ZHJ1_ZJU_Unigene51827	14	278	2.44	46.52	-4.2529	1.04208e-07	1.20968e-06	GO:0019866//organelle inner membrane;GO:0043231//intracellular membrane-bounded organelle;GO:0031224//intrinsic to membrane	-	GO:0009790//embryo development;GO:0040009//regulation of growth rate;GO:0051234//establishment of localization;GO:0048806//genitalia development;GO:0002164//larval development	gi|215259587|gb|ACJ64285.1|/3.30058e-48/mitochondrial phosphate carrier protein [Culex tarsalis]
BT_ZHJ1_ZJU_Unigene26109	2	40	0.35	6.69	-4.25658	0.000110901	0.000557877	-	-	-	-
BT_ZHJ1_ZJU_Unigene18912	2	40	0.35	6.69	-4.25658	0.000110901	0.000557691	-	-	-	-
BT_ZHJ1_ZJU_Unigene23209	2	40	0.35	6.69	-4.25658	0.000110901	0.000557504	-	-	-	-
BT_ZHJ1_ZJU_Unigene48140	30	600	5.24	100.39	-4.2599	3.14348e-12	7.39504e-11	-	-	-	-
[truncated: 1,117 more rows]
