# Supplementary material for: Transcriptional responses of invasive and indigenous whiteflies to different host plants reveal their disparate capacity of adaptation
Source: Sci Rep. 2015 Jun 4;5:10774. doi: 10.1038/srep10774 (PMC4455138; doi:10.1038/srep10774)
Supplement: Supplementary Table S3 [file srep10774-s4.xls]

## Sheet: Sheet1
Table S3: Comparison of DGE data and qRT-PCR results for 50 genes.
Gene ID	Forward (5'-3')	Reverse (5'-3')	Log2 Ratio_DGE1	Log2 Ratio_qPCR2	Concordant up3	Concordant down4	Up DGE, down qPCR5	Down DGE, up qPCR6
MT vs. MC
BT_B_ZJU_Singletons100571	TGTCATTCATCGTTTGGGAGGTTATAG	TTAGCACCATCAGAAGTCTCATACG	8.08746	1.89	YES
BT_B_ZJU_Singletons22992	TACAAGCAGAACCATCCAAGGC	GCAGCACCACAAGCAAACC	-9.64746	-0.593		YES
BT_B_ZJU_Singletons24169	CCACCTTATCATTCTGCTTACACTC	CAGCCATCTTGTTTGTTTATTTACCG	8.40939	0.933	YES
BT_B_ZJU_Singletons91216	TCTACCACCCGACGAGCAAAG	ACTCCAGCCGCCAACCAATAG	-3.91066	-0.897		YES
BT_B_ZJU_Singletons25393	GCTCTCACGCACCTCTTAGTC	CAACTTTATCAATAGCAAACGGTCATTC	7.99435	1.617	YES
BT_B_ZJU_Singletons101768	GGCGTAGAGGAAGTGTAATTGAGTC	GTCTAAGGGCATTGATTCTTCTAAAGC	-7.93074	1.057				YES
BT_B_ZJU_Singletons12886	GCCAGACATTACAGCCATTACATTAC	TCTCAGTTCGCTTACAAGTGAATAGG	-8.44708	0.847				YES
BT_B_ZJU_Singletons97296	AAGGCTGCTAGCCAATTGTT	GCTTTGTCATTGCATCTTGG	8.895	2.35	YES
BT_B_ZJU_Singletons100692	CATGGCAATGTTGGTCATAAA	TGCGTTAAATTCTTGTTAAGTGC	1.208	1.352	YES
BT_B_ZJU_Singletons100204	TTCTTCCATAAGTCGTTGCG	GGGCAAATGCCAAACTTTA	1.067	0.336	YES
BT_B_ZJU_Singletons103361	CATTCAAACTGCGTGCTCTT	TGCCAGGTTGATGATTTGAT	-6.621	-2.40283		YES
BT_B_ZJU_Singletons26640	TTCATAACCCATGGTGGCTA	TTGCCTATACCTCGGGTCTC	1.263	0.504618	YES
BT_B_ZJU_Singletons103149	GATTTCGTCTCGCAAAGACA	CATGTATCGGAAACCGTCTG	-5.063	-2.33787		YES
BT_B_ZJU_Singletons103981	GGCGCAAACGTGAACTACTA	AGTGATCGCATCGCTGTAAG	-3.445	-2.5402		YES
BT_B_ZJU_Singletons99145	CCTGTCATTCCGAAATTGTG	AGGATTGGGTCAGTTCAAGC	-1.641	-2.95202		YES
BT_B_ZJU_Singletons94187	AACCTTCAAACAGCCAATCC	CAGTGCCTTTGAAGTCTGGA	2.324	0.160774	YES
BT_B_ZJU_Singletons17121	CGAGAGCTGCTTTGACTTTG	GGACGTGCAAGTAACAATGG	-1.899	-2.89734		YES
BT_B_ZJU_Singletons90192	ACTTCATGCCCTTCCAAGTC	CGTCGAGTGCATTCTGAAGT	-1.689	-3.13794		YES
BT_B_ZJU_Singletons103939	CCAAGTCCCTCAAATCCTGT	AGCGTTCATATTGCTTGCTG	-1.725	-2.99555		YES
BT_B_ZJU_Singletons21983	TGCCTACGTATTGGGAACA	ACTGGTGACCACTGCACATT	-5.176	-2.19954		YES
BT_B_ZJU_Singletons25880	GCCCATTTGGATTTCTGTCT	TGAGTTTCCCATCAAGGTCA	-2.741	-1.27106		YES
BT_B_ZJU_Singletons95535	TGATGATATGCGACAAGCAA	TCCAGTCGCTCCATGTAGAA	-3.739	-3.26653		YES
BT_B_ZJU_Singletons97957	GAGGCGTGAATGGTTGATTA	GGATCCATAACCAGGGTGTT	-1.544	-0.426423		YES
BT_B_ZJU_Singletons99724	ATTTCAATCGCTGACTGCTG	CTTGCAATCGCTGGATATGT	-2.907	-1.08446		YES
BT_B_ZJU_Singletons97775	ACGAACTTGTGGATGAGCTG	AGTCAACAATCCAATGCCAA	1.532	0.45269	YES
AT vs. AC
BT_ZHJ1_ZJU_Unigene39419	GGAACTCAACAGCCGAAAAGC	GGACGAGATAAATGCCAGATAAACC	10.102	-0.158			YES
BT_ZHJ1_ZJU_Unigene46316	TGCTGCACAGAGCAATAACA	GCCGCGTATCTTAGTTGTCA	3.42188	1.772	YES
BT_ZHJ1_ZJU_Unigene19890	TCATCTCAGACATATTCAAAGCAA	GGAAGAGGTCTGGTCTGGAA	-9.7364	-3.722		YES
BT_ZHJ1_ZJU_Unigene20159	CTCGTGCTGTCTGCTAGAAGTG	GCTTGCTCGCTGTGATCTACC	11.633	1.155	YES
BT_ZHJ1_ZJU_Unigene41501	GACGAGTACGAGTAACTGTGGAAG	ACAAGTGAAGTCAGGGAAAGATATGG	-9.84549	-0.141		YES
BT_ZHJ1_ZJU_Unigene51279	CCCAAGTTACGACCTCCAGT	ACCATTCGCTATCCTGATCC	-4.00583	-0.308		YES
BT_ZHJ1_ZJU_Unigene36232	GAGGTTGGTTTTGGGGTTTTC	GCTTATCGTTCTTCTAAAGTTCATC	-8.97154	-0.208		YES
BT_ZHJ1_ZJU_Unigene20292	GCGGAAGCTCTAAAGCAGAT	GAGCATTGGAGCCCACTATT	-10.3685	-0.938		YES
BT_ZHJ1_ZJU_Unigene34474	GCAACTAAGCATCCGAACA	TTCGGATGCTTAGTTGC	-10.6348	-3.788		YES
BT_ZHJ1_ZJU_Unigene49755	TTGTGCAGGGTTACAGGAAA	GTTGAAATCCATGAAATGCG	-3.38818	-4.012		YES
BT_ZHJ1_ZJU_Unigene10120	TGCCACCAGAGACATTCCTA	GAGCGAGGCTTCAGAGTGTA	-3.326	-1.20158		YES
BT_ZHJ1_ZJU_Unigene13451	GAAATGGTCGGTCTTGGACT	GCAAGTGCAAAGTGAAGCTC	-9.82	-1.18884		YES
BT_ZHJ1_ZJU_Unigene19815	CTCATGCAGCATCTCATCAA	AAAGGCTTTGCATTCGAGTT	-2.979	1.20414				YES
BT_ZHJ1_ZJU_Unigene30072	TTTGAAGTGCTGAGAATGCC	GCAAATGTGAGTTCTGCGTT	-1.478	-1.34236		YES
BT_ZHJ1_ZJU_Unigene33322	ACGAAGTTGTTCGCGATCTT	TGCTGAGGTATTCGGGTACA	-3.949	-1.31417		YES
BT_ZHJ1_ZJU_Unigene52402	CAAGGATTTCTCGCACTTCA	GGCCAGTTTAGTTCGGATGT	-1.929	-0.0935144		YES
BT_ZHJ1_ZJU_Unigene24050	GATGGACCTTTGAAGCCAGT	AGCACTACCCGATCCAATTC	-2.741	-1.17783		YES
BT_ZHJ1_ZJU_Unigene5718	TTGCTTCACTTTGCATCTCC	TCGGCGTGACTTACTCCATA	-9.972	-1.11373		YES
BT_ZHJ1_ZJU_Unigene15716	AAGGACGATTTGCTTTACCC	TTCATCATGAGGAGCAGGTC	8.934	1.44242	YES
BT_ZHJ1_ZJU_Unigene51775	AAAGCTCTTGCAGAACCGAT	TCGGATAACTCGATGGTCAA	-1.606	-0.094523		YES
BT_ZHJ1_ZJU_Unigene28223	GCCTCACATCGAAGTATCCA	GCATGTGTAACAGGTTTGCC	7.707	1.21653	YES
BT_ZHJ1_ZJU_Unigene48322	GCCCGAATTCACAGAATGAT	AATCGACTTCCTCCATCCTG	1.318	0.0497826	YES
BT_ZHJ1_ZJU_Unigene48719	CTTGCCGTCGTAGTCTTTCA	TGTGGAGCGAGTCAAGAAAC	2.18	-0.205233			YES
BT_ZHJ1_ZJU_Unigene50167	AAGTCAAATGGAGCACGCTT	GACCATTTAGCCGTCAAACA	1.664	0.31132	YES
BT_ZHJ1_ZJU_Unigene50730	GAGATCTTCGCAGTTGTCCA	CCTTATTGTTCGTCCCTCGT	2.334	0.777543	YES
β-actin	TCTTCCAGCCATCCTTCTTG	CGGTGATTTCCTTCTGCATT
1 Fold change (log2 Ratio) of genes in DGE data.
2 Fold change (log2 Ratio) of genes obtained from qRT-PCR results.
3 Genes were up-regulated both in DGE and qPCR results.
4 Genes were down-regulated both in DGE and qPCR results.
5 Genes up-regulated in DGE data were down-regulated in qPCR results.
6 Genes down-regulated in DGE data were up-regulated in qPCR results.
