# Supplementary material for: Transcriptional responses of invasive and indigenous whiteflies to different host plants reveal their disparate capacity of adaptation
Source: Sci Rep. 2015 Jun 4;5:10774. doi: 10.1038/srep10774 (PMC4455138; doi:10.1038/srep10774)
Supplement: Supplementary Table S4 [file srep10774-s5.xls]

## Sheet: Sheet1
	Table S4: Carbohydrate and energy metabolism pathways enriched with DEGs in AT vs. AC.
Pathway	Gene	RawIntensity-ZT	RawIntensity-ZC	TPM-AT	TPM-AC	log2 Ratio(AT/AC)	P-Value	FDR	GO Component	GO Function	GO Process	Blast nr
Carbohydrate metabolism
Glycolysis / Gluconeogenesis	BT_ZHJ1_ZJU_Unigene51455	0	26	0.01	4.35	-8.76487	2.61466e-08	3.40539e-07	-	-	-	gi|170042172|ref|XP_001848810.1|/6.38675e-07/conserved hypothetical protein [Culex quinquefasciatus]
	BT_ZHJ1_ZJU_Unigene10205	0	17	0.01	2.84	-8.14975	1.10991e-05	8.26855e-05	GO:0043231//intracellular membrane-bounded organelle;GO:0005694//chromosome	GO:0003676//nucleic acid binding;GO:0008443//phosphofructokinase activity;GO:0000166//nucleotide binding	GO:0006007//glucose catabolic process;GO:0016568//chromatin modification	gi|193659690|ref|XP_001950251.1|/0/PREDICTED: 6-phosphofructokinase-like isoform 1 [Acyrthosiphon pisum]
	BT_ZHJ1_ZJU_Unigene29666	0	14	0.01	2.34	-7.87036	8.34148e-05	0.000442372	-	GO:0016773//phosphotransferase activity, alcohol group as acceptor;GO:0000166//nucleotide binding	GO:0005975//carbohydrate metabolic process;GO:0044237//cellular metabolic process	gi|307174516|gb|EFN64975.1|/7.19136e-43/Hexokinase-2 [Camponotus floridanus]
	BT_ZHJ1_ZJU_Unigene52474	82	1582	14.31	264.7	-4.20926	4.21884e-15	1.84648e-13	-	GO:0031420;GO:0016301//kinase activity	GO:0006796//phosphate metabolic process;GO:0006007//glucose catabolic process	gi|91094451|ref|XP_966698.1|/0/PREDICTED: similar to pyruvate kinase isoform 1 [Tribolium castaneum]
	BT_ZHJ1_ZJU_Unigene47905	75	9	13.09	1.51	3.11584	5.73212e-15	2.47997e-13	-	GO:0004619//phosphoglycerate mutase activity	GO:0006007//glucose catabolic process	gi|52630953|gb|AAU84940.1|/5.3733e-58/putative phosphoglycerate mutase [Toxoptera citricida]
	BT_ZHJ1_ZJU_Unigene9840	39	7	6.81	1.17	2.54115	5.2503e-07	5.33751e-06	GO:0044424//intracellular part	GO:0046914//transition metal ion binding;GO:0016616//oxidoreductase activity, acting on the CH-OH group of donors, NAD or NADP as acceptor	GO:0044238//primary metabolic process;GO:0003008;GO:0006067//ethanol metabolic process;GO:0042221//response to chemical stimulus;GO:0044237//cellular metabolic process	gi|156554298|ref|XP_001602754.1|/7.85343e-157/PREDICTED: similar to alcohol dehydrogenase [Nasonia vitripennis]
	BT_ZHJ1_ZJU_Unigene47881	561	162	97.9	27.11	1.85248	3.0034e-56	4.0738e-54	GO:0043234//protein complex;GO:0044444//cytoplasmic part	GO:0046872//metal ion binding;GO:0016836//hydro-lyase activity	GO:0006007//glucose catabolic process	gi|53830714|gb|AAU95200.1|/5.00598e-72/enolase [Oncometopia nigricans]
	BT_ZHJ1_ZJU_Unigene31120	246	93	42.93	15.56	1.46414	1.06039e-18	7.19155e-17	-	GO:0046872//metal ion binding;GO:0016868//intramolecular transferase activity, phosphotransferases	-	gi|193688160|ref|XP_001948460.1|/7.87208e-136/PREDICTED: phosphoglucomutase-like [Acyrthosiphon pisum]
Citrate cycle (TCA cycle)	BT_ZHJ1_ZJU_Unigene51455	0	26	0.01	4.35	-8.76487	2.61466e-08	3.40539e-07	-	-	-	gi|170042172|ref|XP_001848810.1|/6.38675e-07/conserved hypothetical protein [Culex quinquefasciatus]
	BT_ZHJ1_ZJU_Unigene45798	0	13	0.01	2.18	-7.76818	0.000163391	0.000765646	-	-	-	gi|229892296|ref|NP_001153501.1|/3.87655e-08/oxoglutarate (alpha-ketoglutarate) dehydrogenase (lipoamide) [Nasonia vitripennis]
	BT_ZHJ1_ZJU_Unigene46603	5	210	0.87	35.14	-5.33595	2.48474e-05	0.000165386	-	GO:0046872//metal ion binding;GO:0004448//isocitrate dehydrogenase activity;GO:0000166//nucleotide binding	GO:0009060//aerobic respiration;GO:0019752//carboxylic acid metabolic process	gi|170034336|ref|XP_001845030.1|/5.0366e-40/isocitrate dehydrogenase [Culex quinquefasciatus]
	BT_ZHJ1_ZJU_Unigene14165	18	321	3.14	53.71	-4.09635	7.76364e-09	1.09962e-07	GO:0044444//cytoplasmic part	GO:0004774//succinate-CoA ligase activity	GO:0009060//aerobic respiration	gi|91095067|ref|XP_972655.1|/9.54278e-96/PREDICTED: similar to succinyl-coa synthetase beta chain [Tribolium castaneum]
	BT_ZHJ1_ZJU_Unigene51608	18	289	3.14	48.36	-3.94498	7.76364e-09	1.09755e-07	GO:0005740//mitochondrial envelope;GO:0016020//membrane	-	-	gi|242019132|ref|XP_002430019.1|/3.43364e-30/succinate dehydrogenase, cytochrome B small subunit [Pediculus humanus corporis]
	BT_ZHJ1_ZJU_Unigene51236	15	0	2.62	0.01	8.03342	2.17152e-05	0.000149837	GO:0043234//protein complex;GO:0044444//cytoplasmic part;GO:0015630//microtubule cytoskeleton	GO:0016751;GO:0016418	GO:0009060//aerobic respiration	gi|158287621|ref|XP_309608.4|/6.83112e-114/AGAP004055-PA [Anopheles gambiae str. PEST]
	BT_ZHJ1_ZJU_Unigene51750	25	4	4.36	0.67	2.7021	3.69448e-05	0.00023401	GO:0015630//microtubule cytoskeleton;GO:0005746//mitochondrial respiratory chain	GO:0051540;GO:0000104//succinate dehydrogenase activity	GO:0022904//respiratory electron transport chain;GO:0009060//aerobic respiration	gi|67043769|gb|AAY63983.1|/7.94843e-129/succinate dehydrogenase iron sulfur subunit B [Lysiphlebus testaceipes]
	BT_ZHJ1_ZJU_Unigene52473	740	203	129.14	33.97	1.9266	1.47331e-77	2.26349e-75	GO:0043234//protein complex;GO:0044459//plasma membrane part;GO:0044429//mitochondrial part	GO:0016836//hydro-lyase activity	GO:0009060//aerobic respiration;GO:0001894//tissue homeostasis;GO:0043648//dicarboxylic acid metabolic process	gi|242010453|ref|XP_002425982.1|/0/fumarate hydratase, putative [Pediculus humanus corporis]
Pentose phosphate pathway	BT_ZHJ1_ZJU_Unigene10205	0	17	0.01	2.84	-8.14975	1.10991e-05	8.26855e-05	GO:0043231//intracellular membrane-bounded organelle;GO:0005694//chromosome	GO:0003676//nucleic acid binding;GO:0008443//phosphofructokinase activity;GO:0000166//nucleotide binding	GO:0006007//glucose catabolic process;GO:0016568//chromatin modification	gi|193659690|ref|XP_001950251.1|/0/PREDICTED: 6-phosphofructokinase-like isoform 1 [Acyrthosiphon pisum]
	BT_ZHJ1_ZJU_Unigene30779	178	45	31.06	7.53	2.04434	2.31346e-21	1.76809e-19	-	GO:0016787//hydrolase activity	GO:0006098//pentose-phosphate shunt	gi|156547363|ref|XP_001603154.1|/9.94144e-74/PREDICTED: similar to 6-phosphogluconolactonase [Nasonia vitripennis]
	BT_ZHJ1_ZJU_Unigene3680	33	9	5.76	1.51	1.93152	9.8325e-05	0.0005142	-	GO:0016773//phosphotransferase activity, alcohol group as acceptor	GO:0044237//cellular metabolic process	gi|198467792|ref|XP_001354503.2|/1.44425e-24/GA12236 [Drosophila pseudoobscura pseudoobscura]
	BT_ZHJ1_ZJU_Unigene41312	4429	1321	772.92	221.03	1.80608	0	0	-	-	-	gi|270009086|gb|EFA05534.1|/8.46815e-11/hypothetical protein TcasGA2_TC015721 [Tribolium castaneum]
	BT_ZHJ1_ZJU_Unigene51552	44	14	7.68	2.34	1.7146	3.30276e-05	0.000210082	-	-	-	gi|193676365|ref|XP_001949532.1|/3.51674e-56/PREDICTED: hypothetical protein LOC100159632 [Acyrthosiphon pisum]
	BT_ZHJ1_ZJU_Unigene31120	246	93	42.93	15.56	1.46414	1.06039e-18	7.19155e-17	-	GO:0046872//metal ion binding;GO:0016868//intramolecular transferase activity, phosphotransferases	-	gi|193688160|ref|XP_001948460.1|/7.87208e-136/PREDICTED: phosphoglucomutase-like [Acyrthosiphon pisum]
Propanoate metabolism	BT_ZHJ1_ZJU_Unigene52029	0	15	0.01	2.51	-7.97154	4.2585e-05	0.000252724	GO:0015630//microtubule cytoskeleton;GO:0044429//mitochondrial part	GO:0016627//oxidoreductase activity, acting on the CH-CH group of donors;GO:0050662//coenzyme binding;GO:0032559	GO:0009062//fatty acid catabolic process	gi|91079744|ref|XP_970506.1|/1.65328e-115/PREDICTED: similar to CG12262 CG12262-PA [Tribolium castaneum]
	BT_ZHJ1_ZJU_Unigene14165	18	321	3.14	53.71	-4.09635	7.76364e-09	1.09962e-07	GO:0044444//cytoplasmic part	GO:0004774//succinate-CoA ligase activity	GO:0009060//aerobic respiration	gi|91095067|ref|XP_972655.1|/9.54278e-96/PREDICTED: similar to succinyl-coa synthetase beta chain [Tribolium castaneum]
	BT_ZHJ1_ZJU_Unigene5411	2	30	0.35	5.02	-3.84226	0.00011114	0.000546483	GO:0044429//mitochondrial part	GO:0016421//CoA carboxylase activity;GO:0032559	GO:0006520//cellular amino acid metabolic process;GO:0006631//fatty acid metabolic process	gi|91082493|ref|XP_972751.1|/0/PREDICTED: similar to LOC613054 protein [Tribolium castaneum]
	BT_ZHJ1_ZJU_Unigene52530	180	446	31.41	74.63	-1.24853	4.25438e-13	1.14792e-11	GO:0015630//microtubule cytoskeleton;GO:0005759//mitochondrial matrix	GO:0016616//oxidoreductase activity, acting on the CH-OH group of donors, NAD or NADP as acceptor;GO:0048037//cofactor binding;GO:0016836//hydro-lyase activity	GO:0009062//fatty acid catabolic process	gi|91083819|ref|XP_973530.1|/0/PREDICTED: similar to hydroxyacyl-coenzyme A dehydrogenase [Tribolium castaneum]
	BT_ZHJ1_ZJU_Unigene52453	52	2	9.07	0.33	4.78056	2.88444e-14	1.14285e-12	GO:0044424//intracellular part	GO:0043169//cation binding;GO:0016421//CoA carboxylase activity;GO:0016879//ligase activity, forming carbon-nitrogen bonds;GO:0032559	GO:0006631//fatty acid metabolic process	gi|270008988|gb|EFA05436.1|/0/hypothetical protein TcasGA2_TC015613 [Tribolium castaneum]
	BT_ZHJ1_ZJU_Unigene31623	55	20	9.6	3.35	1.51887	1.97371e-05	0.000136878	GO:0044429//mitochondrial part;GO:0015630//microtubule cytoskeleton	GO:0016829//lyase activity	GO:0009062//fatty acid catabolic process	gi|87248109|gb|ABD36107.1|/4.99495e-88/enoyl-CoA hydratase precursor 1 [Bombyx mori]
Energy metabolism
Oxidative phosphorylation	BT_ZHJ1_ZJU_Unigene46870	0	24	0.01	4.02	-8.65105	1.0032e-07	1.1893e-06	-	-	-	gi|110671434|gb|ABG81968.1|/1.72945e-08/putative mitochondrial NADH dehydrogenase (ubiquinone) 1 alpha subcomplex [Diaphorina citri]
	BT_ZHJ1_ZJU_Unigene48695	0	24	0.01	4.02	-8.65105	1.0032e-07	1.18001e-06	-	-	-	gi|110456545|gb|ABG74722.1|/5.61518e-20/cytochrome c oxidase polypeptide IV-like protein [Diaphorina citri]
	BT_ZHJ1_ZJU_Unigene46190	0	24	0.01	4.02	-8.65105	1.0032e-07	1.17542e-06	-	-	-	gi|239789811|dbj|BAH71505.1|/1.35098e-32/ACYPI008219 [Acyrthosiphon pisum]
	BT_ZHJ1_ZJU_Unigene12957	0	15	0.01	2.51	-7.97154	4.2585e-05	0.000253323	GO:0019866//organelle inner membrane;GO:0043231//intracellular membrane-bounded organelle;GO:0031224//intrinsic to membrane	GO:0005506//iron ion binding;GO:0015002//heme-copper terminal oxidase activity	GO:0051234//establishment of localization;GO:0045333//cellular respiration	gi|295916973|gb|ADG59800.1|/5.62503e-15/cytochrome oxidase subunit I [Tetraleurodes acaciae]
	BT_ZHJ1_ZJU_Unigene51526	2	66	0.35	11.04	-4.97924	0.000110901	0.000571235	GO:0005746//mitochondrial respiratory chain	GO:0003954//NADH dehydrogenase activity	GO:0050954//sensory perception of mechanical stimulus;GO:0022904//respiratory electron transport chain	gi|195115164|ref|XP_002002134.1|/1.37271e-36/GI14070 [Drosophila mojavensis]
	BT_ZHJ1_ZJU_Unigene47127	74	1817	12.91	304.02	-4.55761	3.68594e-14	1.4157e-12	-	-	-	gi|241238992|ref|XP_002401444.1|/1.06745e-13/conserved hypothetical protein [Ixodes scapularis]
	BT_ZHJ1_ZJU_Unigene46892	141	2949	24.61	493.43	-4.32553	7.32748e-14	2.58367e-12	-	GO:0015002//heme-copper terminal oxidase activity	-	gi|110671474|gb|ABG81988.1|/1.90328e-23/putative mitochondrial cytochrome c oxidase polypeptide Va [Diaphorina citri]
	BT_ZHJ1_ZJU_Unigene42105	1283	24344	223.9	4073.26	-4.18526	3.0811e-12	7.31688e-11	GO:0043231//intracellular membrane-bounded organelle;GO:0044425//membrane part	GO:0016491//oxidoreductase activity	GO:0022904//respiratory electron transport chain	gi|52220953|ref|YP_086814.1|/8.89592e-29/NADH dehydrogenase subunit 2 [Bemisia tabaci]
	BT_ZHJ1_ZJU_Unigene51074	114	1968	19.89	329.29	-4.04924	1.44551e-13	4.61093e-12	-	-	-	gi|31232346|ref|XP_318689.1|/5.65771e-30/AGAP009652-PA [Anopheles gambiae str. PEST]
	BT_ZHJ1_ZJU_Unigene51608	18	289	3.14	48.36	-3.94498	7.76364e-09	1.09755e-07	GO:0005740//mitochondrial envelope;GO:0016020//membrane	-	-	gi|242019132|ref|XP_002430019.1|/3.43364e-30/succinate dehydrogenase, cytochrome B small subunit [Pediculus humanus corporis]
	BT_ZHJ1_ZJU_Unigene42974	180	2610	31.41	436.71	-3.79738	4.25438e-13	1.14587e-11	-	GO:0016491//oxidoreductase activity	-	gi|240848562|ref|NP_001155834.1|/1.55813e-09/cytochrome c oxidase subunit 5B, mitochondrial [Acyrthosiphon pisum]
	BT_ZHJ1_ZJU_Unigene51829	9	121	1.57	20.25	-3.68909	2.4145e-06	2.13212e-05	-	-	-	gi|270001295|gb|EEZ97742.1|/2.63346e-21/NADH dehydrogenase (ubiquinone) 1 beta subcomplex, 8 [Tribolium castaneum]
	BT_ZHJ1_ZJU_Unigene49535	41	543	7.16	90.86	-3.66561	1.52545e-13	4.7948e-12	-	GO:0016491//oxidoreductase activity	-	gi|239789682|dbj|BAH71449.1|/8.3572e-14/ACYPI006161 [Acyrthosiphon pisum]
	BT_ZHJ1_ZJU_Unigene52181	8	102	1.4	17.07	-3.60796	4.421e-06	3.66736e-05	GO:0005746//mitochondrial respiratory chain	GO:0043169//cation binding;GO:0051536//iron-sulfur cluster binding;GO:0000166//nucleotide binding;GO:0050136//NADH dehydrogenase (quinone) activity	GO:0022904//respiratory electron transport chain;GO:0051234//establishment of localization	gi|193587168|ref|XP_001946240.1|/1.88024e-123/PREDICTED: NADH dehydrogenase [ubiquinone] flavoprotein 1, mitochondrial-like [Acyrthosiphon pisum]
	BT_ZHJ1_ZJU_Unigene50871	3	34	0.52	5.69	-3.45185	6.9162e-05	0.000384103	-	-	-	gi|118782039|ref|XP_312024.3|/9.25126e-16/AGAP002889-PA [Anopheles gambiae str. PEST]
	BT_ZHJ1_ZJU_Unigene40076	393	4405	68.58	737.05	-3.4259	2.40696e-13	6.9825e-12	GO:0016020//membrane	-	GO:0040009//regulation of growth rate;GO:0010259//multicellular organismal aging	gi|110755333|ref|XP_001121817.1|/2.93805e-08/PREDICTED: cytochrome c oxidase subunit 6A1, mitochondrial [Apis mellifera]
	BT_ZHJ1_ZJU_Unigene48933	65	722	11.34	120.81	-3.41325	0	0	GO:0019866//organelle inner membrane;GO:0043231//intracellular membrane-bounded organelle	GO:0015078//hydrogen ion transmembrane transporter activity	GO:0022900//electron transport chain	gi|307168554|gb|EFN61612.1|/1.66895e-09/hypothetical protein EAG_05916 [Camponotus floridanus]
	BT_ZHJ1_ZJU_Unigene50827	6	55	1.05	9.2	-3.13124	1.42397e-05	0.000100843	-	-	-	gi|282721012|ref|NP_001164206.1|/2.413e-16/NADH dehydrogenase (ubiquinone) Fe-S protein 5, 15kDa (NADH-coenzyme Q reductase) [Tribolium castaneum]
	BT_ZHJ1_ZJU_Unigene25832	10	88	1.75	14.72	-3.07235	1.3057e-06	1.23251e-05	GO:0044425//membrane part	GO:0015075//ion transmembrane transporter activity	GO:0000278//mitotic cell cycle;GO:0006811//ion transport	gi|121543963|gb|ABM55646.1|/1.52978e-50/putative vacuolar ATP synthase proteolipid subunit [Maconellicoccus hirsutus]
	BT_ZHJ1_ZJU_Unigene24383	6	52	1.05	8.7	-3.05063	1.42401e-05	0.000100468	GO:0016471//vacuolar proton-transporting V-type ATPase complex	GO:0015662//ATPase activity, coupled to transmembrane movement of ions, phosphorylative mechanism	GO:0006718//juvenile hormone biosynthetic process;GO:0015988//energy coupled proton transport, against electrochemical gradient	gi|193702420|ref|XP_001946227.1|/2.87337e-167/PREDICTED: v-type proton ATPase subunit C-like [Acyrthosiphon pisum]
	BT_ZHJ1_ZJU_Unigene46301	6	52	1.05	8.7	-3.05063	1.42401e-05	0.000100374	GO:0005746//mitochondrial respiratory chain	-	GO:0022904//respiratory electron transport chain	gi|307178538|gb|EFN67227.1|/3.67157e-14/NADH dehydrogenase [ubiquinone] 1 beta subcomplex subunit 2, mitochondrial [Camponotus floridanus]
	BT_ZHJ1_ZJU_Unigene51876	43	302	7.5	50.53	-2.75218	1.2701e-13	4.13014e-12	GO:0005739//mitochondrion;GO:0019866//organelle inner membrane;GO:0044425//membrane part	-	GO:0006091//generation of precursor metabolites and energy	gi|270004913|gb|EFA01361.1|/2.66322e-85/mitochondrial cytochrome c1 [Tribolium castaneum]
	BT_ZHJ1_ZJU_Unigene52186	93	622	16.23	104.07	-2.68082	9.05942e-14	3.07898e-12	GO:0033176	GO:0015077//monovalent inorganic cation transmembrane transporter activity	GO:0015988//energy coupled proton transport, against electrochemical gradient	gi|156537001|ref|XP_001608291.1|/7.35301e-30/PREDICTED: similar to Vacuolar ATP synthase subunit H [Nasonia vitripennis]
	BT_ZHJ1_ZJU_Unigene49946	4	25	0.7	4.18	-2.57808	0.000136697	0.000651096	-	GO:0005488//binding;GO:0022892	GO:0006631//fatty acid metabolic process	gi|160333873|ref|NP_001103784.1|/9.68406e-25/NADH dehydrogenase isoform 2 [Bombyx mori]
	BT_ZHJ1_ZJU_Unigene49241	112	628	19.55	105.08	-2.42625	0	0	-	-	-	gi|91078482|ref|XP_975769.1|/1.54029e-43/PREDICTED: similar to AGAP006099-PA isoform 2 [Tribolium castaneum]
	BT_ZHJ1_ZJU_Unigene52262	19	106	3.32	17.74	-2.41775	4.02966e-09	5.96564e-08	GO:0005746//mitochondrial respiratory chain	GO:0050136//NADH dehydrogenase (quinone) activity;GO:0000166//nucleotide binding	GO:0022904//respiratory electron transport chain	gi|193669336|ref|XP_001946901.1|/3.73995e-99/PREDICTED: probable NADH dehydrogenase [ubiquinone] flavoprotein 2, mitochondrial-like [Acyrthosiphon pisum]
	BT_ZHJ1_ZJU_Unigene50555	47	261	8.2	43.67	-2.41295	0	0	GO:0000275//mitochondrial proton-transporting ATP synthase complex, catalytic core F(1)	GO:0000166//nucleotide binding;GO:0015078//hydrogen ion transmembrane transporter activity;GO:0015662//ATPase activity, coupled to transmembrane movement of ions, phosphorylative mechanism	GO:0006818//hydrogen transport;GO:0006412//translation;GO:0006754//ATP biosynthetic process	gi|90819982|gb|ABD98749.1|/3.50436e-43/putative ATP synthase oligomycin sensitivity conferral protein [Graphocephala atropunctata]
	BT_ZHJ1_ZJU_Unigene49513	5	26	0.87	4.35	-2.32193	0.000204748	0.00092601	-	GO:0015078//hydrogen ion transmembrane transporter activity	GO:0022904//respiratory electron transport chain	gi|91085447|ref|XP_969197.1|/5.88045e-20/PREDICTED: similar to AGAP002245-PA [Tribolium castaneum]
	BT_ZHJ1_ZJU_Unigene52099	8	40	1.4	6.69	-2.25658	8.35004e-06	6.28905e-05	GO:0005746//mitochondrial respiratory chain	GO:0051536//iron-sulfur cluster binding;GO:0046914//transition metal ion binding;GO:0048037//cofactor binding;GO:0050136//NADH dehydrogenase (quinone) activity	GO:0006979//response to oxidative stress;GO:0010257;GO:0010259//multicellular organismal aging;GO:0022904//respiratory electron transport chain	gi|66512193|ref|XP_392437.2|/1.15551e-74/PREDICTED: probable NADH dehydrogenase [ubiquinone] iron-sulfur protein 7, mitochondrial [Apis mellifera]
	BT_ZHJ1_ZJU_Unigene52006	46	182	8.03	30.45	-1.92297	8.59312e-14	2.96739e-12	-	-	-	gi|240849422|ref|NP_001155708.1|/3.07961e-10/NADH dehydrogenase [ubiquinone] 1 alpha subcomplex subunit 11 [Acyrthosiphon pisum]
	BT_ZHJ1_ZJU_Unigene43240	60	224	10.47	37.48	-1.83986	0	0	-	-	-	gi|121511906|gb|ABM55404.1|/1.66616e-06/putative secreted salivary protein [Xenopsylla cheopis]
	BT_ZHJ1_ZJU_Unigene50737	34	118	5.93	19.74	-1.73502	1.78042e-11	3.72306e-10	GO:0033176	GO:0015077//monovalent inorganic cation transmembrane transporter activity;GO:0003824//catalytic activity	GO:0015988//energy coupled proton transport, against electrochemical gradient	gi|307207935|gb|EFN85494.1|/4.92832e-43/Vacuolar proton pump subunit d [Harpegnathos saltator]
	BT_ZHJ1_ZJU_Unigene39280	66	186	11.52	31.12	-1.4337	0	0	GO:0005753//mitochondrial proton-transporting ATP synthase complex	-	GO:0006818//hydrogen transport	gi|110671488|gb|ABG81995.1|/1.46792e-15/putative mitochondrial ATP synthase H+ transporting F0 complex subunit g [Diaphorina citri]
	BT_ZHJ1_ZJU_Unigene47174	4203	9461	733.48	1583.02	-1.10985	3.87034e-11	7.79035e-10	GO:0031967;GO:0043231//intracellular membrane-bounded organelle;GO:0016020//membrane	-	GO:0022900//electron transport chain	gi|113205580|ref|NP_001037895.1|/4.51576e-12/ubiquinol-cytochrome c reductase complex [Xenopus (Silurana) tropicalis]
	BT_ZHJ1_ZJU_Unigene43244	40	86	6.98	14.39	-1.04377	9.97852e-05	0.000520931	-	-	-	gi|268607737|ref|NP_001161324.1|/4.82536e-22/ATP synthase subunit b, mitochondrial [Nasonia vitripennis]
	BT_ZHJ1_ZJU_Unigene51750	25	4	4.36	0.67	2.7021	3.69448e-05	0.00023401	GO:0015630//microtubule cytoskeleton;GO:0005746//mitochondrial respiratory chain	GO:0051540;GO:0000104//succinate dehydrogenase activity	GO:0022904//respiratory electron transport chain;GO:0009060//aerobic respiration	gi|67043769|gb|AAY63983.1|/7.94843e-129/succinate dehydrogenase iron sulfur subunit B [Lysiphlebus testaceipes]
	BT_ZHJ1_ZJU_Unigene51301	360	64	62.83	10.71	2.5525	4.26974e-54	5.63905e-52	-	GO:0003954//NADH dehydrogenase activity	GO:0055114//oxidation-reduction process	gi|94469294|gb|ABF18496.1|/1.88441e-50/mitochondrial NADH:ubiquinone oxidoreductase NDUFA8/PGIV/19 kDa subunit [Aedes aegypti]
	BT_ZHJ1_ZJU_Unigene49814	69	26	12.04	4.35	1.46875	3.0544e-06	2.58499e-05	GO:0005753//mitochondrial proton-transporting ATP synthase complex;GO:0033178//proton-transporting two-sector ATPase complex, catalytic domain	GO:0015078//hydrogen ion transmembrane transporter activity;GO:0015662//ATPase activity, coupled to transmembrane movement of ions, phosphorylative mechanism;GO:0019829//cation-transporting ATPase activity	GO:0006818//hydrogen transport;GO:0006909//phagocytosis;GO:0006754//ATP biosynthetic process	gi|90820034|gb|ABD98774.1|/6.16432e-82/putative mitochondrial ATP synthase gamma-subunit [Graphocephala atropunctata]
