# Supplementary material for: Transcriptional responses of invasive and indigenous whiteflies to different host plants reveal their disparate capacity of adaptation
Source: Sci Rep. 2015 Jun 4;5:10774. doi: 10.1038/srep10774 (PMC4455138; doi:10.1038/srep10774)
Supplement: Supplementary Table S5 [file srep10774-s6.xls]

## Sheet: Sheet1
Table S5: DEGs in the ribosome pathway in AT vs. AC and MT vs. MC.
Gene	TPM-Tobacco	TPM-Cotton	log2 Ratio	P-Value	FDR	Blast nr
AT vs. AC
BT_ZHJ1_ZJU_Unigene51279	4.01	64.42	-4.00583	2.88694e-10	5.10162e-09	gi|91083095|ref|XP_969262.1|/1.5513e-121/PREDICTED: similar to ribosomal protein S4e [Tribolium castaneum]
BT_ZHJ1_ZJU_Unigene45982	17.1	254.33	-3.89463	5.52892e-14	2.00104e-12	gi|307189014|gb|EFN73531.1|/1.10499e-55/40S ribosomal protein S15a [Camponotus floridanus]
BT_ZHJ1_ZJU_Unigene36061	1.57	19.24	-3.61527	2.4145e-06	2.13588e-05	gi|118116836|ref|XP_001236217.1|/7.4986e-07/PREDICTED: similar to ribosomal protein L30 [Gallus gallus]
BT_ZHJ1_ZJU_Unigene51212	9.95	107.92	-3.43912	6.06182e-14	2.15761e-12	gi|268306424|gb|ACY95333.1|/1.75936e-61/ribosomal biogenesis protein RLP24 [Manduca sexta]
BT_ZHJ1_ZJU_Unigene49926	7.16	75.8	-3.40417	1.52545e-13	4.78482e-12	gi|307095106|gb|ADN29859.1|/2.86411e-37/ubiquitin/ribosomal protein S30e fusion protein [Triatoma matogrossensis]
BT_ZHJ1_ZJU_Unigene49978	0.87	8.7	-3.32193	2.48474e-05	0.000164875	gi|187123196|ref|NP_001119699.1|/5.82087e-54/ribosomal protein S26 [Acyrthosiphon pisum]
BT_ZHJ1_ZJU_Unigene50868	3.49	34.64	-3.31114	2.08792e-09	3.27115e-08	gi|118403668|ref|NP_001072159.1|/3.12841e-72/ribosomal protein L7a [Xenopus (Silurana) tropicalis]
BT_ZHJ1_ZJU_Unigene39121	0.87	8.37	-3.26614	2.48476e-05	0.00016181	gi|263173260|gb|ACY69893.1|/2.4196e-18/ribosomal protein S8e [Cimex lectularius]
BT_ZHJ1_ZJU_Unigene31952	1.05	8.87	-3.07854	1.42399e-05	0.000100608	gi|170028086|ref|XP_001841927.1|/2.02637e-28/60S ribosomal protein L8 [Culex quinquefasciatus]
BT_ZHJ1_ZJU_Unigene49492	2.79	21.92	-2.97391	2.86186e-08	3.6796e-07	gi|70909667|emb|CAJ17256.1|/1.17393e-52/ribosomal protein L10Ae [Biphyllus lunatus]
BT_ZHJ1_ZJU_Unigene47212	14.48	96.71	-2.7396	1.75193e-13	5.37212e-12	gi|110765973|ref|XP_001120263.1|/7.34974e-23/PREDICTED: 60S ribosomal protein L38 [Apis mellifera]
BT_ZHJ1_ZJU_Unigene50812	11.52	62.24	-2.4337	0	0	gi|268306462|gb|ACY95352.1|/3.05882e-88/ribosomal protein L7 [Manduca sexta]
BT_ZHJ1_ZJU_Unigene49501	6.11	24.26	-1.98934	2.63122e-13	7.56024e-12	gi|121543696|gb|ABM55539.1|/1.72591e-48/putative ribosomal protein L32 [Maconellicoccus hirsutus]
BT_ZHJ1_ZJU_Unigene46036	21.81	82.32	-1.91625	9.9254e-14	3.3506e-12	gi|90820006|gb|ABD98760.1|/5.11584e-53/putative ribosomal protein S23e [Graphocephala atropunctata]
BT_ZHJ1_ZJU_Unigene50364	2.79	10.21	-1.87165	4.2561e-07	4.36511e-06	gi|156379071|ref|XP_001631282.1|/1.92016e-24/predicted protein [Nematostella vectensis]
BT_ZHJ1_ZJU_Unigene51237	14.83	39.49	-1.41297	0	0	gi|70909551|emb|CAJ17197.1|/5.07782e-101/ribosomal protein S3e [Scarabaeus laticollis]
BT_ZHJ1_ZJU_Unigene47482	16.23	36.31	-1.1617	1.36695e-11	2.91926e-10	gi|110671462|gb|ABG81982.1|/2.74143e-38/putative ribosomal protein S25 [Diaphorina citri]
BT_ZHJ1_ZJU_Unigene49619	44.33	92.7	-1.06429	5.24026e-13	1.39149e-11	gi|17975567|ref|NP_524709.1|/4.91983e-54/ribosomal protein S15Aa, isoform D [Drosophila melanogaster]
BT_ZHJ1_ZJU_Unigene46316	19.72	1.84	3.42188	1.06739e-23	8.64012e-22	gi|242013672|ref|XP_002427526.1|/5.61211e-47/40S ribosomal protein SA, putative [Pediculus humanus corporis]
BT_ZHJ1_ZJU_Unigene49651	846.92	113.44	2.9003	0	0	gi|170573411|ref|XP_001892460.1|/2.31193e-54/60S ribosomal protein L27a [Brugia malayi]
BT_ZHJ1_ZJU_Unigene49596	5.06	0.84	2.59068	1.30164e-05	9.4628e-05	gi|196018439|ref|XP_002118803.1|/2.17245e-49/hypothetical protein TRIADDRAFT_34775 [Trichoplax adhaerens]
BT_ZHJ1_ZJU_Unigene49876	24.26	4.52	2.42418	1.19756e-20	8.83845e-19	gi|307006565|gb|ADN23567.1|/8.03616e-69/ribosomal protein L15 [Hyalomma marginatum rufipes]
BT_ZHJ1_ZJU_Unigene50330	30.19	7.7	1.97114	6.58116e-20	4.65192e-18	gi|307181211|gb|EFN68908.1|/1.17985e-66/60S ribosomal protein L18 [Camponotus floridanus]
BT_ZHJ1_ZJU_Unigene50882	405.22	142.22	1.51058	3.81246e-170	7.4546e-168	gi|264667423|gb|ACY71297.1|/1.56635e-71/ribosomal protein L13 [Chrysomela tremulae]
BT_ZHJ1_ZJU_Unigene50904	361.59	145.07	1.31761	5.81884e-124	1.04296e-121	gi|187123194|ref|NP_001119698.1|/9.67544e-37/ribosomal protein L24 [Acyrthosiphon pisum]
BT_ZHJ1_ZJU_Unigene44594	142.23	64.75	1.13527	9.00096e-40	9.89186e-38	gi|187107124|ref|NP_001119646.1|/1.71816e-32/ribosomal protein L18A [Acyrthosiphon pisum]
BT_ZHJ1_ZJU_Unigene50329	405.05	190.91	1.08521	2.34602e-102	3.83931e-100	gi|110671484|gb|ABG81993.1|/1.61273e-63/putative ribosomal protein S13e [Diaphorina citri]
BT_ZHJ1_ZJU_Unigene44586	22.69	10.71	1.0831	4.12922e-07	4.23787e-06	gi|241781184|ref|XP_002400257.1|/5.1973e-13/ribosomal protein L39, putative [Ixodes scapularis]
MT vs.MC
BT_B_ZJU_Singletons103976	7.81	17.09	-1.12976	6.13842e-06	8.91058e-05	gi|156538118|ref|XP_001608230.1|/0/PREDICTED: similar to 26S proteasome regulatory subunit rpn2 isoform 2 [Nasonia vitripennis]
BT_B_ZJU_Singletons97160	122.79	47.95	1.35659	1.16573e-44	2.65915e-42	gi|156541240|ref|XP_001600736.1|/6.02881e-76/PREDICTED: similar to proteasome beta 2 subunit-like protein [Nasonia vitripennis]
BT_B_ZJU_Singletons87272	55.54	26.33	1.07682	4.14802e-15	2.3398e-13	gi|307168594|gb|EFN61652.1|/2.5258e-23/Proteasome maturation protein [Camponotus floridanus]
BT_B_ZJU_Singletons99165	23.27	11.33	1.03832	8.61232e-07	1.49853e-05	gi|189241794|ref|XP_976078.2|/3.72256e-10/PREDICTED: similar to GA20484-PA isoform 2 [Tribolium castaneum]
BT_B_ZJU_Singletons100154	57.91	28.6	1.0178	1.88846e-14	1.01032e-12	gi|91092850|ref|XP_968855.1|/6.6529e-78/PREDICTED: similar to proteasome beta subunit [Tribolium castaneum]
