# Supplementary material for: Transcriptional responses of invasive and indigenous whiteflies to different host plants reveal their disparate capacity of adaptation
Source: Sci Rep. 2015 Jun 4;5:10774. doi: 10.1038/srep10774 (PMC4455138; doi:10.1038/srep10774)
Supplement: Supplementary Table S6 [file srep10774-s7.xls]

## Sheet: Sheet1
Table S6: DEGs in proteasome, lysosome and protein digestion and absorption pathways in AT vs. AC and MT vs. MC.
	Gene	TPM-Tobacco	TPM-Cotton	log2 Ratio	P-Value	FDR	Blast nr
MT vs.MC
Proteasome	BT_B_ZJU_Singletons103976	7.81	17.09	-1.12976	6.13842e-06	8.91058e-05	gi|156538118|ref|XP_001608230.1|/0/PREDICTED: similar to 26S proteasome regulatory subunit rpn2 isoform 2 [Nasonia vitripennis]
	BT_B_ZJU_Singletons97160	122.79	47.95	1.35659	1.16573e-44	2.65915e-42	gi|156541240|ref|XP_001600736.1|/6.02881e-76/PREDICTED: similar to proteasome beta 2 subunit-like protein [Nasonia vitripennis]
	BT_B_ZJU_Singletons87272	55.54	26.33	1.07682	4.14802e-15	2.3398e-13	gi|307168594|gb|EFN61652.1|/2.5258e-23/Proteasome maturation protein [Camponotus floridanus]
	BT_B_ZJU_Singletons99165	23.27	11.33	1.03832	8.61232e-07	1.49853e-05	gi|189241794|ref|XP_976078.2|/3.72256e-10/PREDICTED: similar to GA20484-PA isoform 2 [Tribolium castaneum]
	BT_B_ZJU_Singletons100154	57.91	28.6	1.0178	1.88846e-14	1.01032e-12	gi|91092850|ref|XP_968855.1|/6.6529e-78/PREDICTED: similar to proteasome beta subunit [Tribolium castaneum]
Lysosome	BT_B_ZJU_Singletons96955	0.01	4.88	-8.93074	2.53592e-09	6.6298e-08	gi|194895314|ref|XP_001978227.1|/3.35659e-15/GG19486 [Drosophila erecta]
	BT_B_ZJU_Singletons101169	0.01	2.62	-8.03342	2.4683e-05	0.000320632	gi|160333103|ref|NP_001103948.1|/3.16024e-69/capthepsin B, b [Danio rerio]
	BT_B_ZJU_Singletons85142	1.19	20.4	-4.09954	1.01602e-05	0.000142601	gi|288548566|gb|ADC52431.1|/5.08247e-08/cathepsin L2 cysteine protease [Pinctada fucata]
	BT_B_ZJU_Singletons91216	0.51	7.67	-3.91066	7.64484e-05	0.000867167	gi|170030060|ref|XP_001842908.1|/3.15119e-18/cathepsin B [Culex quinquefasciatus]
	BT_B_ZJU_Singletons102924	7.3	58.24	-2.99604	1.04805e-13	5.17986e-12	gi|158290432|ref|XP_312034.4|/3.22003e-79/AGAP002879-PA [Anopheles gambiae str. PEST]
	BT_B_ZJU_Singletons100263	3.4	26.33	-2.9531	4.12496e-09	1.04677e-07	gi|193603738|ref|XP_001943652.1|/7.94007e-18/PREDICTED: cathepsin B-like cysteine proteinase 5-like [Acyrthosiphon pisum]
	BT_B_ZJU_Singletons101136	5.26	37.31	-2.82643	4.45044e-12	1.66755e-10	gi|307180251|gb|EFN68284.1|/5.47245e-114/Cathepsin L [Camponotus floridanus]
	BT_B_ZJU_Singletons102495	1.02	6.28	-2.6222	1.85634e-05	0.000247806	gi|209863079|ref|NP_001119613.2|/8.18539e-39/cathepsin B [Acyrthosiphon pisum]
	BT_B_ZJU_Singletons103501	1.7	10.11	-2.57218	1.83881e-06	2.97274e-05	gi|282400164|ref|NP_001164205.1|/3.92757e-21/cathepsin B precursor [Tribolium castaneum]
	BT_B_ZJU_Singletons89331	16.13	90.5	-2.48817	0	0	gi|288548566|gb|ADC52431.1|/1.33158e-24/cathepsin L2 cysteine protease [Pinctada fucata]
	BT_B_ZJU_Singletons26565	5.1	19.18	-1.91103	9.41846e-12	3.41798e-10	gi|161343839|tpg|DAA06100.1|/7.4129e-50/TPA: TPA_inf: cathepsin B [Acyrthosiphon pisum]
	BT_B_ZJU_Singletons100100	7.98	22.67	-1.50632	7.3464e-11	2.37904e-09	-
	BT_B_ZJU_Singletons103221	14.27	38.36	-1.42662	0	0	gi|91079945|ref|XP_968596.1|/4.49715e-122/PREDICTED: similar to lysosomal alpha-mannosidase (mannosidase alpha class 2b member 1) [Tribolium castaneum]
	BT_B_ZJU_Singletons89468	18.68	48.3	-1.37053	0	0	gi|189239337|ref|XP_973607.2|/1.67487e-27/PREDICTED: similar to cathepsin F-like cysteine protease [Tribolium castaneum]
	BT_B_ZJU_Singletons94624	93.92	234.53	-1.32027	5.1359e-13	2.24918e-11	gi|242014216|ref|XP_002427787.1|/2.11582e-37/Cathepsin F precursor, putative [Pediculus humanus corporis]
	BT_B_ZJU_Singletons99582	6.79	15.69	-1.20836	4.85696e-06	7.18609e-05	gi|259016196|sp|P56202.2|CATW_HUMAN/5.51808e-07/RecName: Full=Cathepsin W; AltName: Full=Lymphopain; Flags: Precursor
	BT_B_ZJU_Singletons26635	11.38	26.16	-1.20086	4.02076e-09	1.02787e-07	gi|345308|pir||S31909/1.85542e-16/cathepsin B-like cysteine proteinase (EC 3.4.22.-) - fluke (Schistosoma japonicum)
	BT_B_ZJU_Singletons103047	16.64	34.35	-1.04565	1.60671e-09	4.38266e-08	gi|201023369|ref|NP_001128426.1|/3.15767e-53/cathepsin B-3483 [Acyrthosiphon pisum]
	BT_B_ZJU_Singletons93685	11.21	22.67	-1.016	1.72638e-06	2.81069e-05	gi|223647854|gb|ACN10685.1|/2.00178e-09/Proactivator polypeptide precursor [Salmo salar]
	BT_B_ZJU_Singletons96187	13.25	4.71	1.49219	8.61688e-07	1.49807e-05	gi|194900794|ref|XP_001979940.1|/2.42554e-09/GG21229 [Drosophila erecta]
Protein digestion and absorption	BT_B_ZJU_Singletons22992	0.01	8.02	-9.64746	7.32748e-15	4.06695e-13	gi|157126744|ref|XP_001654732.1|/1.35758e-29/serine protease [Aedes aegypti]
	BT_B_ZJU_Singletons83429	1.19	12.03	-3.3376	1.01602e-05	0.000142697	gi|270007894|gb|EFA04342.1|/3.13497e-13/hypothetical protein TcasGA2_TC014637 [Tribolium castaneum]
	BT_B_ZJU_Singletons93648	53.16	290.5	-2.45013	0	0	gi|170029346|ref|XP_001842554.1|/2.26241e-08/conserved hypothetical protein [Culex quinquefasciatus]
	BT_B_ZJU_Singletons103843	23.61	47.78	-1.01701	3.53096e-12	1.34487e-10	gi|193681083|ref|XP_001944922.1|/2.41203e-145/PREDICTED: proton-coupled amino acid transporter 4-like isoform 1 [Acyrthosiphon pisum]
	BT_B_ZJU_Singletons100935	78.46	31.04	1.33783	1.46802e-28	2.05899e-26	gi|193681083|ref|XP_001944922.1|/6.25358e-75/PREDICTED: proton-coupled amino acid transporter 4-like isoform 1 [Acyrthosiphon pisum]
AT vs.AC
Proteasome	BT_ZHJ1_ZJU_Unigene29650	3.32	89.01	-4.74471	4.02966e-09	5.95978e-08	gi|189241794|ref|XP_976078.2|/1.35148e-16/PREDICTED: similar to GA20484-PA isoform 2 [Tribolium castaneum]
	BT_ZHJ1_ZJU_Unigene52324	4.19	68.43	-4.02961	1.49296e-10	2.75129e-09	gi|91088885|ref|XP_972389.1|/0/PREDICTED: similar to Rpt1 CG1341-PA [Tribolium castaneum]
	BT_ZHJ1_ZJU_Unigene46757	4.19	68.1	-4.02263	1.49296e-10	2.74457e-09	gi|307182723|gb|EFN69847.1|/5.93676e-25/26S proteasome non-ATPase regulatory subunit 7 [Camponotus floridanus]
	BT_ZHJ1_ZJU_Unigene52266	6.98	112.94	-4.01619	1.21902e-13	4.05157e-12	gi|66520165|ref|XP_623053.1|/0/PREDICTED: 26S protease regulatory subunit 8 isoform 1 [Apis mellifera]
	BT_ZHJ1_ZJU_Unigene45335	0.7	8.37	-3.5798	4.21852e-05	0.000262889	gi|91085931|ref|XP_970194.1|/2.44873e-26/PREDICTED: similar to proteasome subunit beta type 5,8 [Tribolium castaneum]
	BT_ZHJ1_ZJU_Unigene52173	3.49	37.15	-3.41206	2.08792e-09	3.26097e-08	gi|156552814|ref|XP_001600177.1|/6.13423e-122/PREDICTED: similar to proteasome alpha 4 subunit [Nasonia vitripennis]
	BT_ZHJ1_ZJU_Unigene51066	14.48	60.4	-2.06049	1.75193e-13	5.38308e-12	gi|270008657|gb|EFA05105.1|/8.52041e-87/hypothetical protein TcasGA2_TC015205 [Tribolium castaneum]
	BT_ZHJ1_ZJU_Unigene51883	3.49	12.21	-1.80676	5.92688e-08	7.15598e-07	gi|307189304|gb|EFN73735.1|/9.53944e-91/Proteasome activator complex subunit 3 [Camponotus floridanus]
	BT_ZHJ1_ZJU_Unigene40454	2.79	8.53	-1.61228	3.01158e-05	0.000192618	gi|156538072|ref|XP_001607520.1|/7.96404e-22/PREDICTED: similar to proteasome 26S non-ATPase subunit 7 [Nasonia vitripennis]
	BT_ZHJ1_ZJU_Unigene52044	4.71	13.55	-1.52449	3.99408e-07	4.10477e-06	gi|193617698|ref|XP_001948523.1|/0/PREDICTED: 26S protease regulatory subunit 4-like [Acyrthosiphon pisum]
	BT_ZHJ1_ZJU_Unigene49196	23.21	54.55	-1.23283	2.07834e-13	6.13559e-12	gi|189237685|ref|XP_969117.2|/7.96585e-69/PREDICTED: similar to proteasome beta-subunit [Tribolium castaneum]
	BT_ZHJ1_ZJU_Unigene49413	70.5	13.55	2.37933	7.3879e-56	9.93145e-54	gi|307195303|gb|EFN77251.1|/3.07234e-74/Proteasome subunit beta type-5 [Harpegnathos saltator]
	BT_ZHJ1_ZJU_Unigene52230	16.93	5.19	1.70578	6.34726e-10	1.07015e-08	gi|189241162|ref|XP_974687.2|/2.39367e-47/PREDICTED: similar to Proteasome p44.5 subunit CG10149-PB [Tribolium castaneum]
	BT_ZHJ1_ZJU_Unigene44663	22.16	9.04	1.29356	8.10948e-09	1.14109e-07	gi|121511944|gb|ABM55423.1|/2.10031e-30/proteasome subunit alpha type 6-like protein [Xenopsylla cheopis]
Lysosome	BT_ZHJ1_ZJU_Unigene48610	0.01	2.18	-7.76818	0.000163391	0.000767079	gi|307187599|gb|EFN72603.1|/1.34295e-42/Plasma alpha-L-fucosidase [Camponotus floridanus]
	BT_ZHJ1_ZJU_Unigene47167	10.47	435.03	-5.37678	0	0	gi|289740839|gb|ADD19167.1|/1.4427e-10/cysteine proteinase cathepsin F [Glossina morsitans morsitans]
	BT_ZHJ1_ZJU_Unigene49092	0.35	11.71	-5.06424	0.000110901	0.000575369	gi|291385792|ref|XP_002709482.1|/1.19808e-29/PREDICTED: cathepsin B [Oryctolagus cuniculus]
	BT_ZHJ1_ZJU_Unigene49301	0.87	18.07	-4.37644	2.48474e-05	0.000162089	gi|68051509|gb|AAY85018.1|/5.36018e-07/IP05946p [Drosophila melanogaster]
	BT_ZHJ1_ZJU_Unigene47561	0.35	5.02	-3.84226	0.00011114	0.00054684	gi|110764750|ref|XP_392711.3|/2.56877e-20/PREDICTED: ecdysteroid-regulated 16 kDa protein-like [Apis mellifera]
	BT_ZHJ1_ZJU_Unigene52518	0.35	3.68	-3.39428	0.000141071	0.000668336	gi|307181133|gb|EFN68864.1|/0/AP-1 complex subunit beta-1 [Camponotus floridanus]
	BT_ZHJ1_ZJU_Unigene51343	1.22	10.88	-3.15673	7.9963e-06	6.20259e-05	gi|91077504|ref|XP_966852.1|/5.37441e-08/PREDICTED: similar to saposin isoform 1 [Tribolium castaneum]
	BT_ZHJ1_ZJU_Unigene25832	1.75	14.72	-3.07235	1.3057e-06	1.23251e-05	gi|121543963|gb|ABM55646.1|/1.52978e-50/putative vacuolar ATP synthase proteolipid subunit [Maconellicoccus hirsutus]
	BT_ZHJ1_ZJU_Unigene48984	0.7	4.85	-2.79256	5.2823e-05	0.000307661	gi|308488328|ref|XP_003106358.1|/1.82782e-51/hypothetical protein CRE_16047 [Caenorhabditis remanei]
	BT_ZHJ1_ZJU_Unigene52133	11.52	77.8	-2.75563	0	0	gi|194746631|ref|XP_001955780.1|/1.98553e-77/GF16067 [Drosophila ananassae]
	BT_ZHJ1_ZJU_Unigene33109	10.99	46.52	-2.08166	0	0	-
	BT_ZHJ1_ZJU_Unigene20917	3.49	12.05	-1.78773	9.06938e-08	1.08114e-06	gi|242004271|ref|XP_002423029.1|/5.77e-75/Coatomer subunit zeta-1, putative [Pediculus humanus corporis]
	BT_ZHJ1_ZJU_Unigene49836	10.3	35.14	-1.77047	2.5313e-14	1.01091e-12	gi|282158089|ref|NP_001164088.1|/1.66423e-42/cathepsin L precursor [Tribolium castaneum]
	BT_ZHJ1_ZJU_Unigene50737	5.93	19.74	-1.73502	1.78042e-11	3.72306e-10	gi|307207935|gb|EFN85494.1|/4.92832e-43/Vacuolar proton pump subunit d [Harpegnathos saltator]
	BT_ZHJ1_ZJU_Unigene52529	20.07	52.04	-1.37458	4.88498e-14	1.78515e-12	gi|91079945|ref|XP_968596.1|/0/PREDICTED: similar to lysosomal alpha-mannosidase (mannosidase alpha class 2b member 1) [Tribolium castaneum]
	BT_ZHJ1_ZJU_Unigene48782	2.44	0.01	7.93074	4.4364e-05	0.000261734	gi|229577317|ref|NP_001153351.1|/6.64816e-48/glucosamine (N-acetyl)-6-sulfatase [Nasonia vitripennis]
	BT_ZHJ1_ZJU_Unigene17620	6.81	0.5	3.76765	1.3694e-09	2.2004e-08	gi|56462338|gb|AAV91452.1|/1.56571e-26/cysteine peptidase 2 cathepsin-B-like [Lonomia obliqua]
	BT_ZHJ1_ZJU_Unigene46144	56.37	4.35	3.69584	2.2094e-69	3.22959e-67	gi|158292320|ref|XP_313835.4|/3.79456e-27/AGAP004533-PA [Anopheles gambiae str. PEST]
Protein digestion and absorption	BT_ZHJ1_ZJU_Unigene49851	0.52	14.89	-4.83969	6.90318e-05	0.000395037	gi|156552024|ref|XP_001603734.1|/1.84857e-25/PREDICTED: hypothetical protein [Nasonia vitripennis]
	BT_ZHJ1_ZJU_Unigene24836	1.22	8.03	-2.71852	8.01424e-06	6.06954e-05	gi|193601270|ref|XP_001944076.1|/9.50274e-69/PREDICTED: proclotting enzyme-like [Acyrthosiphon pisum]
	BT_ZHJ1_ZJU_Unigene52281	6.81	14.22	-1.06219	8.5838e-05	0.000453784	gi|195164502|ref|XP_002023086.1|/4.22524e-74/GL21167 [Drosophila persimilis]
