# Supplementary material for: Transcriptional responses of invasive and indigenous whiteflies to different host plants reveal their disparate capacity of adaptation
Source: Sci Rep. 2015 Jun 4;5:10774. doi: 10.1038/srep10774 (PMC4455138; doi:10.1038/srep10774)
Supplement: Supplementary Table S7 [file srep10774-s8.xls]

## Sheet: Sheet1
Table S7: Differently expressed detoxification genes in AT vs. AC and MT vs. MC.
	Gene	Homologous function	Species	Accession no.	TPM-Tobacco	TPM-Cotton	log2Ratio	P-Value	FDR
MT vs. MC
BtGST1	BT_B_ZJU_Singletons78852	GST	Lygus lineolaris	ABC46449.1	4.42	3.31	0.417215	0.345932	0.487433
BtGST2	BT_B_ZJU_Singletons101554	Glutathione S-transferase	Blattella germanica	CAO85744.1	2.72	2.62	0.0540398	0.919386	0.975497
BtGST3	BT_B_ZJU_Singletons101141	Glutathione-S-transferase	Bemisia tabaci	ACH90394.1	1.87	1.05	0.832649	0.261016	0.391175
BtGST4	BT_B_ZJU_Singletons90260	Glutathione s-transferase	Lutzomyia longipalpis	ABV60329.1	85.77	89.45	-0.0606084	0.502058	0.640351
BtGST5	BT_B_ZJU_Singletons102544	GK25033	Drosophila willistoni	XP_002071640.1	12.91	12.55	0.0408016	0.8678	0.929456
BtGST6	BT_B_ZJU_Singletons99724	GST	Pediculus humanus corporis	XP_002426106.1	2.72	20.4	-2.90689	4.94168e-08	1.06965e-06
BtGST7	BT_B_ZJU_Singletons97957	Glutathione S-transferase	Blattella germanica	CAO85744.1	3.23	9.42	-1.54419	2.06e-05	0.000271295
BtGST8	BT_B_ZJU_Singletons95535	Glutathione-S-transferase	Bemisia tabaci	ACH90394.1	2.38	4.18	-0.812541	0.0912132	0.250483
P450-1	BT_B_ZJU_Singletons20275	Cytochrome P450 9e2	Harpegnathos saltator	EFN78229.1	2.38	6.1	-1.35785	0.00191302	0.0136509
P450-3	BT_B_ZJU_Singletons96063	Cytochrome P450 CYP6-like protein 5	Bemisia tabaci	ACA51850.1	7.64	6.8	0.168038	0.597048	0.726552
P450-4	BT_B_ZJU_Singletons97313	Cytochrome P450 CYP6AX1 protein	Nilaparvata lugens	CAH65681.2	2.21	1.05	1.07366	0.129594	0.308746
P450-5	BT_B_ZJU_Singletons17121	Cytochrome P450 CYP6CM1vB	Bemisia tabaci	ACD84797.1	8.32	31.04	-1.89947	3.4639e-14	1.81575e-12
P450-6	BT_B_ZJU_Singletons103451	Cytochrome P450 CYP6CX1v1	Bemisia tabaci	ACT68012.1	10.53	33.3	-1.66102	0	0
P450-8	BT_B_ZJU_Singletons23204	Cytochrome P450 CYP6AX1 protein	Nilaparvata lugens	CAH65681.2	0.01	0.35	-5.12928	0.24025	0.462112
P450-9	BT_B_ZJU_Singletons81386	Cytochrome P450 CYP6CX1v1	Bemisia tabaci	ACT68012.1	27.17	23.71	0.196519	0.243658	0.418004
P450-10	BT_B_ZJU_Singletons90192	Cytochrome P450 306a1	Camponotus floridanus	EFN74586.1	13.25	7.67	0.788694	0.0033013	0.0216178
esterase 1	BT_B_ZJU_Singletons25880	Carboxylesterase	Culex quinquefasciatus	XP_001844941.1	7.3	20.23	-1.47053	1.53763e-09	4.22197e-08
esterase 3	BT_B_ZJU_Singletons25139	Carboxylesterase	Nasonia vitripennis	NP_001165965.1	34.99	48.47	-0.470149	0.000364356	0.00334659
esterase 4	BT_B_ZJU_Singletons21983	Feruloyl esterase-like protein Est4	Reticulitermes flavipes	ACT53739.1	12.4	11.33	0.130192	0.601132	0.73135
esterase 5	BT_B_ZJU_Singletons103939	Esterase E4-like	Apis mellifera	XP_393670.3	2.38	6.28	-1.3998	0.00128417	0.00979306
AT vs. AC
BtGST1	BT_ZHJ1_ZJU_Unigene15716_N	GST	Lygus lineolaris	ABC46449.1	4.89	0.01	8.93369	2.01e-09	3.16e-08
BtGST2	BT_ZHJ1_ZJU_Unigene6812_N	TcasGA2_TC007571	Tribolium castaneum	EFA01955.1	0.01	8.87	-9.79279	1.33e-15	6.15e-14
BtGST3	BT_ZHJ1_ZJU_Unigene31596_N	Glutathione-S-transferase	Bemisia tabaci	ACH90394.1	1.05	36.98	-5.13828	1.42e-05	0.000101608
BtGST4	BT_ZHJ1_ZJU_Unigene51775_N	Glutathione S-transferase	Acyrthosiphon pisum	XP_001946539.1	11.52	29.62	-1.36243	4.51e-12	1.03e-10
BtGST5	BT_ZHJ1_ZJU_Unigene52192_N	GST	Drosophila willistoni	XP_002071640.1	17.1	35.81	-1.06637	3.71e-10	6.46e-09
BtGST6	BT_ZHJ1_ZJU_Unigene13332_N	GST	Pediculus humanus corporis	XP_002426106.1	0.01	0.67	-6.06609	0.0693588	0.13972
BtGST8	BT_ZHJ1_ZJU_Unigene50821_N	Glutathione-S-transferase	Bemisia tabaci	ACH90394.1	0.52	2.51	-2.2711	0.00590792	0.0183553
P450-1	BT_ZHJ1_ZJU_Unigene13451_N	Cytochrome P450	Drosophila persimilis	XP_002016009.1	0.01	9.04	-9.82018	1.11e-15	5.89e-14
P450-2	BT_ZHJ1_ZJU_Unigene10120_N	Cytochrome P450 CYP6AX1 protein	Nilaparvata lugens	CAH65681.2	0.35	3.51	-3.32604	0.000165475	0.00075957
P450-3	BT_ZHJ1_ZJU_Unigene36023_N	TcasGA2_TC016235	Tribolium castaneum	EEZ97687.1	1.57	13.55	-3.10946	2.41e-06	2.15e-05
P450-4	BT_ZHJ1_ZJU_Unigene19815_N	Cytochrome P450 CYP6AX1 protein	Nilaparvata lugens	CAH65681.2	0.87	6.86	-2.97912	2.49e-05	0.000161249
P450-5	BT_ZHJ1_ZJU_Unigene52402_N	Cytochrome P450 YP6CM1vQ	Bemisia tabaci	ACA51846.1	11.34	43.17	-1.92861	0	0
P450-7	BT_ZHJ1_ZJU_Unigene33322_N	Cytochrome P450	Drosophila virilis	XP_002050224.1	0.52	8.03	-3.94882	6.90318e-05	0.000395639
P450-8	BT_ZHJ1_ZJU_Unigene30072_N	Cytochrome P450 CYP6AX1	Nilaparvata lugens	CAH65681.2	9.07	25.27	-1.47825	1.1819e-11	2.54573e-10
esterase 1	BT_ZHJ1_ZJU_Unigene26911_N	Carboxylesterase	Aedes aegypti	XP_001657444.1	0.01	2.01	-7.65105	0.000320048	0.00139995
esterase 2	BT_ZHJ1_ZJU_Unigene24050_N	Esterase 1	Liposcelis bostrychophila	ACI16653.1	0.7	4.68	-2.74108	6.0658e-05	0.000350986
esterase 3	BT_ZHJ1_ZJU_Unigene5718_N	Venom carboxylesterase-6-like	Acyrthosiphon pisum	XP_001950765.1	0.01	10.04	-9.97154	1.11022e-15	5.82423e-14
